# Supplementary material for: Microbiome signature of Parkinson’s disease in healthy and genetically at-risk individuals
Source: Nat Med. 2026 Apr 20;32(6):2096–106. doi: 10.1038/s41591-026-04318-5 (PMC13279262; doi:10.1038/s41591-026-04318-5)
Supplement: Supplementary file 4 — Spreadsheet-based data. [file 41591_2026_4318_MOESM4_ESM.xlsx]

## Sheet: Guide
Supplementary Table 1	Abundances of 627 species in 464 individuals; contrast of species in HC vs PD comparison
Supplementary Table 2	Taxa contrasted in PD and HC
Supplementary Table 3	Contrast of species in HC vs GBA_NMC comparison
Supplementary Table 4	Coherent and noncoherent species identified in comparisons HC vs PD and HC vs GBA_NMC
Supplementary Table 5	Contrast of bioclinical variables in PD patients with highest and lowest microbiome alterations
Supplementary Table 6	Contrast of bioclinical variables in GBA_NMC with highest and lowest microbiome alterations
Supplementary Table 7	Contrast of bioclinical variables in HC with highest and lowest microbiome alterations
Supplementary Table 8	Correlations of microbial species and bioclinical parameters in PD
Supplementary Table 9	Correlations of microbial species and bioclinical parameters in GBA_NMC
Supplementary Table 10	Common correlations of microbial species and bioclinical parameters in PD and GBA_NMC
Supplementary Table 11	Correlations of microbial species and bioclinical parameters in HC
Supplementary Table 12	Common correlations of microbial species and bioclinical parameters in PD and HC
Supplementary Table 13	PDMS 16 species
Supplementary Table 14	Contrast of modules in HC vs PD and HC vs GBA_NMC comparisons
Supplementary Table 15	Correlations of functional modules and bioclinical parameters in PD
Supplementary Table 16	Correlations of functional modules and bioclinical parameters in GBA_NMC
Supplementary Table 17	Correlations of functional modules and bioclinical parameters in HC
Supplementary Table 18	Abundances of species in the USA cohort; contrast of species in HC vs PD comparison
Supplementary Table 19	Abundances of species in the Turkish cohort; contrast of species in HC vs PD comparison
Supplementary Table 20	Abundances of species in the Korean cohort; contrast of species in HC vs PD comparison
Supplementary Table 21	Bioclinical variables of Turkish HC and PD groups
Supplementary Table 22	Contrast of bioclinical variables in Turkish PD patients with highest and lowest microbiome alterations
Supplementary Table 23	Contrast of bioclinical variables in Turkish HC individuals with highest and lowest microbiome alterations

## Sheet: Supplementary Table 1
	ASAPh_332	ASAPh_341	ASAPh_1092	ASAPh_385	ASAPh_386	ASAPh_1116	ASAPh_978	ASAPh_981	ASAPh_984	ASAPh_995	ASAPh_003	ASAPh_004	ASAPh_002	ASAPh_028	ASAPh_044	ASAPh_066	ASAPh_041	ASAPh_052	ASAPh_058	ASAPh_057	ASAPh_079	ASAPh_088	ASAPh_085	ASAPh_087	ASAPh_220	ASAPh_214	ASAPh_258	ASAPh_881	ASAPh_816	ASAPh_596	ASAPh_586	ASAPh_584	ASAPh_570	ASAPh_569	ASAPh_565	ASAPh_564	ASAPh_562	ASAPh_559	ASAPh_549	ASAPh_544	ASAPh_809	ASAPh_827	ASAPh_862	ASAPh_362	ASAPh_610	ASAPh_613	ASAPh_370	ASAPh_366	ASAPh_373
msp_0172	3.07315e-07	2.97108e-07	5.48522e-07	2.26481e-07	5.92914e-07	2.24026e-08	2.73867e-07	7.35853e-08	7.61115e-08	5.18234e-07	1.63055e-07	1.22308e-07	9.73738e-08	1.73214e-07	2.35352e-07	2.76685e-07	7.34439e-08	1.66449e-08	2.25143e-07	2.26338e-08	8.27401e-08	6.07695e-08	2.85942e-07	3.84363e-07	3.56289e-07	2.4985e-07	1.79804e-07	2.97306e-07	4.67194e-07	3.09107e-06	2.21557e-08	7.85939e-07	1.63483e-07	9.35289e-09	2.49802e-08	1.3536e-07	2.73066e-08	1.51018e-07	6.25825e-08	1.54105e-07	1.27899e-07	3.08115e-07	1.48059e-06	2.7206e-07	4.73446e-09	1.83671e-06	6.33004e-08	7.99958e-07	3.07122e-08
msp_0044	3.18488e-08	6.10154e-09	0	0	1.1064e-08	0	4.61288e-09	0	1.10799e-08	4.37788e-09	1.09116e-07	7.62275e-09	1.50926e-08	1.01818e-08	0	0	0	0	4.93085e-09	0	1.66803e-08	0	0	0	4.25652e-08	1.80493e-08	0	1.01837e-08	0	6.6413e-08	0	4.0693e-08	0	0	0	0	0	2.85681e-09	0	3.14826e-08	0	1.75989e-08	1.39812e-08	0	9.05694e-09	2.5819e-07	1.04479e-08	3.54575e-08	2.72855e-09
msp_0103	0	8.51386e-09	6.86642e-09	8.41262e-09	0	6.59425e-09	0	0	0	0	0	2.48096e-08	0	0	3.25789e-08	0	0	0	0	0	0	0	7.27136e-09	0	4.86423e-08	0	0	3.60614e-09	1.64253e-08	1.46579e-08	0	0	0	0	1.40236e-08	1.3274e-08	0	0	0	8.28271e-09	0	9.28988e-09	3.80318e-08	0	5.31302e-08	2.22764e-08	6.62315e-09	8.18662e-09	0
msp_1477	0	0	0	0	0	0	0	0	0	0	0	1.23539e-08	2.22185e-08	4.38611e-08	0	0	0	4.34622e-09	0	1.53707e-08	0	4.68164e-09	1.30719e-08	0	4.81766e-09	1.4643e-07	0	0	2.90306e-09	0	2.20818e-08	0	0	0	7.09748e-07	1.1842e-06	0	0	1.51916e-08	0	1.54289e-08	0	0	0	0	3.51622e-09	0	0	0
msp_0047	0	0	0	0	0	0	0	0	0	0	1.79606e-06	0	0	0	6.22096e-08	0	1.00509e-07	0	2.73834e-08	0	2.27397e-06	0	0	3.18038e-08	0	0	1.38109e-07	1.61735e-07	8.86262e-07	8.71651e-09	0	0	5.80634e-07	6.08589e-06	0	0	0	2.66756e-07	6.19226e-06	0	0	0	4.17068e-08	0	0	0	0	5.88497e-08	0
msp_0166	7.09919e-07	4.6004e-06	0	6.57967e-06	0	0	4.28642e-07	2.05294e-08	0	7.18257e-09	0	1.93868e-06	1.87286e-07	3.09664e-07	5.97831e-07	2.49452e-07	7.25989e-07	1.28872e-07	1.23727e-06	6.86354e-07	4.40146e-08	0	3.12827e-06	1.39267e-06	0	2.02724e-06	1.29024e-07	0	3.47506e-07	0	2.03214e-06	1.78541e-05	7.64972e-08	1.99236e-07	5.3905e-07	3.38381e-07	8.49008e-08	0	3.04961e-07	1.17547e-06	4.4604e-08	3.6797e-07	0	1.49727e-06	1.87462e-08	4.06613e-07	2.53728e-06	3.26627e-07	2.05816e-08
msp_0437c	0	0	0	0	0	0	0	0	0	0	0	0	0	5.02109e-09	0	0	0	0	0	0	0	0	0	0	4.62343e-09	4.08506e-09	0	0	0	0	6.51786e-09	0	0	7.82029e-09	0	1.05686e-08	0	0	0	0	0	0	0	0	0	0	0	0	0
msp_0570	0	0	3.37927e-07	0	0	0	0	0	0	0	0	7.5444e-09	3.22785e-08	1.54201e-08	0	0	2.41734e-08	6.6941e-08	0	0	0	0	7.34984e-09	0	0	0	0	0	0	0	4.64307e-08	0	0	0	1.38147e-07	2.03529e-07	0	0	0	0	4.47867e-09	0	0	0	0	1.80564e-08	0	0	0
msp_0340	1.32891e-08	4.52852e-08	1.55372e-08	1.56662e-07	1.38507e-07	0	1.46376e-07	0	7.48962e-09	2.67557e-08	1.83748e-08	7.78851e-08	2.07922e-08	4.70322e-08	1.53091e-08	8.51153e-09	1.14184e-07	7.09516e-09	4.49355e-08	1.32071e-08	1.6139e-07	1.52246e-08	3.23106e-08	1.22738e-06	5.96811e-08	3.04663e-07	1.66447e-07	1.59287e-07	1.64154e-08	6.36978e-08	2.78172e-08	1.5248e-08	3.28148e-08	6.54189e-09	0	1.6045e-07	5.49844e-08	1.49629e-07	2.03551e-08	6.21357e-08	2.91502e-08	6.03922e-09	5.75359e-08	6.06387e-09	7.37114e-09	1.56663e-08	7.42792e-08	7.99463e-08	0
msp_1143	0	3.61094e-07	2.65042e-07	1.33495e-07	0	0	0	2.0999e-07	1.93087e-07	0	1.60692e-08	1.3921e-07	0	2.26082e-07	2.36953e-08	7.64033e-09	4.21113e-08	1.25299e-07	3.81865e-08	2.89575e-08	2.37881e-07	1.27588e-07	0	2.22072e-08	2.03433e-07	1.22305e-07	3.48277e-07	8.10143e-08	0	0	1.18733e-07	0	1.97416e-07	9.80278e-08	2.67364e-07	1.66394e-07	1.13231e-07	0	4.79169e-07	1.04811e-07	6.9563e-08	0	0	2.28052e-07	0	0	6.10967e-07	0	1.09191e-07
msp_0017	3.03016e-06	6.66719e-07	0	0	8.01537e-08	2.03352e-08	5.06389e-06	7.76199e-07	0	8.33359e-07	0	8.53296e-06	0	1.75409e-06	2.51161e-08	1.80208e-07	1.93564e-07	5.2447e-06	0	2.06021e-07	0	4.15828e-07	0	0	2.73751e-06	1.93271e-07	1.93899e-07	1.31132e-07	1.12929e-06	0	1.00565e-07	0	1.63706e-07	0	4.57151e-06	1.52977e-07	4.92325e-07	1.10599e-07	1.74522e-08	1.26887e-07	4.93898e-08	1.92683e-06	1.08846e-07	2.28975e-08	3.93053e-08	0	4.27321e-06	8.00142e-08	8.48485e-07
msp_0925	0	0	0	0	0	0	0	0	0	0	0	0	2.18215e-08	0	0	0	0	0	0	0	0	0	0	0	0	1.19623e-07	0	0	0	0	0	0	0	0	3.9612e-08	6.33122e-08	0	0	0	0	4.83378e-09	0	0	0	0	0	0	0	0
msp_1323	1.52408e-08	4.5654e-08	0	0	3.42814e-08	0	0	2.26021e-07	0	0	1.03308e-07	0	2.1e-08	9.89646e-08	1.82353e-07	1.49856e-08	8.40333e-08	1.67708e-07	2.73085e-08	4.33813e-08	1.69298e-07	2.4335e-07	0	9.4751e-08	0	4.75131e-07	2.55856e-07	5.01969e-08	2.0328e-08	1.09221e-08	2.56233e-07	8.47506e-09	2.06242e-07	2.36337e-07	3.58319e-08	9.00537e-08	1.11156e-07	6.07573e-09	1.3589e-07	0	3.40136e-08	0	1.68116e-08	3.99047e-07	4.79136e-07	0	0	0	4.51238e-08
msp_0178	0	0	0	0	0	0	0	0	0	0	0	1.14163e-06	0	1.41017e-06	6.67562e-07	3.70554e-07	0	0	0	5.39074e-07	0	2.50928e-07	0	4.11527e-08	0	0	8.11706e-07	0	0	1.46121e-08	2.70513e-07	0	0	0	0	0	0	0	8.9309e-07	0	0	0	0	2.368e-08	0	3.63693e-06	0	0	7.83808e-08
msp_0075	3.28301e-06	1.77655e-07	0	6.85233e-07	8.16179e-08	0	7.68719e-06	1.38423e-06	0	4.28222e-07	5.13207e-09	2.23882e-06	0	0	3.32103e-08	5.96062e-07	1.79575e-07	1.94457e-06	1.10684e-07	1.06077e-07	4.78616e-06	1.93817e-06	1.57931e-06	9.6555e-09	0	8.61791e-08	8.07706e-07	1.07097e-07	4.28019e-07	4.63072e-08	7.16557e-08	2.50698e-08	6.01919e-07	1.91599e-06	2.82225e-07	8.32687e-07	7.67876e-07	3.97374e-06	1.3463e-07	8.05585e-08	1.09578e-07	2.29792e-08	2.36416e-08	2.82113e-07	0	2.32054e-06	9.17889e-06	7.88936e-08	4.80805e-06
msp_2524	0	0	0	0	0	0	0	0	0	0	0	0	0	0	0	0	0	0	0	0	0	0	0	0	0	1.76806e-08	0	1.19225e-08	0	0	0	0	0	1.92352e-07	0	1.15666e-08	0	0	0	0	0	4.1282e-08	5.9368e-08	0	0	0	0	0	0
msp_0014	3.11589e-08	5.71135e-09	1.29988e-07	1.64174e-08	1.51939e-07	0	0	0	3.32441e-08	8.02508e-09	1.11901e-07	0	1.20403e-08	3.89115e-08	6.37916e-07	1.04983e-08	2.68438e-09	3.14921e-09	7.00745e-08	0	4.13409e-09	0	0	5.94563e-09	1.53547e-07	4.42041e-08	0	9.50019e-09	4.59888e-08	1.84225e-07	0	1.33388e-08	6.58356e-09	2.22199e-09	0	0	0	0	0	1.12731e-07	1.0069e-08	3.20758e-09	1.41187e-07	2.69158e-09	0	0	8.06513e-09	6.44743e-08	2.86427e-09
msp_0086	8.0759e-08	0	1.76054e-07	0	1.02111e-08	0	5.70875e-09	0	2.96018e-08	1.36412e-08	7.58507e-08	0	0	6.76315e-09	0	0	0	0	1.5945e-08	0	0	0	0	0	1.04298e-07	2.42616e-08	0	0	0	2.47478e-08	0	0	0	0	0	0	0	0	0	2.47916e-08	0	6.59008e-08	0	0	0	5.56486e-07	0	4.44509e-08	0
msp_0906	0	4.87878e-08	8.40555e-07	2.8026e-08	0	0	3.48876e-07	1.7326e-07	0	0	3.50295e-07	2.28075e-07	0	1.12844e-06	1.74538e-07	2.52505e-09	4.76807e-08	7.5099e-08	0	5.19183e-08	2.74592e-07	8.96131e-09	6.97652e-07	1.53848e-08	5.16039e-07	1.63963e-07	4.38239e-07	6.14595e-09	8.28628e-07	0	8.59495e-08	0	9.94258e-08	6.79949e-07	8.69361e-07	7.22497e-07	6.902e-07	0	7.14265e-07	5.41294e-07	0	0	4.33205e-09	9.35597e-07	0	0	8.1628e-07	0	5.20608e-08
msp_0820	0	9.84188e-08	8.40544e-07	0	1.47246e-07	0	0	3.43626e-07	4.47196e-07	0	2.47292e-07	1.00841e-07	9.10402e-08	1.95081e-07	1.4468e-07	0	2.83605e-07	4.28702e-07	1.86455e-08	1.02449e-07	1.8346e-07	1.61416e-07	0	1.03534e-07	0	1.74828e-07	2.63907e-07	2.80588e-08	1.2173e-07	6.15258e-09	1.18223e-07	8.34568e-08	2.07417e-07	2.65061e-07	2.47046e-07	2.05284e-07	1.50003e-07	0	4.71641e-07	0	0	7.19808e-07	1.50968e-08	2.57075e-08	0	0	1.72111e-07	0	1.63115e-07
msp_0346	0	1.05747e-06	0	1.08066e-06	8.7977e-07	0	0	1.27971e-06	9.68948e-07	0	1.02296e-06	7.04215e-07	1.28461e-06	8.7498e-07	1.33047e-07	2.53428e-07	8.93885e-08	2.73637e-07	1.43449e-07	2.52244e-07	1.08597e-06	8.27075e-07	1.27841e-06	3.85458e-07	3.10381e-06	1.40308e-06	3.90185e-07	2.30295e-07	7.23722e-07	2.08703e-08	5.81065e-07	0	3.78883e-07	2.12506e-07	6.83318e-07	7.07831e-07	1.36974e-06	9.29731e-07	0	0	6.70786e-07	1.20545e-06	4.14197e-07	5.19818e-08	0	0	7.06586e-07	1.10548e-08	5.58233e-07
msp_1684	0	1.48765e-08	1.61645e-08	1.27657e-08	2.04771e-08	0	0	0	0	0	0	1.98984e-08	0	7.46744e-08	0	0	0	0	3.4845e-08	0	0	0	2.23506e-08	0	0	0	0	1.19386e-08	0	1.49206e-08	0	0	0	0	0	0	0	0	0	1.12064e-08	0	0	1.29123e-08	0	0	0	8.73046e-09	3.16947e-08	0
msp_0930	1.80051e-08	1.70079e-07	0	1.95064e-07	4.92981e-08	0	2.06171e-07	7.3063e-08	0	6.12682e-08	8.66056e-07	2.1813e-07	7.05259e-08	5.26345e-07	2.47584e-07	8.68303e-08	5.62567e-08	3.02308e-07	6.01194e-08	1.04972e-07	1.73919e-07	1.35072e-07	4.41753e-07	8.56878e-08	0	2.25392e-07	1.56057e-07	1.94899e-07	1.21527e-07	6.80047e-09	1.87716e-07	3.05406e-09	1.74645e-07	1.07944e-06	6.48789e-08	0	5.62156e-07	2.40259e-07	2.29207e-07	0	2.66295e-07	0	1.01343e-08	3.31555e-08	2.46901e-07	0	4.38571e-07	0	1.74726e-07
msp_2379	0	0	0	0	0	0	0	0	0	0	0	0	0	0	0	0	0	0	0	0	0	0	0	0	0	0	0	0	0	0	0	3.49403e-09	0	0	1.24775e-08	1.62154e-08	0	0	0	0	0	0	0	0	0	0	0	0	0
msp_0914	0	0	0	0	0	0	0	0	0	0	7.60364e-09	0	0	0	0	0	3.89061e-08	0	0	0	0	0	0	0	0	0	0	0	0	0	0	0	0	0	0	0	0	0	0	0	2.86077e-08	0	0	0	0	0	0	0	0
msp_1300c	0	3.00445e-08	1.57025e-08	9.08547e-08	0	0	0	0	0	0	0	0	0	0	0	1.05241e-08	0	0	2.37166e-08	0	0	0	0	0	0	0	2.51732e-08	0	0	3.58126e-08	0	0	0	0	0	1.36176e-08	0	0	0	8.80048e-09	0	0	1.72046e-08	0	0	0	0	0	0
msp_1089	0	0	0	0	3.99345e-08	0	0	0	0	0	0	0	0	0	0	0	0	0	0	0	0	3.70033e-09	0	0	0	4.70122e-09	0	3.67347e-09	0	4.31713e-09	0	2.66675e-09	0	0	1.23132e-07	6.77317e-08	0	0	0	0	0	0	0	0	0	0	0	0	0
msp_0005	9.54916e-08	8.10502e-06	1.79743e-07	0	1.22555e-07	1.69257e-06	0	1.38772e-07	7.0311e-09	8.95351e-09	0	4.07526e-07	1.28465e-08	2.58415e-08	2.01339e-07	1.08102e-06	3.64021e-08	9.41251e-07	3.14206e-08	1.28152e-07	5.35209e-09	2.2655e-08	6.0346e-08	2.68157e-07	1.27947e-06	1.92521e-05	0	1.11573e-07	3.69396e-08	9.36101e-06	3.28987e-06	1.55e-08	3.49458e-08	1.07114e-08	2.28583e-08	5.89499e-09	0	0	1.14224e-06	9.05292e-08	4.2097e-08	0	5.17892e-08	5.73508e-08	1.02188e-08	2.97885e-07	0	5.0139e-08	1.77255e-05
msp_0898	8.49911e-07	1.35567e-08	0	1.26957e-07	6.86403e-08	6.78942e-07	7.59664e-07	3.13309e-07	6.71339e-07	2.84763e-07	1.97653e-08	3.7744e-07	2.61618e-07	3.31869e-07	1.49174e-07	1.6729e-08	9.8531e-08	1.16842e-06	9.98041e-08	3.1395e-07	1.31511e-06	4.97073e-07	6.8571e-07	1.94134e-08	0	3.736e-07	1.77651e-07	8.61688e-08	7.21711e-08	0	3.78921e-07	2.89111e-08	2.26609e-07	2.78026e-08	6.75208e-07	2.85842e-07	2.39903e-07	5.89545e-07	4.36393e-07	0	8.28342e-08	0	2.46173e-08	9.94156e-08	1.53668e-06	1.76199e-07	1.73116e-06	6.10573e-08	2.98312e-07
msp_0127	0	0	0	2.99855e-07	0	0	0	0	0	0	0	0	0	0	0	0	0	0	0	0	2.88949e-07	0	0	0	0	0	6.13932e-06	0	0	0	0	2.42605e-07	0	0	0	0	0	0	5.99165e-06	0	0	0	1.3046e-07	0	0	0	0	0	0
msp_1339	0	1.32062e-08	2.36103e-08	0	8.49687e-08	0	1.13222e-08	0	0	0	9.53934e-08	1.04712e-07	0	1.14884e-07	0	2.12324e-08	0	0	1.60564e-08	0	1.46653e-08	0	9.01063e-08	0	2.92369e-08	1.58707e-08	5.04734e-08	8.46647e-08	0	1.03768e-07	0	8.02814e-09	0	2.07981e-08	2.93321e-08	1.99496e-08	0	0	0	0	0	0	4.25325e-08	0	3.66249e-08	1.95759e-08	1.04171e-08	0	0
msp_0072	0	9.14954e-08	1.43297e-08	2.03362e-07	5.57877e-08	0	2.51551e-06	1.54532e-06	0	5.16204e-07	0	4.48221e-06	9.46433e-08	5.00486e-07	4.25752e-08	5.4839e-08	3.59664e-07	8.59504e-09	8.373e-07	4.18043e-08	1.06305e-06	1.51463e-06	5.75047e-07	1.7122e-08	4.47992e-06	1.14138e-07	9.05305e-07	8.58684e-07	3.13291e-07	9.4147e-09	3.4209e-07	0	2.90965e-07	2.14992e-06	1.69088e-05	4.99461e-07	1.07946e-06	4.35158e-07	6.58595e-07	1.90758e-07	1.99505e-07	0	1.2464e-07	7.79144e-08	1.60881e-07	0	5.01921e-07	1.04333e-07	2.80165e-07
msp_0126	2.09438e-07	9.07104e-07	0	6.68924e-08	3.60175e-07	3.27418e-07	5.05676e-08	3.80103e-08	2.45495e-07	0	0	3.67492e-07	5.28897e-08	7.58967e-08	3.39029e-07	3.95384e-08	5.64014e-08	0	7.67937e-08	5.9416e-08	3.6589e-08	0	1.52774e-06	1.05691e-07	3.33454e-06	7.78058e-09	0	2.60332e-07	4.04299e-07	1.14864e-06	0	4.45756e-09	1.79127e-07	0	3.46895e-08	1.43553e-07	1.22326e-07	1.14148e-08	0	0	0	7.71338e-08	2.30511e-07	0	4.63245e-09	0	5.77854e-09	1.81429e-07	0
msp_0908	1.46155e-08	3.17675e-08	6.13007e-08	0	1.38807e-07	0	1.99426e-08	2.39769e-08	1.74776e-08	2.49571e-08	2.17634e-08	1.06222e-07	4.00885e-08	5.57028e-08	1.64737e-07	8.70315e-08	1.67132e-07	1.55505e-08	9.17589e-08	9.92593e-09	4.31434e-08	7.26437e-08	5.9272e-09	2.81386e-07	0	4.19427e-07	7.16817e-09	9.39731e-08	1.01848e-07	0	1.98125e-08	6.86936e-07	3.93811e-08	1.83966e-08	0	0	0	2.46183e-08	0	7.24438e-08	3.16727e-08	5.15816e-09	5.77798e-08	0	0	0	4.75796e-09	1.59663e-07	1.48604e-08
msp_1127	0	0	0	0	0	0	0	0	0	0	0	1.43192e-08	2.48207e-08	0	0	0	0	0	0	0	0	7.38804e-09	0	0	2.74256e-07	0	0	0	0	0	1.15103e-08	0	0	0	4.74446e-08	1.98053e-07	0	0	0	0	8.99636e-09	0	0	0	0	1.30482e-08	0	0	0
msp_0175	4.13237e-07	0	2.70906e-07	0	3.92601e-09	0	0	0	0	0	0	0	0	3.88338e-07	7.75871e-09	0	1.39981e-07	4.22491e-06	0	0	0	0	0	3.93092e-08	0	0	0	0	7.74997e-08	0	0	0	9.79974e-08	1.7211e-06	1.05156e-05	0	7.75437e-07	0	2.19247e-06	0	2.08053e-07	0	7.43966e-08	1.21376e-07	0	0	0	2.49028e-08	2.02328e-07
msp_0125	0	1.2083e-06	0	1.67504e-06	7.30713e-07	0	1.37172e-06	1.37007e-07	0	0	1.01231e-07	6.48341e-07	5.39505e-08	1.88452e-06	7.11309e-07	1.56003e-07	2.84313e-06	2.6611e-07	1.53179e-07	1.61541e-07	1.41154e-06	1.04263e-07	0	1.90267e-06	0	1.00031e-06	1.43456e-06	1.72993e-07	4.85938e-09	9.3539e-09	3.63674e-07	0	6.12724e-07	7.02202e-07	4.20365e-07	4.84585e-07	5.19867e-08	3.63055e-06	5.30275e-07	1.56671e-07	9.54127e-08	0	2.36609e-07	2.13142e-08	0	0	1.05458e-06	2.01269e-07	5.22019e-08
msp_2217	0	0	0	0	0	0	0	0	0	0	0	6.03259e-09	0	0	0	0	0	0	0	0	0	0	0	0	0	0	0	0	0	0	5.42873e-09	0	0	0	0	0	0	0	0	0	0	0	0	0	0	0	0	0	0
msp_1172	1.33298e-08	0	0	0	3.74823e-08	0	0	0	0	6.85622e-09	1.19853e-08	6.1115e-09	0	0	0	3.40207e-08	1.34729e-08	0	0	0	5.25981e-09	0	0	1.09509e-08	0	0	0	0	4.09636e-08	1.22735e-08	0	4.11549e-08	0	0	0	0	0	0	0	0	1.93629e-08	0	3.7668e-08	0	0	0	0	0	0
msp_1309	0	0	0	0	1.32997e-08	0	0	0	0	0	0	0	0	0	0	3.73834e-08	8.92332e-09	0	0	0	0	0	0	4.3592e-08	0	8.8602e-09	0	0	7.54458e-09	8.34342e-09	0	1.02589e-08	0	0	0	0	0	0	0	0	0	0	2.75784e-08	0	0	0	0	0	0
msp_0263	1.13627e-08	2.25009e-06	0	6.14193e-06	1.69548e-07	0	2.68138e-08	1.72894e-07	0	6.17171e-07	0	6.06791e-06	4.37e-07	5.59385e-08	8.49814e-07	4.70106e-06	6.71743e-07	1.12922e-06	1.71564e-06	2.81722e-06	9.57401e-07	0	0	6.44797e-07	0	2.43547e-05	0	0	0	0	6.04943e-06	0	1.2534e-06	1.66361e-06	2.05834e-08	4.63087e-06	1.07777e-06	0	1.04548e-06	4.25018e-06	0	3.1509e-07	3.08426e-06	2.77234e-06	1.28999e-06	0	8.4339e-06	2.7316e-07	5.76959e-08
msp_0480	0	0	0	0	0	0	0	6.96358e-08	0	0	7.8634e-06	1.46551e-08	1.53722e-08	6.57329e-07	0	1.94036e-07	0	0	0	2.86838e-08	1.02124e-08	3.68002e-07	6.13336e-08	1.48213e-08	0	2.61451e-08	1.65729e-08	0	1.69948e-08	5.91877e-09	5.61876e-09	0	3.7488e-07	4.01332e-06	7.46448e-08	2.87803e-07	6.00846e-09	0	0	9.55564e-06	1.30584e-08	0	0	0	1.61637e-07	0	1.07147e-07	2.04862e-07	3.74937e-07
msp_0541	0	0	0	0	1.14882e-08	0	0	0	0	1.55592e-08	4.18545e-08	0	0	0	0	1.39519e-08	0	0	0	0	1.15068e-08	0	0	0	0	0	0	0	5.06065e-08	1.75839e-08	0	2.51591e-07	0	0	0	0	0	0	0	0	1.03077e-08	0	2.615e-08	0	0	0	0	0	0
msp_0045	2.21117e-06	0	5.11982e-06	1.18315e-05	0	4.1526e-09	2.59748e-06	3.36696e-07	1.68256e-06	1.66944e-06	2.17236e-06	2.27193e-05	1.72341e-06	0	9.07329e-07	4.59366e-06	2.46621e-06	4.75217e-08	5.33686e-07	0	0	3.62494e-07	0	9.80443e-06	4.00745e-06	8.59869e-06	0	4.41576e-06	2.51225e-06	5.53169e-06	6.98381e-07	2.41567e-06	0	3.75044e-06	3.98228e-06	0	5.31529e-06	0	0	2.44559e-05	6.24441e-06	0	9.75544e-06	4.73255e-06	0	8.27483e-07	0	1.15851e-05	6.29128e-08
msp_2269	0	2.76011e-08	0	0	0	0	0	0	0	0	0	9.43677e-09	0	1.43597e-08	0	0	0	0	0	0	0	7.3379e-09	0	0	3.19547e-08	0	0	0	0	0	1.54231e-08	0	0	0	0	0	0	0	0	0	0	0	8.5661e-09	0	0	0	0	0	0
msp_0484	0	8.10939e-07	0	0	0	0	1.8009e-06	1.9361e-06	0	0	0	5.07053e-06	3.53447e-07	0	1.5616e-06	1.98787e-07	6.77144e-07	2.20573e-06	2.16787e-06	6.91775e-07	8.92629e-07	2.02331e-06	1.77209e-06	5.84686e-07	0	1.82134e-07	1.66571e-06	1.9115e-06	9.07409e-07	2.14157e-08	1.39474e-06	0	6.08162e-06	7.38815e-07	7.44574e-06	2.73825e-06	8.87359e-07	0	5.61903e-07	2.61159e-06	7.27099e-07	0	2.91621e-08	1.39482e-06	0	0	2.12842e-06	1.91938e-07	7.49877e-08
msp_0262	0	0	0	0	3.85313e-07	0	0	0	0	0	0	0	0	0	0	2.07609e-07	1.99046e-07	4.75283e-09	0	0	0	3.6505e-08	0	3.77566e-07	0	4.44292e-06	1.78428e-07	0	0	1.50494e-08	0	0	0	0	7.14319e-07	3.41098e-06	0	6.40318e-07	0	0	0	0	4.44635e-08	5.64618e-08	0	0	2.08339e-07	2.12021e-08	3.95212e-07
msp_0665	0	0	0	0	2.05229e-07	0	0	9.43269e-08	0	0	5.45615e-08	0	7.24609e-09	0	2.92908e-07	8.20427e-08	1.82376e-07	4.40194e-08	0	0	1.24149e-07	0	0	0	0	2.56549e-08	4.98648e-07	9.59755e-08	1.00057e-07	0	0	0	0	0	0	1.50476e-07	0	2.14461e-07	0	0	8.02842e-09	0	0	0	0	0	0	4.74101e-08	4.06652e-08
msp_0060	0	0	0	0	0	0	0	4.94895e-08	0	0	0	3.84285e-09	0	0	5.72691e-07	3.98896e-09	4.36484e-08	2.13687e-08	2.13796e-06	5.08728e-09	2.89749e-07	8.15696e-08	0	8.47238e-09	0	0	9.60441e-08	0	0	6.7617e-09	4.6324e-09	4.5883e-08	2.91955e-07	5.33536e-07	0	1.00151e-07	3.91681e-09	0	0	0	1.73634e-07	0	1.14078e-08	2.27065e-08	0	0	0	0	0
msp_0164	0	1.21299e-06	0	0	1.27441e-06	0	0	2.53393e-07	0	0	2.25068e-06	3.66272e-06	1.67546e-07	5.84946e-07	6.27186e-07	9.67313e-07	6.0353e-07	9.1393e-07	6.23392e-08	1.14079e-07	1.19276e-06	0	0	3.72098e-08	1.39617e-07	1.67602e-06	1.68622e-07	7.67144e-07	6.66198e-07	4.30004e-09	1.55285e-06	0	4.20347e-07	2.2983e-06	3.68681e-07	1.90242e-07	8.55385e-07	4.15228e-07	8.34192e-08	6.20796e-07	1.85164e-07	0	1.54083e-08	1.32121e-08	0	0	1.96743e-06	0	6.16573e-08
msp_0879	0	0	0	0	1.72734e-07	0	0	2.27994e-07	6.35295e-07	0	1.89489e-07	0	6.68665e-08	8.59301e-07	3.22177e-07	0	2.29312e-07	6.78062e-07	1.54531e-07	2.1983e-07	0	1.13513e-06	0	0	0	3.81462e-07	4.2536e-07	0	0	0	0	0	1.33324e-06	4.40276e-07	6.25109e-06	0	0	1.02074e-05	6.99012e-07	0	0	0	2.70961e-08	7.79653e-07	0	0	0	0	0
msp_0403	4.39041e-09	0	0	0	0	0	0	0	0	0	0	0	0	0	0	0	0	0	0	0	0	1.15561e-08	0	0	0	0	0	0	0	0	0	0	0	0	0	0	0	0	0	0	0	0	0	0	0	0	0	0	0
msp_0030	0	0	3.75771e-07	0	0	0	0	0	0	0	0	0	0	0	0	0	0	1.8579e-08	0	0	0	0	0	0	0	0	6.37901e-08	0	0	0	2.16332e-06	0	0	0	0	0	0	0	0	1.07212e-08	0	0	0	0	0	0	2.58166e-07	0	0
msp_0139	6.2622e-08	0	0	0	0	0	0	1.2533e-08	0	0	1.27867e-07	4.17804e-08	2.49754e-08	0	8.10279e-09	4.10675e-08	1.2566e-08	0	2.86631e-08	0	8.9509e-07	0	2.51203e-07	1.54797e-07	0	0	2.2654e-08	3.80035e-07	0	0	5.86476e-09	5.77891e-09	3.55795e-07	3.1866e-09	0	2.36346e-08	0	1.54361e-07	8.2996e-08	1.0089e-06	2.91408e-08	1.04734e-07	1.20581e-07	3.6881e-08	0	0	0	8.96105e-08	2.72255e-08
msp_0639	3.36156e-07	0	0	0	0	0	2.69751e-07	2.53767e-08	0	0	0	1.20732e-07	1.22091e-07	5.91153e-07	2.3001e-07	9.28678e-09	2.38853e-07	5.30432e-07	2.22807e-08	1.03868e-08	1.95077e-06	1.37283e-06	1.54225e-07	9.36548e-08	0	4.88704e-08	8.78976e-08	0	0	0	8.33602e-09	1.4306e-07	2.91535e-06	4.88033e-06	0	9.34928e-08	1.39471e-06	0	1.64005e-07	0	0	4.32881e-07	2.41736e-08	2.27902e-08	0	0	0	0	0
msp_1219	0	0	3.57658e-07	0	0	0	1.94146e-08	0	0	0	0	1.669e-07	0	3.95213e-07	0	0	1.02429e-08	1.13825e-06	2.04278e-08	5.36104e-07	0	0	0	0	0	0	5.31911e-09	0	0	0	7.61343e-09	0	1.30673e-08	0	2.25128e-08	0	7.17328e-09	0	1.8329e-08	0	0	8.60136e-09	0	1.26655e-08	5.98071e-09	5.38895e-08	5.10924e-09	0	0
msp_0169	0	0	0	0	3.19406e-07	0	0	0	0	0	0	1.42884e-06	0	5.6725e-08	1.10874e-08	0	0	0	0	0	0	0	0	5.02125e-09	0	0	0	0	0	8.44431e-09	0	0	0	0	2.54678e-07	0	0	0	0	0	0	0	3.90789e-09	1.77664e-08	0	0	0	0	0
msp_0074	0	0	0	0	7.89541e-09	0	1.23122e-08	0	0	4.88379e-08	0	0	0	0	0	0	1.17062e-07	3.95167e-08	0	0	2.11226e-07	0	0	0	0	0	0	0	0	0	0	0	1.39536e-07	3.17422e-06	1.93363e-06	0	0	7.33677e-07	4.93702e-07	0	7.53151e-09	0	0	4.23662e-08	0	1.05932e-08	8.27705e-09	4.38981e-08	0
msp_0524	0	0	0	1.11018e-07	1.01716e-08	0	0	0	0	0	0	0	0	0	0	1.17498e-08	4.51113e-08	0	0	0	0	0	0	0	0	0	0	0	5.89566e-09	0	4.64723e-09	9.35445e-09	0	0	0	1.30351e-08	0	0	0	0	0	0	0	0	0	0	0	1.55999e-08	0
msp_1453	5.06521e-09	7.80607e-08	1.48998e-08	7.27501e-09	4.11888e-08	0	5.94917e-08	0	8.47485e-09	8.0941e-09	0	2.44416e-07	2.21264e-08	5.3561e-08	0	0	0	4.64314e-08	5.34134e-08	3.4388e-08	2.34833e-08	0	7.29421e-07	0	8.10869e-08	7.38817e-08	0	1.89015e-08	4.01719e-08	0	4.88865e-08	0	0	1.47311e-07	1.66775e-07	3.97345e-07	2.11841e-08	7.22367e-09	7.28079e-09	9.10678e-09	7.57871e-08	0	6.14813e-08	2.58667e-08	3.76412e-08	5.10733e-08	6.99511e-08	0	0
msp_1589	0	0	0	0	0	0	0	0	0	0	0	0	0	0	0	0	5.03248e-08	0	6.48392e-08	0	0	0	0	0	0	0	1.05343e-06	0	0	0	0	0	0	0	0	0	0	0	5.4661e-06	0	0	0	0	1.46033e-06	0	0	0	0	0
msp_0018	1.97473e-07	3.63198e-08	0	0	1.04992e-08	0	9.36513e-09	5.56111e-09	0	4.88686e-08	1.05482e-07	0	0	0	0	0	0	0	0	0	0	0	1.02371e-08	0	4.60298e-07	0	0	4.28437e-09	1.40056e-08	1.59207e-08	0	5.32254e-08	0	0	0	0	0	0	0	5.58906e-08	0	2.97427e-08	0	0	0	0	0	0	0
msp_0079	0	2.02307e-07	0	8.42665e-07	1.47831e-07	6.00183e-06	5.65344e-07	8.95393e-07	1.14304e-06	0	5.67358e-07	3.66053e-07	6.08171e-07	5.78647e-07	6.05129e-08	8.16743e-08	1.97161e-08	1.72088e-07	1.22122e-08	2.21011e-07	2.56142e-07	1.80985e-08	1.30136e-06	3.97799e-08	5.65907e-06	4.88918e-07	2.63614e-07	3.69231e-07	0	3.99398e-09	1.52896e-07	1.92466e-08	3.66369e-07	1.18108e-06	1.02573e-07	1.18924e-07	7.00746e-07	1.12909e-06	0	0	4.39838e-07	1.5297e-06	2.08142e-07	1.16133e-07	0	0	1.16051e-06	2.67094e-08	1.09395e-07
msp_0048	0	3.08275e-08	1.50917e-06	6.69857e-09	2.51669e-07	0	1.59805e-06	0	0	8.13403e-07	8.68043e-09	3.05419e-07	0	6.01761e-07	3.92258e-08	1.70055e-08	1.52792e-07	3.35655e-06	0	1.11822e-07	0	3.80954e-07	0	6.04378e-09	0	9.7002e-07	0	0	2.92643e-07	0	8.80712e-08	2.86687e-08	4.30355e-08	2.21803e-07	0	2.07949e-06	2.16798e-06	3.28733e-06	2.08327e-07	3.39736e-07	3.50072e-07	0	2.51683e-08	8.84436e-08	8.34454e-07	0	0	0	1.41695e-07
msp_0573	3.39791e-08	2.60897e-08	9.39895e-09	2.0097e-08	6.78142e-08	5.16029e-08	5.49228e-08	0	1.71836e-08	3.99438e-08	9.57635e-09	6.78402e-08	4.81278e-09	0	0	3.96575e-08	0	0	0	0	0	0	1.92784e-07	0	1.1113e-07	1.6783e-08	5.51518e-08	7.95541e-09	4.90235e-09	6.9346e-08	7.22611e-09	6.86697e-08	4.06451e-09	7.75389e-09	5.53962e-08	0	0	6.38444e-08	0	2.08809e-08	0	1.62746e-08	3.88748e-08	0	3.16898e-07	8.21568e-08	1.96309e-07	2.87971e-08	0
msp_0545	8.36731e-08	1.06556e-06	0	0	2.03207e-07	0	0	6.19161e-09	0	5.9338e-08	3.19774e-08	0	0	0	0	4.56854e-08	6.31904e-09	0	8.58827e-09	0	1.03912e-08	0	0	5.2039e-09	0	1.58066e-08	0	1.79791e-08	7.92251e-08	0	4.87283e-08	9.44478e-09	0	0	0	1.21007e-08	0	1.34517e-08	4.20798e-09	0	0	0	8.5751e-09	0	7.27712e-09	0	0	5.48245e-09	6.81467e-09
msp_0373	0	0	0	0	0	0	2.84724e-08	5.11561e-08	0	0	3.8986e-08	9.01239e-09	2.29919e-08	8.82852e-08	2.86971e-07	2.56421e-08	1.4486e-08	3.57983e-08	3.21705e-08	0	4.51777e-08	4.03987e-07	0	2.64865e-09	0	7.46571e-09	3.1081e-08	0	0	4.91739e-09	0	1.05204e-08	7.61294e-08	7.63105e-07	7.83483e-09	1.47747e-07	1.62191e-08	0	1.23257e-07	0	2.96321e-08	0	3.33954e-09	2.06963e-08	0	0	0	1.37459e-08	1.9907e-08
msp_0497	0	0	0	0	0	0	0	0	0	0	0	0	0	0	0	0	0	0	0	0	0	4.72993e-09	0	0	1.78038e-08	0	2.61434e-09	0	0	0	4.42328e-07	0	0	0	0	0	0	0	1.74191e-08	0	0	0	0	0	0	4.59243e-09	0	0	0
msp_0024	6.37023e-08	3.6945e-09	6.78033e-08	1.60016e-08	3.20237e-08	0	0	0	1.16147e-08	1.56702e-08	0	0	0	1.13622e-08	0	8.43035e-08	0	0	0	0	0	0	1.26996e-08	0	3.32501e-08	0	0	5.68584e-09	2.44823e-08	1.87667e-08	0	0	0	0	3.76937e-09	9.42729e-09	0	0	0	2.70598e-08	4.54017e-09	1.41454e-08	0	0	0	3.7692e-07	1.82381e-08	1.01306e-07	6.01955e-09
msp_0397	0	0	0	0	0	0	0	1.56013e-08	0	0	0	0	0	0	0	0	4.68544e-09	0	0	0	0	0	0	0	0	0	1.96285e-08	0	0	0	0	0	7.87753e-09	4.81677e-07	0	5.74597e-07	0	0	0	0	0	0	0	0	0	0	0	0	4.63896e-09
msp_0419	2.98934e-07	0	0	4.92009e-06	0	0	0	0	0	0	0	0	0	0	0	6.76941e-08	0	1.07659e-07	9.3224e-08	4.1066e-07	0	0	0	0	4.45395e-09	0	0	0	0	0	1.16752e-06	4.47307e-07	0	0	0	4.97345e-07	0	0	2.39497e-08	0	0	0	0	3.53012e-08	3.99467e-07	3.95174e-07	1.08702e-07	0	2.43795e-09
msp_1397c	1.26184e-08	0	0	8.68783e-09	0	0	0	0	0	0	2.63521e-08	0	0	0	0	0	0	0	0	0	0	0	0	0	0	0	0	0	0	0	0	0	0	0	0	0	6.94621e-09	0	0	0	0	0	0	0	0	0	0	2.24911e-08	0
msp_2931	0	0	3.41186e-08	0	0	0	0	0	0	0	8.31825e-09	0	0	0	0	0	0	0	0	0	0	0	0	0	0	0	0	0	5.98805e-09	1.99055e-08	0	0	0	0	0	0	0	0	0	0	0	0	0	0	0	0	0	0	0
msp_1805	0	0	0	0	0	0	0	0	0	0	0	0	0	0	0	0	0	0	0	0	0	0	0	0	0	1.26985e-07	0	0	0	0	0	0	0	0	0	0	0	0	0	0	0	0	0	0	0	0	0	0	0
msp_0883	0	4.86378e-09	0	0	1.75936e-08	0	1.78398e-08	0	0	0	0	7.93371e-08	0	3.75044e-09	0	0	0	0	0	0	0	0	0	0	0	5.79908e-08	5.45666e-08	0	1.53023e-08	0	9.52202e-08	0	0	0	2.09626e-08	0	3.34135e-08	0	0	0	1.78624e-08	0	0	0	4.19909e-09	1.65917e-08	0	0	0
msp_1558	0	1.31029e-08	3.94976e-08	2.02403e-08	1.3388e-08	0	0	0	0	0	0	0	1.41387e-08	0	0	8.68461e-09	0	0	8.63304e-09	7.46708e-09	0	0	4.43627e-08	0	9.81564e-08	2.75636e-08	0	0	2.13061e-08	0	1.22939e-07	0	0	0	0	0	0	0	0	0	1.29939e-08	0	1.42337e-08	0	3.40713e-08	3.63587e-08	7.65887e-08	0	0
msp_0132	0	0	0	3.68924e-09	2.95069e-08	0	0	0	0	0	0	0	1.16695e-08	0	0	0	0	0	4.94143e-08	4.95869e-09	0	0	0	0	0	0	0	0	2.81817e-07	0	0	0	9.63801e-09	0	0	0	0	0	0	4.00219e-08	1.60658e-08	0	0	0	0	6.85855e-09	0	2.11604e-07	0
msp_0422	0	7.39029e-08	3.67029e-08	5.42014e-08	2.57116e-08	0	9.87565e-08	0	1.14504e-08	1.1183e-08	0	4.65996e-08	2.06048e-08	2.20887e-08	1.14079e-07	6.93251e-08	1.08427e-07	5.29074e-08	1.62046e-07	4.07973e-08	0	4.69022e-07	1.5781e-07	1.43192e-08	0	0	5.792e-08	2.22141e-08	0	2.85366e-08	8.26354e-08	0	0	1.05054e-07	8.2698e-08	2.22386e-07	7.65119e-09	9.37158e-09	9.61679e-08	4.26935e-08	0	0	9.54456e-08	8.926e-08	7.70049e-09	1.07874e-08	0	0	0
msp_0337	4.36371e-07	2.3979e-08	0	5.89762e-07	3.95204e-07	0	7.45248e-09	0	0	0	2.64081e-07	1.04502e-07	0	4.61271e-08	0	4.31169e-08	1.44761e-07	5.58701e-07	0	5.46903e-08	0	6.34763e-08	3.00377e-07	8.07987e-08	0	1.00435e-06	6.73465e-09	1.05709e-08	3.21968e-07	8.90069e-08	1.2222e-07	0	8.53853e-08	1.04727e-06	0	0	8.33189e-09	0	0	8.124e-07	2.51596e-07	2.33934e-07	0	0	0	1.55848e-07	1.76859e-07	1.23569e-07	0
msp_0486	0	0	0	0	1.22498e-08	0	0	0	0	0	7.40975e-09	3.55136e-08	0	1.45845e-08	0	0	1.99624e-08	0	0	0	0	0	0	3.43563e-09	0	1.61192e-08	7.38195e-09	0	0	0	7.20846e-08	0	3.23173e-09	4.26645e-09	0	3.04663e-08	0	0	1.69103e-08	0	6.09877e-09	3.28592e-09	1.29029e-08	0	0	0	0	0	0
msp_2489	0	1.13548e-08	0	0	0	0	0	0	0	0	0	0	0	2.07605e-08	0	0	0	0	0	0	0	0	1.52878e-08	0	0	0	0	0	0	0	0	0	0	0	0	0	0	0	0	0	3.92302e-09	4.27967e-09	0	0	0	0	0	0	0
msp_0881	0	1.43556e-08	8.04591e-07	0	0	0	0	0	0	0	9.9815e-09	3.63125e-07	8.16473e-09	7.52057e-07	0	0	3.25737e-08	2.45511e-06	4.77504e-08	5.74882e-07	0	0	2.80344e-07	0	0	1.8638e-08	0	0	0	0	2.56115e-08	0	6.87243e-08	2.164e-08	5.15157e-07	2.37804e-07	0	0	6.28793e-07	5.46797e-08	0	1.87527e-07	0	4.2578e-08	2.99008e-07	3.81745e-07	1.61964e-08	0	0
msp_0468	6.1481e-07	1.55025e-08	1.94432e-08	3.17225e-07	3.68007e-07	0	1.00971e-06	8.62535e-09	2.48789e-07	5.80195e-09	5.99575e-08	1.40755e-06	2.54571e-07	7.67616e-07	5.12848e-07	8.55838e-08	4.9281e-07	1.76882e-06	1.18654e-07	1.58705e-08	3.6569e-07	0	4.27755e-06	3.49111e-07	7.71973e-07	8.55743e-07	2.66372e-07	4.34036e-07	9.64148e-08	9.55465e-09	2.01535e-07	0	5.17731e-07	2.05962e-07	3.27424e-06	1.54344e-06	2.64326e-06	3.59313e-07	9.18904e-07	9.82131e-07	3.28327e-07	4.27581e-08	1.16469e-07	1.98897e-08	0	5.26203e-07	5.0088e-06	5.96089e-08	4.33841e-07
msp_1244	4.07589e-07	8.81534e-07	0	4.4647e-06	3.86469e-06	0	3.28941e-07	4.30006e-07	0	2.84557e-07	1.32435e-07	1.23554e-06	5.62775e-07	7.5983e-07	1.78693e-06	7.37675e-07	2.51716e-07	2.88585e-07	4.37883e-07	7.99048e-07	2.7123e-07	5.31602e-07	1.29556e-06	2.27257e-06	7.20145e-07	1.62054e-06	3.82166e-07	0	8.07832e-07	2.27069e-06	6.1666e-06	7.48319e-07	5.38651e-07	7.96733e-07	2.24483e-07	1.00364e-06	1.43885e-06	0	2.86069e-07	1.51843e-06	5.12877e-07	4.1275e-07	1.6676e-06	3.17229e-08	0	1.58512e-07	9.53104e-07	1.38739e-06	7.31529e-08
msp_0769	5.96337e-07	3.58248e-07	4.32959e-07	6.12257e-07	7.43404e-07	6.39037e-08	5.11523e-07	9.89675e-08	9.5461e-07	1.8987e-07	2.74054e-07	1.17474e-06	2.44823e-07	7.52694e-07	4.02798e-08	2.17581e-07	1.88047e-07	1.35849e-06	7.58634e-08	1.27353e-07	6.17002e-07	1.68925e-07	1.59574e-06	1.66776e-07	2.44668e-06	5.13061e-07	7.30401e-08	1.01823e-06	2.1675e-07	7.13461e-09	2.65454e-06	0	4.86481e-07	1.57062e-06	2.91302e-07	1.07106e-06	1.44956e-06	4.04441e-07	1.14989e-06	1.02405e-06	6.50147e-07	1.55553e-07	7.66188e-08	7.06757e-09	1.94869e-06	0	1.17995e-06	2.87636e-08	1.35353e-07
msp_0385	0	0	1.00337e-07	0	2.32203e-08	0	0	0	0	0	0	0	2.67795e-08	0	0	0	0	0	0	0	0	0	3.76494e-09	0	5.53321e-07	0	7.00327e-08	0	0	0	0	0	0	0	0	0	1.60197e-07	0	0	1.94856e-07	0	0	0	0	0	0	0	0	0
msp_0071	0	5.41542e-07	0	3.65154e-07	2.3147e-07	0	1.79825e-07	1.53209e-07	0	5.44111e-08	3.59952e-06	1.81896e-07	1.30732e-08	7.18529e-07	1.1893e-06	3.66837e-07	1.403e-06	7.46895e-07	1.9279e-06	1.20914e-07	9.70811e-07	5.77905e-07	0	1.5244e-07	3.90815e-07	1.69816e-06	1.58159e-06	8.23992e-07	2.13506e-07	5.0032e-08	5.0873e-09	8.4763e-08	9.24421e-08	5.61994e-07	8.86523e-07	2.04383e-06	3.62756e-07	1.80836e-06	1.01451e-07	8.36422e-07	3.86754e-07	7.86155e-09	5.7536e-07	1.32458e-06	0	0	6.31665e-07	1.79085e-07	4.89406e-07
msp_0379	0	2.94537e-08	4.63672e-08	0	0	0	0	0	0	5.24711e-09	0	0	0	0	0	0	3.71131e-09	0	6.14997e-09	0	0	0	0	0	0	0	0	3.57892e-08	9.10054e-09	0	6.80153e-09	0	0	0	0	0	0	7.8703e-09	0	0	0	0	0	0	0	5.61858e-07	0	0	0
msp_0780	0	9.60916e-08	0	3.34971e-08	4.21369e-08	0	0	4.52799e-08	0	0	3.03814e-07	1.48236e-07	0	4.44672e-08	2.27541e-08	0	1.39554e-08	2.06992e-08	1.68637e-08	0	1.67905e-07	1.54943e-07	1.52953e-07	1.0425e-08	1.15251e-06	0	1.87136e-07	1.04137e-08	0	7.62746e-09	0	0	1.78846e-07	5.91926e-07	1.66582e-06	3.71039e-07	1.11593e-07	0	2.59968e-07	9.47727e-08	1.21504e-07	7.20317e-08	5.17093e-09	5.91968e-08	0	0	0	0	0
msp_0068	6.44259e-09	1.25503e-05	2.77601e-06	7.31951e-06	1.93842e-07	4.106e-07	0	2.2685e-06	1.4199e-05	4.45372e-06	0	9.63437e-06	5.60722e-07	5.84873e-06	3.89687e-07	9.68553e-07	3.03445e-06	1.99714e-05	5.93368e-07	8.35611e-07	1.52632e-05	3.60448e-06	8.14277e-06	7.12079e-07	5.00718e-06	7.81274e-06	2.09336e-06	5.22282e-06	1.38736e-06	0	5.36311e-06	0	1.12575e-05	3.45039e-06	2.38451e-06	5.02337e-06	2.11648e-05	2.0054e-06	1.81853e-06	6.48135e-07	2.08477e-06	0	2.16838e-07	1.07056e-07	1.10934e-06	0	5.26034e-06	1.19648e-07	8.4476e-07
msp_0903	0	0	0	0	0	0	0	1.57259e-06	0	3.58128e-07	1.68533e-07	2.77847e-07	2.83183e-07	4.52291e-07	5.19339e-06	3.51571e-07	9.28417e-07	7.19327e-07	1.54271e-06	1.79781e-08	1.20524e-06	1.17311e-06	4.79265e-07	9.79581e-07	0	7.7639e-07	1.34376e-06	2.33935e-06	0	1.05428e-07	8.80298e-08	2.57114e-08	1.0043e-06	6.25135e-07	3.78442e-07	3.99113e-06	4.29498e-07	1.14224e-06	4.99845e-07	1.04187e-07	1.38521e-06	0	4.62618e-07	1.11215e-06	0	0	0	1.18682e-07	0
msp_0317	1.3791e-06	0	0	0	1.647e-07	0	0	0	0	1.90678e-07	3.58524e-08	0	0	0	3.9076e-08	3.51668e-09	0	4.94893e-09	0	0	1.12235e-07	0	0	0	0	4.61718e-09	0	1.93758e-08	2.91808e-07	2.89296e-07	0	2.24075e-07	0	0	0	0	0	0	0	0	1.90354e-08	0	1.05695e-07	0	0	5.35832e-07	0	0	0
msp_0110	1.40941e-06	1.03973e-06	2.84572e-07	7.03804e-07	6.61471e-07	4.38022e-07	4.5312e-07	7.4878e-07	2.2746e-07	6.73101e-07	5.14209e-07	2.82328e-07	3.56555e-07	9.60311e-08	3.83981e-08	4.82965e-07	4.31707e-08	5.06729e-09	7.17567e-07	4.82646e-08	5.42718e-07	6.27019e-08	4.57414e-07	5.0899e-07	2.3538e-06	1.80515e-07	3.73012e-07	2.03502e-07	1.08431e-06	3.54877e-07	3.14025e-08	1.42166e-06	4.89676e-07	2.28154e-07	1.63574e-07	4.0813e-07	9.43827e-08	8.56543e-07	5.00442e-07	8.87943e-07	9.81824e-07	1.45478e-07	2.51859e-07	6.70863e-07	0	1.55458e-06	3.64606e-07	2.80781e-07	5.75885e-09
msp_0536	0	0	0	0	9.04344e-09	0	0	0	0	2.79676e-08	0	3.26078e-09	0	0	0	1.32577e-07	7.40386e-09	0	0	0	0	0	0	1.53806e-08	0	0	0	3.9964e-08	4.8833e-08	0	0	0	0	0	0	0	0	0	0	0	0	0	1.05505e-08	0	0	0	0	0	0
msp_0641	0	0	0	0	1.90873e-08	0	0	6.209e-09	0	0	0	6.49622e-09	0	0	0	0	4.88642e-09	0	0	0	0	0	0	1.42881e-07	0	0	0	0	1.07973e-08	0	0	9.00867e-08	0	0	0	0	0	0	0	0	0	0	0	0	0	1.71292e-08	0	0	0
msp_1291	3.0963e-08	6.8769e-08	0	8.83849e-08	0	0	1.37404e-08	1.15779e-08	1.09026e-08	0	1.64217e-08	3.87787e-08	1.15723e-08	6.64366e-08	7.02412e-08	4.56809e-08	2.22887e-08	1.76217e-08	1.87691e-07	3.32963e-08	4.98135e-09	7.13859e-08	3.83723e-08	1.82708e-07	0	4.39347e-08	5.85036e-08	1.21998e-07	3.86927e-08	3.77536e-07	5.9967e-08	2.62057e-08	6.47495e-08	7.18398e-08	0	6.80522e-08	3.11156e-08	0	1.8486e-08	1.43203e-07	1.08768e-08	1.16776e-08	4.83957e-08	5.43735e-08	0	0	8.5669e-08	3.21071e-07	5.13316e-09
msp_0058	3.35069e-08	0	1.99923e-05	3.21172e-08	2.35901e-08	4.05017e-07	9.3476e-08	0	3.68206e-08	7.11326e-08	0	4.02284e-07	0	8.0464e-08	4.99651e-08	0	0	0	3.05933e-09	0	3.71943e-09	0	1.15802e-07	0	2.25179e-07	2.07749e-06	2.18796e-08	6.70729e-09	2.13638e-08	0	5.00546e-06	1.15601e-08	0	0	6.70361e-09	3.26105e-09	0	5.57197e-08	0	6.54634e-08	0	2.4941e-07	0	0	5.93254e-08	5.78701e-08	0	0	0
msp_0457	2.4962e-07	1.73323e-07	0	0	0	0	0	2.56836e-07	0	0	0	9.52061e-08	8.81163e-08	6.92918e-07	1.12234e-06	3.09113e-08	1.69647e-07	5.48431e-07	1.34848e-07	1.61557e-07	9.06984e-07	6.4719e-07	0	9.15602e-08	0	0	0	0	0	0	0	0	2.58956e-06	2.96198e-06	0	7.92779e-07	3.04995e-07	0	3.28316e-07	3.11633e-07	1.07627e-07	0	3.20744e-08	4.7782e-08	0	0	1.76282e-06	0	8.99232e-08
msp_0200	0	0	0	4.30384e-09	0	0	0	0	0	0	0	0	0	0	0	0	0	0	0	0	0	0	0	0	1.71972e-08	0	0	0	0	0	0	0	0	0	0	0	4.58196e-09	0	0	0	0	0	0	0	0	1.96208e-08	0	0	0
msp_0130	0	0	0	0	0	0	0	3.83153e-08	0	0	2.1836e-06	0	0	0	0	0	0	0	0	0	3.03481e-08	0	0	1.62219e-07	5.05486e-07	0	0	0	1.63197e-08	0	0	0	4.19557e-07	9.66669e-08	0	0	0	4.71289e-08	7.83142e-07	0	5.25991e-07	0	3.78721e-09	0	0	1.16151e-07	0	2.15857e-07	0
msp_0057	0	1.45188e-08	0	1.44133e-06	7.974e-08	0	0	4.9942e-07	6.67446e-08	1.92483e-08	1.45098e-08	3.88738e-07	1.16852e-08	5.28468e-08	9.63064e-08	1.44626e-08	7.32695e-07	1.69005e-06	6.52905e-07	1.34579e-08	0	5.18783e-09	2.11829e-07	5.29408e-08	2.93582e-07	8.84396e-09	9.70314e-09	0	1.01345e-07	0	0	0	1.88794e-08	0	4.13476e-06	8.75402e-07	0	1.97999e-08	3.42051e-08	2.09031e-06	2.56133e-06	0	0	1.70443e-08	0	0	4.03714e-06	6.17775e-09	1.05965e-08
msp_0056	0	8.98928e-09	3.47662e-07	0	2.65173e-08	1.2297e-08	2.12957e-08	0	5.73273e-08	2.10657e-08	4.9064e-09	0	0	6.76908e-09	0	8.61598e-09	0	0	0	0	6.04727e-09	0	0	0	9.83725e-08	4.20367e-09	0	9.77519e-09	6.39223e-09	8.18859e-09	0	1.5571e-08	8.91776e-09	0	0	2.87913e-08	0	4.78586e-09	0	5.36128e-08	0	3.47461e-08	1.15096e-08	0	5.12653e-08	8.721e-07	0	2.56232e-08	0
msp_0303	0	0	0	0	1.51155e-07	0	0	5.6908e-09	0	8.1818e-08	2.19373e-07	0	0	2.05291e-08	0	3.57242e-07	1.17264e-06	0	0	3.4546e-08	4.31107e-08	0	0	1.4209e-08	0	5.36744e-09	7.26621e-09	2.2047e-08	3.20216e-07	6.74848e-08	0	1.46714e-07	0	1.11483e-08	0	0	0	1.83194e-08	0	1.04132e-08	4.34273e-09	0	5.70101e-08	0	0	0	0	0	8.36619e-09
msp_0272	0	0	0	0	0	0	0	0	0	0	0	1.01383e-07	0	2.10202e-06	3.7317e-07	0	0	0	0	0	0	0	0	2.96394e-07	0	0	1.41872e-07	0	0	0	0	0	1.13531e-07	0	0	0	2.50657e-07	0	9.26635e-08	0	2.95937e-08	0	1.04683e-08	2.20076e-08	0	0	0	0	0
msp_0250	0	0	4.15046e-07	0	0	0	1.53204e-06	0	0	4.71881e-07	0	4.17453e-07	6.42845e-08	9.19956e-07	8.8349e-08	0	1.07981e-07	2.18516e-07	6.55731e-08	3.73514e-07	2.10032e-06	0	0	8.32737e-07	0	0	3.47599e-07	5.87253e-07	0	0	0	0	1.42172e-06	0	0	2.37574e-06	0	0	8.30291e-07	7.56419e-08	6.83233e-08	3.68046e-07	2.86154e-08	8.00993e-07	0	0	0	3.3988e-09	0
msp_0627	0	0	0	0	0	0	0	0	0	0	0	0	0	0	0	0	0	0	0	0	0	0	0	0	0	0	0	6.33359e-09	0	0	0	0	0	0	0	0	0	0	0	0	0	0	0	0	0	0	0	0	0
msp_0840	0	0	0	0	0	0	0	0	0	0	0	0	0	0	0	0	0	0	4.90168e-09	4.04357e-08	0	0	0	0	0	0	0	0	0	0	0	0	0	0	0	0	0	0	5.33947e-09	0	0	0	0	0	0	0	0	0	0
msp_0794	0	0	0	0	0	0	0	4.65865e-08	0	0	0	0	6.35415e-08	0	1.49592e-07	0	1.02919e-07	3.04345e-08	0	0	0	4.36867e-07	2.32214e-06	2.90872e-07	0	0	0	7.73101e-07	0	0	1.04286e-06	0	1.3659e-07	1.82289e-07	0	4.27003e-07	6.22117e-08	0	0	0	8.04794e-08	0	0	0	0	0	0	0	1.7455e-07
msp_0238	0	0	0	0	0	0	0	2.46401e-08	0	0	5.54994e-07	0	0	1.3617e-06	4.13723e-07	0	0	0	0	0	0	0	0	8.73617e-08	0	0	3.04532e-07	0	0	0	0	2.76556e-07	0	0	0	0	0	0	0	0	1.1888e-06	0	2.98056e-08	3.0463e-08	0	0	0	3.49991e-08	1.3155e-06
msp_0274	4.53999e-08	0	8.80701e-08	5.92994e-09	2.503e-07	9.66319e-09	5.18579e-08	0	0	0	0	8.03358e-09	0	0	0	0	0	0	0	0	0	0	2.94976e-09	0	0	9.5715e-08	0	0	0	0	0	4.45375e-08	0	0	4.09537e-09	0	0	0	0	8.42107e-08	0	0	0	0	0	0	0	0	0
msp_0732	0	0	0	0	5.90895e-08	0	0	0	0	4.52014e-09	2.78219e-08	0	0	0	0	0	2.16849e-08	0	0	0	0	0	0	0	0	0	0	0	1.54881e-08	0	0	9.51313e-07	0	0	0	0	0	0	0	0	8.90251e-09	0	1.37373e-07	0	0	0	0	0	0
msp_0021	7.39738e-08	1.39582e-07	1.03457e-06	1.28776e-07	0	2.61818e-08	0	5.19776e-08	1.26345e-06	6.17433e-07	1.56076e-07	0	3.56304e-08	8.09741e-08	1.1002e-07	1.92623e-07	5.36766e-08	4.90085e-09	0	3.34744e-08	0	1.83886e-08	1.10481e-06	2.51551e-07	0	0	0	1.28064e-07	2.58319e-07	1.34692e-08	8.07589e-08	0	2.09539e-07	5.71377e-08	0	5.57771e-07	0	2.85784e-06	3.37969e-07	0	2.44712e-08	0	0	0	0	7.0633e-07	1.01777e-06	3.59029e-07	5.61231e-08
msp_0766	0	2.13562e-07	0	0	5.06854e-07	0	1.14848e-07	2.02642e-07	0	4.83948e-07	7.78274e-09	1.56335e-07	2.31616e-07	0	0	1.05635e-07	2.21064e-07	3.01756e-08	2.70856e-08	0	3.91114e-08	0	0	6.69378e-08	0	0	4.48427e-09	1.96577e-07	4.0317e-07	0	9.58304e-08	3.07413e-08	1.03296e-07	4.31749e-08	0	2.32068e-08	0	8.23074e-09	2.36892e-07	2.74183e-07	1.57816e-08	1.7298e-08	0	3.30373e-07	1.77327e-07	0	0	0	1.57501e-07
msp_0473c	0	3.79232e-08	0	0	7.3341e-09	0	7.26814e-08	4.40203e-08	2.45667e-08	0	3.79143e-07	1.6095e-07	2.66349e-08	6.85638e-08	9.21569e-08	2.40155e-08	3.90879e-08	1.26922e-07	4.16765e-08	4.50716e-08	1.14959e-07	8.97812e-08	0	3.5392e-08	0	5.09018e-08	1.09078e-07	2.33552e-08	0	8.72026e-09	5.35997e-08	0	1.42665e-07	6.12205e-07	6.03815e-09	1.43354e-07	1.71424e-07	0	5.79783e-08	2.1364e-08	4.07554e-08	5.10306e-08	0	6.39368e-09	2.66766e-08	0	0	7.0566e-09	3.56058e-08
msp_0013	0	3.59723e-06	5.79765e-06	1.44995e-05	5.27115e-06	0	1.93299e-06	9.92875e-09	5.93722e-06	0	0	7.00565e-06	0	2.11346e-06	2.69394e-07	1.09329e-05	3.18504e-07	8.91537e-06	9.88814e-07	8.22814e-07	8.46474e-07	3.07856e-06	0	7.75513e-08	0	1.17278e-05	5.42054e-07	5.86706e-06	0	0	9.19556e-08	1.35696e-07	1.88673e-06	1.19668e-06	1.33907e-06	8.64376e-06	0	3.29321e-06	1.93866e-07	2.51682e-06	2.83696e-06	4.05764e-07	8.47704e-07	7.87401e-08	0	0	0	4.7415e-08	0
msp_2240	0	0	8.95206e-09	0	0	0	1.39745e-08	0	0	0	0	2.08244e-08	0	7.0524e-08	0	0	0	0	0	0	0	0	8.03216e-09	0	0	0	0	0	0	0	7.00127e-09	0	0	0	0	0	0	0	0	0	0	5.82913e-08	0	6.01835e-09	0	2.40148e-08	0	0	0
msp_1302	0	0	0	0	2.06405e-06	0	0	1.37965e-07	0	0	6.33832e-08	1.32555e-07	3.45327e-08	2.86618e-07	3.82538e-07	0	1.56775e-07	6.57323e-08	2.36797e-06	1.87584e-08	1.34411e-07	2.47087e-07	0	3.78048e-07	0	3.49014e-08	8.00715e-07	7.56703e-07	0	8.38628e-08	0	5.27068e-08	3.5238e-07	2.43576e-07	0	1.38357e-06	0	0	2.79377e-07	2.27129e-07	3.35711e-07	0	4.99264e-08	2.99757e-07	0	0	0	1.15894e-07	2.92826e-07
msp_1381	2.64443e-08	0	1.5992e-08	7.4413e-08	7.70169e-08	0	1.28674e-08	0	1.07434e-08	2.23852e-08	0	3.32762e-08	2.02632e-08	1.47718e-08	0	2.49104e-08	0	0	0	6.20624e-09	3.21664e-08	0	4.05321e-08	0	6.02231e-08	2.92605e-08	1.56317e-08	5.63028e-09	1.75461e-08	9.42056e-09	9.95213e-09	0	5.45249e-09	5.04892e-09	1.40479e-08	2.43981e-08	1.68768e-08	1.45514e-08	2.12452e-08	2.23673e-08	1.8068e-08	4.68346e-08	1.61234e-08	0	7.56959e-09	2.26991e-08	2.16678e-08	4.39296e-09	0
msp_1389	0	0	0	0	0	0	0	0	0	0	0	0	0	4.45955e-08	8.6639e-09	0	0	0	0	0	0	0	0	0	0	0	0	0	0	0	0	0	1.40418e-07	4.61217e-08	2.13422e-07	1.51918e-07	0	0	3.55192e-08	0	0	0	0	1.09974e-06	0	0	0	0	0
msp_1006	0	0	0	0	0	0	0	0	0	0	0	0	0	0	0	0	0	0	0	0	0	0	0	0	0	0	0	0	1.07897e-08	0	0	0	0	0	6.05325e-09	1.58655e-08	0	0	0	0	9.16558e-09	0	0	0	0	0	0	0	0
msp_1641	1.69625e-07	6.06345e-08	0	1.52575e-07	1.12243e-07	0	2.47089e-07	8.32674e-08	0	1.0969e-07	3.58196e-07	4.60246e-07	1.72567e-07	2.56207e-07	1.82168e-07	1.08198e-07	9.2254e-08	3.86333e-07	3.45517e-07	1.78164e-07	1.45202e-07	1.94304e-07	7.46334e-08	6.32167e-08	0	2.00804e-07	6.05647e-08	8.03917e-08	8.05684e-08	1.20024e-08	3.07928e-07	1.25707e-08	2.5427e-07	5.89918e-07	2.13759e-07	3.67334e-07	4.35879e-07	1.22486e-07	1.04137e-07	0	1.32499e-07	1.22252e-07	1.244e-08	8.8786e-08	0	0	2.03225e-07	4.66021e-08	5.68027e-08
msp_0286	0	0	5.22131e-07	0	0	0	0	3.68088e-08	2.91945e-07	0	9.66057e-07	0	0	0	0	0	0	0	0	0	0	0	0	0	0	0	0	1.40357e-06	1.60021e-06	0	0	2.20513e-08	0	4.75269e-06	0	0	0	0	0	0	6.71821e-07	0	6.85101e-08	0	0	0	0	0	0
msp_1671c	0	0	0	0	0	0	0	0	0	0	0	0	0	0	0	0	0	0	0	0	0	0	0	0	0	7.49716e-08	0	4.80324e-08	0	0	0	0	0	0	0	0	0	3.27264e-08	0	0	9.7115e-09	0	5.38083e-08	0	0	0	0	0	0
msp_0763	0	3.88009e-06	0	2.97037e-06	0	0	0	4.63469e-06	1.16553e-06	4.24476e-06	4.20382e-07	1.97753e-06	2.94792e-06	2.43347e-06	4.60264e-06	6.93042e-06	2.18411e-06	1.2235e-06	1.66084e-06	4.56479e-07	3.07437e-06	2.9695e-06	0	1.47259e-06	0	1.83393e-06	2.86695e-06	1.79777e-06	3.0755e-06	4.37728e-07	3.71267e-07	7.41755e-09	2.76694e-06	1.00156e-06	1.55998e-06	5.43644e-06	5.28911e-07	0	2.72189e-07	7.21416e-06	3.52739e-06	0	4.44476e-08	3.05804e-06	0	0	4.14143e-06	9.85237e-07	1.6791e-06
msp_0244	0	4.03698e-08	6.91858e-08	0	1.92191e-07	0	2.52562e-08	0	1.50363e-08	0	7.91927e-08	6.66147e-07	0	3.56527e-07	2.07397e-07	1.13806e-08	0	6.76184e-07	0	0	2.52133e-06	0	9.92271e-08	0	0	0	1.19701e-07	2.13041e-08	0	0	6.7819e-09	0	6.51118e-07	2.07587e-06	1.75203e-08	0	3.41347e-07	2.16737e-08	3.07914e-07	0	3.08025e-08	7.85527e-09	1.80959e-08	0	0	7.53667e-08	9.91887e-08	0	5.77738e-08
msp_1581	0	0	0	1.5568e-07	1.81611e-08	0	8.93452e-08	0	7.95023e-09	0	0	0	3.9734e-08	0	0	4.75269e-08	1.18442e-08	1.2967e-08	0	0	0	0	0	0	0	0	0	2.18978e-08	5.21014e-08	0	1.86283e-08	0	0	0	0	0	0	0	9.77964e-09	8.14809e-08	2.15939e-08	0	0	0	1.91716e-08	0	0	0	0
msp_1533	0	0	0	0	0	0	0	6.13183e-08	0	0	6.13827e-07	0	0	0	5.91411e-08	3.15369e-08	3.88932e-08	1.30298e-07	0	1.04289e-08	1.36513e-07	0	0	0	0	3.06859e-08	1.28074e-07	0	0	0	1.82511e-08	0	1.60238e-07	9.28672e-07	0	0	1.19431e-08	0	0	0	0	8.62742e-08	0	0	0	0	0	0	0
msp_1483	0	0	0	0	0	0	0	0	0	0	2.90817e-08	0	1.51606e-07	2.60769e-07	1.63774e-08	0	0	1.78927e-08	1.85209e-08	0	3.0329e-08	0	0	0	0	0	2.07965e-07	0	0	0	0	0	0	0	9.24373e-08	9.1607e-08	0	0	0	0	0	0	0	8.7209e-08	0	0	0	0	0
msp_1541	4.98572e-08	5.01703e-08	0	0	1.9693e-08	0	0	0	6.33303e-09	1.10221e-08	2.64653e-08	0	0	2.51805e-08	0	1.0844e-08	0	1.41396e-08	8.58227e-08	0	1.28251e-08	0	0	4.87794e-09	7.58744e-08	4.37645e-09	0	1.53261e-08	1.24745e-08	5.64775e-08	0	5.27926e-08	0	0	0	0	0	1.0771e-08	0	4.12238e-08	2.47771e-08	0	1.51597e-08	0	0	0	0	3.3631e-08	0
msp_0109	0	0	0	0	0	0	0	0	0	0	0	0	0	0	0	0	0	0	4.39919e-08	0	0	5.90644e-09	0	0	0	1.04631e-08	0	4.63066e-09	0	1.68596e-08	0	0	0	0	0	0	0	0	0	0	0	0	0	0	0	0	0	1.59293e-08	0
msp_0095	0	1.55541e-05	0	0	1.24629e-05	0	0	0	0	0	0	0	0	9.5037e-06	0	0	0	4.99345e-06	0	0	4.20544e-06	0	0	5.59187e-06	0	0	6.90126e-07	0	0	0	0	0	2.9098e-06	0	0	0	4.02324e-06	0	2.07481e-06	0	4.50016e-06	0	0	0	0	0	2.04767e-05	0	0
msp_0380	0	2.41721e-07	6.4207e-07	2.7454e-08	5.46374e-08	0	7.37257e-08	0	1.07091e-08	1.33747e-07	4.89275e-08	3.68201e-06	1.00809e-06	6.74434e-07	0	0	0	1.5081e-07	6.08551e-08	7.8251e-07	2.28071e-08	1.38423e-08	3.89505e-06	0	2.62477e-07	9.85145e-07	0	2.02184e-08	2.70228e-08	0	4.51003e-07	0	1.0444e-08	9.21825e-07	7.56523e-07	1.86356e-06	6.43137e-07	0	1.06224e-07	2.95156e-07	7.1742e-07	7.09045e-08	4.49612e-08	2.64178e-07	3.79222e-07	1.34188e-06	1.99947e-07	0	0
msp_0767	0	0	0	0	5.69967e-08	0	0	0	0	0	0	0	0	0	0	0	0	0	1.21078e-08	0	0	0	0	0	0	4.21006e-08	0	0	0	0	0	0	0	0	0	0	0	0	0	2.82793e-08	0	0	0	0	0	0	0	0	0
msp_0015	4.64479e-09	8.83768e-07	0	0	4.38393e-06	0	4.60193e-06	2.04128e-07	2.53704e-06	5.9412e-07	0	1.36396e-05	2.13114e-07	5.54383e-06	1.31903e-07	2.03251e-07	6.69731e-07	3.61404e-07	1.86734e-07	1.0161e-05	4.0006e-06	9.84225e-07	2.05054e-05	6.61234e-07	0	4.73603e-06	1.82281e-06	4.89848e-06	5.8428e-07	0	2.15405e-06	1.24493e-08	3.37911e-06	1.02807e-05	2.86671e-05	1.75749e-06	5.22058e-06	6.79988e-06	1.34405e-06	1.19976e-05	2.88108e-07	0	1.75458e-07	6.52358e-07	7.63677e-07	0	5.79805e-06	1.64064e-07	3.42012e-07
msp_0510	1.50569e-08	0	0	0	1.98032e-08	1.76632e-07	1.89178e-08	0	0	0	8.72269e-08	0	0	2.93413e-08	0	0	0	0	0	0	0	4.92852e-09	3.56098e-08	0	5.97932e-07	0	0	5.37229e-09	6.71263e-08	1.04827e-08	6.36408e-08	2.45675e-08	0	0	0	0	0	0	0	0	7.10146e-09	1.42939e-07	1.12786e-08	0	0	0	0	0	0
msp_0572	0	5.32067e-07	0	5.83921e-07	5.30017e-07	0	5.56692e-07	5.38189e-08	2.12047e-07	5.62657e-07	1.14281e-06	3.24322e-07	1.82216e-08	6.6069e-07	4.2173e-07	3.49184e-08	2.03971e-07	3.6909e-07	7.49447e-08	1.1149e-07	2.52736e-07	8.56066e-08	3.64184e-07	4.25063e-07	0	3.68285e-07	2.37665e-07	1.61034e-06	7.13393e-07	1.01627e-08	3.20487e-07	0	1.75199e-07	8.58783e-07	6.04637e-08	3.34258e-07	2.45743e-07	8.80526e-07	5.38715e-08	1.27447e-08	3.17217e-07	1.91791e-07	2.09196e-07	3.80712e-08	0	7.04835e-08	1.75769e-06	1.03602e-07	1.4303e-07
msp_1236	0	7.38201e-08	0	8.65384e-08	0	0	3.34984e-07	2.08662e-07	0	0	2.28687e-07	1.32008e-07	0	3.73176e-07	1.4246e-07	5.26718e-08	5.43662e-08	4.78881e-07	1.9243e-08	6.88565e-08	1.60775e-07	2.84248e-08	8.41086e-08	6.29909e-08	0	4.69351e-08	9.81966e-08	6.71864e-08	0	0	1.70721e-07	0	2.82214e-07	1.64486e-07	1.92092e-07	0	2.12254e-07	0	2.61727e-07	0	1.09966e-07	0	2.5918e-07	8.06442e-09	0	0	8.34122e-07	4.56013e-09	4.96985e-08
msp_0558	0	0	0	0	0	0	0	0	0	0	0	0	8.66958e-09	2.01136e-07	6.11097e-08	0	0	5.28547e-08	0	0	0	0	0	0	0	0	1.381e-07	0	0	0	0	0	5.71917e-08	9.15334e-08	2.8043e-08	0	2.408e-07	2.96225e-08	4.20357e-09	0	0	0	5.35346e-09	0	0	0	0	0	6.36142e-09
msp_0314	4.53202e-07	0	3.6787e-09	0	1.05749e-06	0	0	4.58197e-09	0	8.1151e-09	1.35727e-07	2.11177e-08	0	0	2.36006e-08	5.29538e-07	1.46979e-08	4.27981e-09	0	0	2.20926e-07	8.61406e-08	0	4.69456e-07	0	1.73239e-08	6.92224e-08	2.30745e-07	2.6305e-07	1.92991e-07	0	9.04692e-07	2.02828e-08	0	0	0	0	3.87397e-08	0	0	1.69197e-07	0	1.28418e-07	0	0	0	0	1.34188e-06	2.04928e-08
msp_0285	0	0	0	0	0	0	0	3.15698e-06	0	0	1.49123e-07	0	0	1.96478e-06	1.15531e-05	0	2.08659e-07	0	0	0	0	0	0	9.53747e-06	0	0	0	0	0	8.36391e-07	3.19842e-06	0	0	0	1.26411e-06	3.95395e-06	0	0	2.59214e-06	2.87524e-06	1.87265e-06	0	7.75872e-09	1.41412e-06	2.65004e-07	0	0	1.06749e-06	5.79348e-07
msp_1356	0	2.8922e-08	0	2.45573e-07	1.22045e-07	0	0	3.13429e-08	5.91363e-09	0	0	1.2382e-08	2.70657e-08	0	0	1.26431e-07	1.12942e-07	6.81444e-09	5.78091e-08	0	0	0	0	1.30835e-07	0	3.73347e-07	0	0	6.65053e-08	3.23098e-08	2.3539e-08	1.49104e-07	4.3909e-08	0	6.42683e-09	0	5.70143e-09	6.55604e-08	1.39508e-08	7.27743e-09	5.23175e-08	3.4559e-08	4.49733e-08	2.70838e-08	0	0	5.94995e-09	0	0
msp_1776c	0	3.73479e-08	0	1.87094e-08	0	0	0	0	0	1.21708e-07	0	0	0	0	0	0	0	0	0	0	1.38246e-08	0	0	0	0	6.95601e-08	0	0	3.37401e-07	0	0	0	0	0	0	0	0	0	0	0	1.42924e-08	0	0	0	0	0	0	0	0
msp_0418	0	0	0	0	1.3439e-06	0	0	5.51008e-08	0	0	0	0	0	0	4.94698e-08	5.32706e-07	2.06457e-07	0	2.99184e-07	2.54316e-08	0	3.51094e-07	0	0	0	0	0	0	0	2.11123e-07	2.43665e-07	0	0	0	5.75195e-07	1.07786e-07	2.80209e-07	0	3.20314e-08	7.16829e-09	0	0	0	0	0	0	0	0	0
msp_0885	0	0	0	0	0	0	5.88747e-08	1.4707e-08	0	0	0	0	0	0	0	0	0	1.2239e-07	2.83947e-08	0	3.39549e-07	0	0	0	0	0	8.80856e-09	0	0	0	0	0	0	0	0	1.74188e-07	0	0	0	0	3.44716e-08	0	0	4.2621e-09	0	0	0	0	4.12916e-08
msp_1652	3.64095e-08	6.35716e-09	2.05884e-07	0	9.19638e-09	0	0	0	0	0	0	0	0	0	0	0	1.61232e-08	0	0	0	0	0	0	0	0	0	9.1406e-09	3.50115e-07	7.75362e-08	8.64984e-09	0	0	0	0	0	0	0	0	0	4.40611e-08	0	0	0	0	1.07895e-08	0	0	0	0
msp_1748	0	3.25676e-08	3.02627e-08	0	0	0	0	0	0	0	0	2.15999e-07	0	9.93249e-09	0	0	0	1.11761e-08	0	8.34204e-09	0	0	5.9669e-09	0	2.73466e-08	2.15682e-08	0	0	0	0	6.43718e-08	0	0	0	2.01992e-08	9.65058e-08	0	0	2.40603e-08	0	1.45234e-08	0	0	2.16229e-08	0	2.07887e-08	0	0	0
msp_0565	3.91315e-08	5.89655e-09	3.13537e-07	1.77476e-07	1.60944e-07	0	1.59149e-08	4.90183e-08	0	7.01628e-08	0	3.90627e-08	0	0	4.36352e-09	1.67129e-07	2.44437e-08	0	5.45449e-08	8.77826e-09	0	0	5.32463e-09	0	2.97968e-08	0	0	7.7413e-08	0	3.96763e-08	0	1.32973e-08	7.61398e-09	0	0	0	0	0	0	5.53397e-08	6.73826e-09	0	2.93551e-08	2.67976e-08	2.90786e-08	4.93771e-08	0	0	0
msp_0747	0	0	0	0	0	0	0	0	0	0	0	0	0	0	3.47506e-07	0	1.81025e-08	1.04008e-08	0	0	0	0	0	3.15946e-08	0	0	0	0	0	5.93439e-09	0	0	0	0	0	0	0	0	0	0	0	0	0	0	0	0	0	0	0
msp_0077	0	0	0	0	0	0	0	0	0	0	0	0	0	0	0	0	3.58721e-08	0	9.08598e-08	0	0	0	0	1.1904e-07	0	0	0	0	0	0	0	0	0	1.02169e-07	6.28736e-06	0	0	0	0	0	0	0	5.22859e-09	0	0	0	0	0	0
msp_0814	5.24967e-08	7.23647e-09	0	2.27231e-08	6.63039e-09	0	0	0	0	0	0	0	0	0	0	0	0	0	0	0	0	0	0	0	0	0	0	5.54968e-08	2.40256e-08	0	0	2.03506e-08	0	0	0	1.12159e-08	0	1.25576e-08	1.84652e-08	0	0	0	1.11036e-08	0	0	1.03663e-08	0	0	0
msp_0654	0	9.69597e-07	1.37828e-06	0	5.39108e-06	0	0	6.30255e-07	2.99358e-06	0	0	3.34466e-07	0	1.66117e-06	4.13346e-08	1.29566e-05	2.36477e-06	0	3.13802e-08	1.87924e-08	0	1.94792e-06	0	1.80481e-06	0	1.32997e-06	3.96025e-08	0	0	0	0	0	1.51226e-06	3.67277e-07	1.42291e-06	0	2.481e-08	5.24519e-06	8.07465e-08	3.3138e-06	2.71277e-07	0	7.60741e-08	1.17723e-07	0	0	0	1.59865e-07	2.01978e-06
msp_0113	3.38913e-08	0	6.33572e-08	0	1.89196e-08	0	0	0	0	0	0	0	0	0	0	0	0	0	0	0	0	0	0	0	4.32194e-08	0	0	0	0	0	0	0	0	0	0	0	0	0	0	0	0	7.20257e-09	0	0	0	0	3.7606e-09	0	0
msp_0062	8.86818e-07	7.02969e-07	3.34534e-07	4.75296e-07	6.44781e-07	4.48969e-07	1.35912e-06	5.6712e-07	1.05161e-06	4.53691e-07	8.57649e-07	2.85478e-07	5.77647e-07	2.70678e-07	4.59261e-07	2.55791e-07	8.14458e-07	2.5802e-07	3.73626e-07	6.58747e-08	4.7605e-07	0	2.10039e-07	1.10794e-06	1.29173e-06	0	5.7819e-07	5.02606e-07	1.10625e-06	3.11585e-07	2.33544e-08	5.3253e-07	9.06984e-07	3.22218e-07	0	1.16573e-06	3.483e-07	0	8.85688e-07	1.08553e-06	3.62833e-07	8.97896e-07	1.19007e-07	3.8141e-07	0	2.84852e-06	0	1.58963e-06	7.62983e-07
msp_1078	2.99566e-08	0	0	0	8.52092e-08	0	1.1362e-08	1.60717e-08	0	0	0	0	0	0	0	5.6429e-08	0	0	0	0	0	0	1.71281e-08	0	2.33855e-08	0	0	1.45448e-08	1.03676e-07	4.26079e-08	0	0	1.06519e-07	0	0	0	1.24362e-08	6.24423e-09	1.88966e-08	0	4.35595e-08	0	0	1.09179e-08	0	0	0	7.21851e-09	5.45597e-08
msp_0146c	0	1.64245e-08	0	0	0	0	0	0	0	0	0	1.06018e-08	0	2.7934e-08	0	0	0	1.09096e-08	0	1.30592e-08	0	0	7.86273e-09	0	0	9.28168e-09	0	0	0	0	1.32342e-08	0	0	0	1.79877e-08	3.78062e-08	5.96565e-09	0	0	0	0	0	0	6.6608e-09	9.3612e-09	5.09071e-09	0	0	0
msp_1461	1.01625e-07	3.10963e-08	3.0259e-08	7.93951e-08	1.39691e-07	0	3.5951e-08	3.19629e-08	2.04087e-08	2.59065e-08	3.05068e-08	1.67335e-08	4.23683e-08	9.62293e-09	0	3.17329e-08	2.33693e-08	0	1.49597e-08	1.2293e-08	0	1.12091e-08	7.93022e-08	0	1.09254e-07	7.86328e-09	6.98742e-09	9.85849e-08	1.63902e-08	0	2.94325e-08	6.4111e-08	8.11086e-09	0	0	2.69561e-08	1.68008e-08	1.9048e-08	1.17305e-08	1.15499e-07	2.57724e-08	0	2.04698e-08	3.6135e-08	0	0	0	5.25627e-08	4.27991e-08
msp_0534	0	0	0	0	0	0	0	1.30132e-07	0	0	0	1.79498e-08	0	0	7.86506e-07	0	0	0	9.28651e-06	0	5.61141e-08	2.88068e-07	0	6.00526e-06	0	0	3.62709e-07	0	0	1.85526e-08	0	1.32216e-08	2.04855e-06	7.07142e-08	0	0	0	0	0	1.94034e-06	5.6786e-08	0	4.49118e-07	1.10438e-05	0	0	0	0	3.01262e-07
msp_1312	1.4785e-08	0	0	1.58235e-08	4.79663e-08	0	1.45197e-07	0	0	1.06182e-08	1.80085e-07	7.68623e-09	0	1.55601e-08	1.21577e-08	1.97657e-08	0	0	1.03542e-08	6.47661e-09	0	3.40222e-08	2.47559e-08	7.77579e-08	1.0169e-08	0	3.15393e-08	9.44833e-08	1.77565e-08	1.20335e-08	0	0	8.48878e-08	2.15389e-08	0	0	1.98929e-07	1.06181e-07	2.1537e-08	0	1.06817e-07	5.33327e-09	0	0	0	0	0	3.8226e-08	0
msp_0388	9.27544e-07	5.06363e-07	0	1.45004e-06	2.68546e-06	0	6.2312e-07	2.46525e-07	9.78638e-08	2.97042e-07	1.21116e-06	2.83215e-06	8.7578e-08	8.92489e-06	2.05619e-06	1.9247e-07	7.0956e-07	4.09569e-06	6.72491e-07	3.56475e-07	9.41587e-07	9.83487e-07	6.5993e-06	1.22569e-06	0	1.58137e-06	1.70307e-06	0	2.19987e-06	1.02876e-08	9.31887e-07	2.6826e-07	4.23685e-06	1.46625e-06	1.12455e-05	4.63139e-06	2.37901e-06	2.72093e-06	1.66819e-06	7.90756e-07	3.01824e-08	4.0598e-06	5.41051e-08	6.19703e-08	0	0	2.02058e-07	3.38678e-07	1.91715e-07
msp_0833	4.05078e-08	2.84142e-07	0	5.17287e-08	2.76713e-07	0	3.97862e-07	0	8.25041e-08	1.88709e-08	0	1.28499e-08	0	8.72489e-08	0	0	0	0	3.81673e-07	1.5863e-07	1.68555e-07	0	3.82667e-06	2.6689e-08	0	0	0	0	0	0	2.00671e-07	0	0	1.00441e-06	8.10549e-07	1.62915e-07	0	3.67385e-08	1.63444e-08	0	4.88751e-08	1.27468e-08	4.317e-07	6.45657e-08	0	9.17081e-08	3.9188e-07	2.91326e-08	0
msp_0053	0	0	0	0	1.31988e-07	0	0	1.37858e-06	2.70113e-06	8.49093e-06	0	4.58913e-08	4.79978e-08	0	3.52307e-07	1.40151e-07	8.01935e-06	0	6.80451e-07	2.5484e-08	2.82456e-08	7.85254e-07	0	2.64756e-06	0	0	0	2.77567e-06	4.28007e-06	4.10288e-07	1.34359e-07	1.85835e-07	6.56496e-08	0	3.42264e-07	4.27408e-08	0	1.24543e-08	0	3.16388e-06	1.16137e-06	8.58497e-09	2.19213e-07	0	0	0	0	6.25781e-06	1.52802e-08
msp_0138	4.73115e-08	0	4.92286e-08	1.78255e-07	0	3.00748e-07	0	0	0	0	0	0	0	0	0	2.7748e-07	5.50531e-08	5.58425e-08	0	0	3.80379e-08	0	4.94932e-06	0	0	0	0	0	3.8182e-07	0	3.5052e-07	3.02893e-06	0	0	7.68408e-07	8.549e-07	0	0	0	0	0	0	0	0	0	0	4.25368e-07	9.41505e-08	0
msp_2357	1.97551e-08	0	2.9957e-08	0	3.50866e-08	7.22471e-09	2.57285e-08	0	0	1.67374e-08	1.62405e-08	8.96932e-09	0	0	0	0	0	0	0	1.62247e-08	3.49775e-08	0	0	0	2.37345e-08	0	0	2.15968e-08	0	0	0	0	0	0	0	0	0	0	3.20881e-08	0	0	1.47564e-08	2.01403e-08	0	0	3.13141e-08	0	0	0
msp_0213	1.35089e-06	3.29557e-07	9.97738e-07	9.85711e-07	4.69541e-07	2.19186e-07	6.02662e-07	1.62569e-07	4.35677e-08	1.69908e-07	9.36282e-09	4.97818e-08	1.43974e-07	9.97235e-08	2.01175e-07	5.13637e-08	7.09324e-09	8.78952e-09	1.11838e-08	1.55437e-08	3.87986e-08	3.30672e-08	1.79923e-07	8.67147e-08	5.86041e-06	4.74132e-08	4.03259e-08	1.33302e-07	1.67809e-07	1.48853e-07	6.05478e-08	1.79997e-08	7.39653e-09	0	1.64934e-07	2.10552e-07	2.5704e-08	1.4335e-07	3.73911e-08	1.86195e-07	3.32717e-08	9.63425e-07	5.64221e-08	1.33637e-08	1.54675e-07	1.5689e-06	4.59861e-07	2.04456e-08	1.73146e-08
msp_1062	0	0	0	0	0	0	0	3.35135e-07	0	0	0	0	0	5.98642e-09	1.70714e-07	0	1.25528e-07	3.01097e-07	0	0	1.34547e-07	3.64447e-07	0	0	0	0	2.59449e-07	0	0	0	8.40208e-09	0	9.24071e-09	0	1.44566e-08	2.11873e-08	2.29954e-07	0	0	0	0	0	0	6.6407e-08	0	0	0	0	0
msp_0258	0	0	2.424e-07	0	9.66373e-08	0	0	5.21936e-07	3.06078e-07	0	7.97206e-07	1.90129e-08	5.84822e-08	4.64567e-07	3.25132e-07	1.46576e-08	0	7.44044e-09	6.41923e-08	0	8.25373e-07	0	0	5.03765e-07	0	5.12625e-07	9.14308e-07	2.96098e-07	7.57137e-07	1.85658e-08	5.85551e-09	0	7.27058e-08	6.38266e-07	7.03873e-08	6.93544e-07	0	4.40129e-07	8.20992e-07	7.2457e-07	7.35426e-07	0	6.23724e-08	8.84088e-08	0	0	8.83517e-07	0	2.93355e-07
msp_1428	0	1.444e-08	0	0	3.53018e-08	0	1.75632e-08	7.62898e-09	2.32275e-08	0	0	0	0	0	1.61455e-08	5.29119e-09	0	2.7183e-08	1.05954e-08	2.20615e-08	2.95549e-08	3.38155e-08	0	1.24059e-08	0	1.21315e-08	1.47024e-08	4.16659e-08	0	0	1.07505e-08	0	1.4233e-08	1.71862e-08	3.98181e-08	0	2.58191e-08	0	2.60688e-08	0	1.62527e-08	0	0	0	0	0	0	0	0
msp_0439	0	0	0	0	0	0	2.5736e-07	0	0	0	0	4.40671e-08	0	0	0	0	0	0	0	0	6.90801e-08	0	0	0	0	0	0	0	0	0	0	0	0	2.06034e-08	0	0	0	0	0	0	0	0	0	0	0	0	0	0	0
msp_0133	0	0	0	0	1.12859e-05	0	0	0	0	0	0	0	0	0	0	4.20838e-06	5.9415e-09	0	0	0	0	0	0	9.3373e-07	0	0	6.5332e-07	0	0	0	0	0	0	0	5.72321e-09	1.13029e-05	0	0	0	0	0	0	0	0	0	0	0	6.25542e-06	0
msp_0737	8.03352e-09	0	0	4.48371e-08	2.75274e-08	0	0	0	0	6.48353e-09	0	4.89891e-09	0	0	0	5.04099e-08	5.5683e-09	0	0	0	0	0	0	0	8.02894e-08	2.42572e-08	0	1.67417e-08	2.95961e-08	0	0	0	0	0	0	0	0	0	0	0	0	0	0	0	0	0	0	0	0
msp_0604	3.05279e-07	7.30895e-08	0	0	1.70417e-07	0	7.64463e-08	1.95026e-08	4.18242e-09	0	0	2.41284e-07	2.38886e-08	6.94309e-08	5.22345e-08	4.96339e-08	2.58305e-08	1.01048e-07	7.81423e-08	8.31321e-08	4.67282e-08	1.61982e-07	5.36695e-07	8.09488e-08	0	1.90558e-08	3.99625e-08	3.3247e-08	4.50758e-08	5.57712e-08	0	0	4.16803e-09	8.90548e-08	0	0	3.05629e-08	3.53926e-08	2.10088e-08	0	1.82257e-07	1.17014e-08	6.9323e-08	0	0	0	5.02013e-08	2.11934e-07	6.87473e-09
msp_0877	0	4.05461e-09	0	2.1357e-08	1.45863e-08	0	6.67444e-09	0	0	0	0	3.10617e-08	0	0	0	0	8.79274e-09	0	0	0	0	0	1.00947e-07	3.19609e-08	0	0	0	3.09978e-08	3.74311e-08	0	0	0	0	0	0	0	0	2.61231e-08	0	0	0	0	0	0	7.50386e-09	2.02724e-08	1.25797e-08	0	0
msp_1444	2.70657e-07	0	0	0	1.35451e-07	0	0	0	1.94298e-08	8.24086e-09	1.96805e-08	0	0	0	5.4377e-09	5.88753e-09	1.91272e-08	0	0	0	6.50078e-08	0	0	0	0	0	2.72666e-08	2.39744e-08	2.07905e-08	7.9065e-08	0	4.18288e-07	8.62133e-09	0	0	0	0	1.6382e-08	0	0	5.77285e-09	0	1.92128e-07	0	0	0	0	1.9332e-08	0
msp_0356	0	2.46797e-06	0	0	4.64572e-06	0	2.51398e-07	8.70718e-08	2.56576e-07	6.99449e-07	1.53987e-07	9.00115e-07	1.36548e-08	4.32408e-07	2.19723e-07	3.12835e-07	1.43981e-07	5.41052e-07	7.75199e-07	4.89833e-08	2.72812e-08	1.73821e-07	6.25514e-08	2.97759e-07	0	3.35482e-08	2.35371e-07	1.49867e-07	7.29149e-07	7.48272e-07	6.29107e-08	7.87156e-07	5.01184e-07	2.63473e-07	0	0	1.82636e-07	4.44299e-07	3.60751e-07	1.86382e-07	1.66241e-07	2.95561e-08	1.43996e-06	4.57502e-07	0	0	3.99404e-07	7.43344e-07	2.78767e-07
msp_1270	2.54296e-07	3.55736e-07	0	0	0	0	0	0	0	0	0	0	0	1.58071e-07	4.8764e-07	0	0	0	0	0	0	4.28197e-07	0	1.77935e-07	0	0	0	0	0	8.48045e-09	0	0	1.40389e-07	4.74315e-08	0	0	0	0	0	2.94174e-07	0	0	0	3.98247e-07	0	0	0	0	0
msp_0121	0	5.24894e-06	4.03636e-06	0	0	0	0	1.5374e-06	0	7.27148e-06	0	0	2.83126e-07	0	0	1.28053e-06	9.36546e-07	7.98707e-07	8.37046e-07	0	0	0	0	5.45292e-06	0	1.07774e-06	3.10468e-07	0	1.46922e-06	2.0904e-06	7.7776e-08	2.43562e-08	7.14418e-07	1.64332e-07	0	5.4002e-06	0	4.9101e-07	0	0	7.06614e-06	0	2.43456e-05	1.96741e-06	0	0	0	7.18514e-06	0
msp_1013	4.6807e-08	0	0	0	1.26491e-07	0	0	0	0	4.11627e-08	0	0	1.02586e-08	0	0	1.13553e-08	3.40897e-08	0	0	0	0	0	0	0	1.07164e-08	6.97915e-07	0	0	9.63226e-09	0	0	0	0	0	0	0	0	0	0	0	0	0	0	0	0	0	0	0	1.27686e-08
msp_0551	3.63189e-08	0	1.70538e-08	0	0	0	0	0	0	0	0	4.03879e-07	0	1.90922e-08	3.63915e-09	4.46322e-09	0	0	0	0	0	0	0	0	0	0	0	0	0	0	0	0	0	0	1.94043e-07	1.05723e-06	0	0	2.42617e-08	0	0	0	0	2.17939e-08	0	0	8.38886e-08	0	0
msp_0977	4.19215e-07	7.87792e-08	9.46468e-08	3.09699e-07	3.55811e-07	0	2.72613e-07	1.2026e-07	1.87348e-07	8.8359e-08	9.21271e-08	4.69027e-08	1.21486e-07	1.26984e-07	0	9.22635e-09	6.30653e-09	4.37525e-08	4.98477e-08	1.81723e-08	4.48586e-08	2.48658e-08	3.9385e-08	9.0278e-08	5.55793e-07	2.88241e-08	6.9586e-08	4.54753e-08	2.7966e-07	5.7993e-08	0	6.18501e-08	1.10102e-07	1.66733e-08	4.06173e-08	5.90807e-08	1.27382e-07	1.80645e-07	1.30272e-07	2.25374e-07	1.21487e-07	8.99037e-08	2.6982e-08	6.13161e-09	0	0	1.69001e-07	2.93371e-08	8.97033e-08
msp_0106	0	0	0	0	5.59547e-08	0	0	2.92108e-08	2.00323e-06	2.29063e-07	7.69795e-07	4.59818e-09	0	1.08609e-08	0	1.77137e-06	0	9.25768e-08	1.40388e-06	0	1.36535e-06	0	0	4.13476e-07	0	0	1.29953e-05	0	0	2.90168e-06	0	4.55591e-06	4.49118e-07	1.89779e-07	0	0	0	4.31661e-07	5.65521e-07	0	3.62516e-07	0	3.37449e-06	2.39668e-05	0	0	0	4.19762e-06	9.57796e-08
msp_1609c	3.27851e-07	0	0	0	2.52974e-08	0	0	0	0	2.4925e-07	0	0	0	0	0	0	0	0	0	0	1.21444e-07	0	0	0	0	0	0	0	6.47726e-08	0	0	0	0	0	0	0	0	0	0	0	2.61953e-07	0	2.70607e-07	0	0	0	0	0	0
msp_0389	4.32372e-06	5.10665e-06	3.49571e-06	1.04034e-06	4.87516e-06	0	5.52053e-07	5.63083e-07	3.47546e-07	3.2382e-06	5.35965e-07	1.55261e-06	2.71794e-06	2.41865e-07	2.18166e-06	6.29884e-07	1.46978e-06	7.2632e-07	3.52642e-07	9.56158e-07	4.48898e-07	1.45371e-06	3.56638e-07	6.75232e-07	0	0	5.60446e-07	3.52365e-07	1.17259e-06	0	5.74579e-06	2.78757e-07	2.08328e-06	1.32967e-06	1.33672e-06	2.70146e-06	6.50988e-07	5.67809e-06	4.02618e-07	5.9405e-06	1.01658e-07	2.02485e-06	2.78854e-07	2.19072e-07	5.86145e-07	0	7.0687e-07	4.15009e-08	1.37906e-06
msp_0299	0	1.64369e-07	5.73811e-08	4.59089e-07	1.63852e-07	0	0	7.88812e-08	1.45411e-07	3.60979e-07	1.11058e-06	0	3.31781e-07	7.96674e-07	1.20487e-08	1.20736e-08	2.2234e-08	1.27917e-07	8.89789e-08	2.97435e-08	2.13426e-07	2.38406e-07	2.29442e-06	5.86211e-08	0	1.6647e-07	3.01178e-07	2.3803e-07	8.16305e-07	0	1.6429e-07	9.67201e-08	2.44557e-08	9.17855e-08	0	0	2.39186e-08	2.14009e-07	8.46762e-07	0	2.91461e-07	0	2.238e-08	1.50774e-07	5.13629e-07	0	1.64096e-06	1.38114e-07	5.10615e-08
msp_0447	0	0	0	0	0	0	0	1.44058e-08	0	0	0	0	0	0	8.26971e-08	0	1.73448e-06	0	0	0	0	1.32453e-07	0	1.69046e-07	0	0	0	9.114e-08	0	0	0	1.05076e-06	0	0	0	0	0	1.05831e-08	0	0	0	0	0	0	0	0	0	0	2.65843e-08
msp_1403	0	1.50258e-08	7.39212e-09	3.8518e-08	0	0	7.16686e-09	0	0	0	8.64431e-09	8.22193e-08	8.20686e-09	0	1.19127e-08	8.52574e-08	1.77277e-08	3.8826e-08	1.59689e-07	2.40187e-08	0	1.18636e-08	0	6.41472e-08	0	1.74383e-07	5.61235e-09	1.55488e-07	1.28131e-08	1.37932e-08	3.03143e-08	0	1.4188e-08	2.80127e-07	8.44149e-09	4.48623e-08	6.3876e-08	6.85585e-08	7.17282e-09	3.00447e-08	0	0	6.49923e-08	0	0	0	0	2.00906e-08	0
msp_2254	0	2.45052e-08	0	0	0	0	0	0	0	0	1.77916e-08	0	0	0	0	0	0	0	0	0	8.46719e-09	0	0	0	0	0	0	0	0	0	8.93661e-09	0	0	0	0	0	0	0	0	0	0	0	0	0	7.21764e-09	0	0	0	0
msp_0297	1.6796e-07	0	0	0	1.38961e-07	0	0	0	1.1186e-07	5.19596e-09	6.6673e-08	0	0	0	0	7.1449e-09	0	0	0	0	0	0	0	1.0854e-08	0	8.24171e-09	4.06625e-09	8.65493e-08	5.04929e-09	5.12865e-08	0	1.6464e-07	0	0	0	0	0	2.05436e-08	0	0	3.95386e-09	0	4.40412e-07	0	0	0	0	7.71828e-09	0
msp_0083	0	0	0	0	2.34338e-08	0	0	0	0	0	0	1.59802e-07	2.85576e-07	3.13505e-07	0	0	0	0	0	4.27097e-09	0	0	1.12646e-06	0	0	0	0	1.5969e-08	0	1.97775e-07	2.70759e-08	0	0	0	0	0	0	0	0	0	0	1.36891e-07	0	0	0	2.51736e-06	0	0	0
msp_0055	0	0	0	1.06886e-07	1.40203e-07	0	0	4.68908e-06	0	0	0	3.49126e-07	3.90849e-07	0	6.04549e-08	2.90455e-07	1.28591e-07	2.58075e-08	3.79527e-08	6.91151e-08	1.06942e-05	2.91489e-07	0	3.62017e-08	0	8.93385e-09	9.26115e-07	2.46072e-07	5.62451e-06	6.00565e-07	3.8401e-08	6.171e-08	1.49201e-06	0	7.7669e-08	1.32304e-07	1.83428e-08	2.10605e-07	2.82156e-05	4.29146e-07	3.02217e-06	0	1.64666e-08	5.50858e-07	0	0	1.81503e-08	2.11462e-08	4.0354e-08
msp_0723	0	0	0	0	0	0	0	3.22151e-07	0	0	4.25173e-07	1.25524e-07	0	2.28403e-07	9.03748e-07	2.24759e-08	7.04895e-07	1.12451e-07	2.33584e-06	8.32374e-09	2.72063e-07	6.9537e-07	0	1.28969e-06	0	2.8099e-07	1.13043e-06	0	0	1.83563e-07	0	2.83843e-07	1.81763e-07	4.9625e-08	0	0	0	2.47765e-07	1.15523e-07	0	5.21347e-07	0	0	5.95593e-07	0	0	0	3.20078e-07	6.29035e-07
msp_0456	4.7743e-09	1.43076e-06	0	8.41995e-07	0	0	7.48842e-07	1.97662e-07	0	0	3.0734e-07	0	3.38074e-07	4.05526e-07	1.77525e-07	4.38558e-07	9.09128e-07	8.12649e-07	1.10181e-07	2.66676e-07	1.53372e-07	2.06005e-07	1.96393e-07	9.45171e-08	0	2.43653e-07	1.12041e-06	0	0	1.13201e-08	1.36535e-08	0	8.49534e-07	9.13468e-07	6.61488e-07	3.68163e-07	3.33583e-07	3.6738e-07	2.81407e-07	3.84883e-07	2.50081e-07	1.17064e-07	3.76885e-08	5.65022e-07	0	0	0	1.34601e-07	0
msp_0591	0	1.0446e-07	2.13744e-07	5.85873e-07	2.78771e-07	2.0235e-08	1.74247e-07	1.21127e-07	0	0	1.60069e-07	1.66919e-07	3.40251e-08	1.71498e-07	1.12733e-07	1.74466e-08	6.17647e-08	1.23609e-07	8.50561e-08	3.77621e-08	1.13434e-07	1.97369e-07	3.98228e-07	7.41118e-08	0	7.83403e-08	3.1486e-08	3.86383e-08	8.65977e-07	0	2.01925e-07	4.49233e-08	1.22804e-07	1.71717e-07	3.56863e-07	2.25161e-07	2.00107e-07	1.38581e-07	6.1992e-08	0	3.49076e-08	2.81757e-07	6.94317e-08	1.50784e-07	0	0	1.15235e-07	1.74194e-08	2.39832e-08
msp_0092	6.05407e-07	0	0	1.48148e-06	8.12329e-07	0	4.62782e-06	4.58284e-07	1.94937e-06	0	6.6243e-07	0	1.83807e-07	5.27055e-07	1.38307e-06	5.11601e-07	0	0	1.83526e-06	5.09958e-07	0	0	0	7.91457e-08	7.14157e-07	0	0	1.10388e-06	0	2.66895e-07	5.17885e-07	0	1.53307e-06	2.2294e-07	1.1309e-06	1.33114e-06	3.17029e-07	0	2.48304e-06	0	1.43397e-08	1.92484e-06	3.7209e-08	0	0	0	9.22843e-07	0	1.71785e-07
msp_0353	0	0	0	5.10487e-08	0	0	0	0	1.00771e-08	1.83736e-08	8.1183e-09	9.96272e-09	0	0	8.92731e-08	1.46216e-07	1.9504e-08	2.78437e-08	7.58338e-07	0	3.96814e-08	0	0	2.95398e-07	0	1.45062e-07	2.6489e-07	1.46459e-07	1.76568e-07	1.45403e-07	0	2.33764e-09	0	6.02844e-08	2.39339e-08	8.77945e-08	0	0	1.10145e-07	0	7.41744e-07	0	2.51972e-07	1.72285e-07	0	0	0	9.74519e-09	0
msp_0647	2.34057e-07	2.0822e-08	0	0	9.3602e-08	0	4.08631e-08	0	0	2.28134e-08	0	2.68457e-08	0	1.38131e-08	0	1.0279e-08	1.03759e-08	2.21565e-08	1.12848e-08	0	8.49214e-09	0	0	0	0	1.05767e-08	0	1.86323e-08	2.48765e-08	0	0	8.58633e-08	0	0	0	0	0	5.02414e-08	0	2.62443e-08	9.29967e-09	1.73906e-08	0	0	0	0	0	0	7.82438e-09
msp_1418c	0	9.00789e-09	3.36674e-08	0	0	0	3.67359e-08	0	0	0	0	2.87131e-08	0	1.27274e-08	0	0	0	0	0	0	0	0	0	0	0	0	0	0	0	0	6.56461e-08	0	0	0	0	1.1708e-08	0	0	0	0	7.50653e-09	1.43746e-08	0	0	2.65023e-08	2.27843e-08	0	0	0
msp_2214	0	0	0	0	0	0	3.54288e-09	0	0	0	0	0	0	4.85988e-09	0	0	0	0	0	0	0	0	0	0	1.23526e-08	0	0	0	0	0	0	0	0	0	0	1.6379e-08	0	0	0	0	1.29784e-08	0	0	0	0	0	0	0	0
msp_0225	3.05863e-07	7.26924e-07	4.82744e-07	6.06984e-07	7.51027e-07	0	0	1.91931e-07	0	3.51926e-07	2.47194e-07	2.22758e-07	1.46648e-07	4.31954e-07	7.77639e-07	5.54837e-07	1.66149e-06	2.47561e-07	2.11321e-06	5.41474e-08	5.18868e-07	0	1.371e-07	2.78952e-06	1.43541e-07	4.99687e-07	9.83818e-07	0	5.31597e-07	9.46746e-07	5.29142e-08	4.99881e-07	1.27996e-06	6.77129e-08	0	9.65525e-07	1.17492e-07	1.07475e-06	7.3532e-07	4.5628e-06	9.73564e-07	1.64053e-07	8.27089e-07	5.69259e-06	0	2.88776e-07	0	2.87769e-06	5.05128e-08
msp_0232	3.05002e-08	0	0	0	0	1.12106e-07	3.91619e-08	0	0	0	2.38597e-08	0	0	0	0	0	0	0	0	0	0	0	0	0	3.63449e-08	0	0	0	3.708e-08	0	0	0	0	0	0	0	0	0	0	0	3.55279e-08	1.59043e-08	0	0	0	0	0	0	0
msp_0076	6.56575e-07	1.37343e-06	2.10665e-07	4.20039e-06	1.69967e-06	7.93348e-07	1.4533e-06	8.24974e-08	4.88325e-08	1.85761e-07	3.06833e-07	2.67534e-06	2.76598e-07	1.66062e-06	1.24351e-07	8.75407e-08	4.04952e-07	9.36379e-07	1.24443e-06	7.3765e-07	7.70225e-08	3.04459e-07	5.91494e-06	1.57189e-06	1.30267e-06	1.86709e-06	1.78916e-07	1.70721e-06	1.71539e-06	0	1.84259e-06	0	4.93896e-07	6.60741e-06	2.03618e-07	9.83385e-07	2.52211e-06	4.79702e-07	4.9819e-07	1.45462e-06	5.31915e-07	1.87914e-06	2.32013e-07	1.3933e-07	2.16605e-06	2.55048e-07	7.83932e-06	4.25971e-07	2.41396e-08
msp_0227	0	0	0	0	1.13036e-06	0	0	0	0	0	0	2.23186e-07	0	6.03822e-08	4.47309e-07	1.72209e-08	2.80028e-07	1.04782e-05	8.87107e-08	4.64965e-08	2.57279e-06	0	0	1.48674e-08	0	1.57069e-07	4.32587e-07	4.84794e-07	0	0	2.17956e-07	0	1.23219e-08	7.80111e-08	5.32166e-06	6.79013e-07	1.85202e-08	0	1.72339e-07	2.38619e-07	9.31165e-08	0	3.25037e-08	4.11135e-07	0	0	5.22859e-06	0	1.49417e-07
msp_1021	0	0	0	0	0	0	0	4.47366e-07	0	0	1.00962e-07	1.80511e-08	0	1.00814e-07	1.20339e-06	1.54611e-07	2.65073e-07	1.23629e-07	1.64763e-06	6.41454e-08	2.20438e-07	4.82313e-07	0	5.29845e-07	0	8.67252e-08	4.34982e-07	0	3.22469e-07	7.8219e-08	0	5.80624e-08	3.8046e-07	4.90367e-08	0	0	5.34928e-09	1.08063e-07	3.91882e-07	4.96131e-07	7.92544e-08	0	3.34383e-08	1.45957e-07	0	0	2.77311e-08	4.22989e-08	8.95276e-08
msp_0301	1.69379e-06	2.42043e-06	0	5.34996e-06	0	0	2.49048e-06	2.59797e-06	2.83049e-06	0	4.03186e-07	3.92626e-06	1.79385e-06	3.56246e-06	6.22771e-07	6.55623e-07	3.31806e-07	1.1729e-06	1.69543e-06	1.06388e-06	1.36955e-06	8.99326e-07	0	3.02728e-07	0	7.72315e-07	1.09842e-06	2.12904e-06	0	5.58697e-08	6.5061e-06	0	3.95385e-06	2.57362e-06	0	3.4365e-06	2.87413e-07	0	2.60173e-06	7.54893e-07	7.87326e-07	0	8.26545e-07	1.55565e-06	1.01022e-06	0	5.64763e-06	3.8681e-07	1.38493e-06
msp_0221	0	0	0	0	2.40143e-06	0	3.42776e-07	0	0	6.47389e-06	0	1.27481e-06	9.21818e-07	0	0	0	2.72481e-07	9.88457e-09	0	0	0	0	0	0	0	0	0	9.84113e-07	0	0	2.13444e-06	0	0	0	0	0	0	0	0	0	0	0	0	0	0	0	0	0	5.68105e-08
msp_0777	0	0	0	0	0	0	0	4.38469e-07	0	4.66901e-07	1.48128e-07	1.541e-07	9.81997e-09	2.45397e-07	3.67628e-06	2.78236e-07	1.76465e-06	1.02632e-07	2.80887e-06	5.54252e-08	5.02087e-07	1.60948e-06	0	2.68582e-06	0	3.70721e-08	2.79453e-06	4.41422e-06	0	6.96048e-07	1.05574e-08	7.12407e-07	1.04566e-06	1.21895e-07	3.23534e-08	4.28439e-08	0	1.7875e-06	2.66294e-06	0	1.41977e-06	0	4.93527e-07	2.25533e-06	0	0	0	1.92327e-06	6.2e-07
msp_0009	1.12118e-07	1.54937e-08	2.73455e-07	2.39918e-08	7.30519e-08	2.38547e-07	4.08597e-08	0	1.06979e-07	7.72933e-08	8.39552e-08	0	7.58686e-09	2.10724e-08	8.43172e-09	0	0	0	3.91394e-09	0	1.13562e-08	0	0	0	6.05548e-07	2.25045e-08	9.89835e-09	9.41606e-09	8.49922e-08	1.20126e-08	0	4.46375e-09	7.86171e-09	0	6.058e-09	1.73712e-08	7.87116e-09	4.17032e-08	0	2.03221e-08	1.81473e-08	1.54014e-08	5.24631e-09	0	8.92412e-08	1.60872e-06	5.55602e-09	6.28518e-09	5.16442e-09
msp_0277	0	0	1.35596e-06	0	0	0	0	0	0	0	0	2.96383e-06	0	0	5.97657e-07	4.77157e-06	0	1.37028e-06	5.29142e-06	1.35649e-06	0	1.57823e-06	0	0	0	0	0	2.46873e-06	1.61266e-06	0	0	0	2.49687e-06	0	0	0	2.33115e-06	0	0	0	3.12459e-06	0	0	2.09543e-06	0	0	0	0	0
msp_0281	0	0	0	0	0	0	0	4.47868e-08	0	3.994e-07	0	0	0	0	0	0	0	0	0	0	0	1.5476e-06	0	0	0	2.04761e-06	0	0	0	1.10947e-08	0	0	0	0	0	3.95378e-07	0	0	0	0	0	1.08917e-06	0	1.61237e-06	0	0	0	0	0
msp_0693	0	0	0	0	4.45052e-09	0	0	0	0	0	0	0	0	0	0	0	0	0	0	0	0	0	0	2.71526e-08	0	0	0	0	0	0	0	0	0	0	0	0	0	0	6.51675e-08	0	0	0	0	6.3563e-08	5.51004e-07	0	0	0	0
msp_0563	0	1.77794e-07	5.21477e-09	4.7608e-08	0	0	1.52962e-08	6.07959e-09	1.01662e-08	0	7.83286e-08	4.89931e-07	7.9262e-09	1.12766e-07	1.98613e-07	4.54651e-08	8.57384e-08	8.66478e-08	2.51638e-07	1.52298e-07	6.67571e-08	2.71593e-08	8.31561e-09	5.48445e-08	0	1.79375e-07	3.74617e-08	1.37782e-07	0	1.46433e-08	1.38099e-07	0	4.26368e-08	1.68579e-07	2.8815e-07	4.76172e-07	5.89425e-08	3.53326e-08	5.59833e-08	0	1.49461e-07	6.66661e-09	1.65278e-08	3.62322e-08	0	0	2.53789e-07	1.63564e-07	1.62408e-08
msp_0560	0	0	0	0	1.47766e-07	0	0	0	0	1.69456e-07	7.80265e-08	0	0	0	0	2.15555e-07	6.47611e-08	0	0	0	5.80705e-08	0	0	0	0	0	0	0	1.90125e-07	0	0	7.17283e-07	5.40208e-09	0	0	0	0	0	0	0	3.47126e-07	0	6.66599e-07	0	0	0	0	0	1.28177e-08
msp_0621	0	3.39043e-08	0	0	1.59823e-08	0	0	0	0	0	0	3.24331e-07	0	6.03909e-09	0	3.51513e-09	2.86832e-08	2.07163e-08	1.28547e-07	2.29884e-07	0	1.04573e-07	1.2567e-08	0	0	1.03907e-08	0	0	0	0	5.14464e-08	0	3.48211e-09	0	1.57712e-07	1.25711e-08	3.40488e-09	0	0	9.16342e-09	0	0	0	1.07218e-08	0	0	3.82552e-09	2.72439e-07	0
msp_0450	0	0	0	0	0	0	0	0	0	0	0	0	0	0	2.85909e-07	0	1.45544e-08	0	0	0	0	0	0	0	0	0	0	0	0	0	0	0	3.16212e-08	0	0	0	0	0	0	0	0	0	0	2.12855e-08	0	0	0	0	0
msp_0090	6.73792e-06	2.48604e-06	3.36251e-06	3.64987e-06	7.72395e-06	0	1.31785e-05	7.97698e-06	2.58455e-06	1.13299e-05	8.77074e-07	8.37075e-09	6.4038e-06	6.28182e-06	4.8928e-06	6.43239e-06	4.34037e-06	2.78028e-06	2.53803e-06	5.78932e-09	3.35124e-06	0	3.19395e-06	1.14788e-05	5.92457e-06	3.40825e-06	4.34117e-06	4.95085e-06	1.31622e-05	2.42126e-06	1.04264e-07	9.01076e-06	1.63851e-06	1.52586e-06	0	7.36554e-06	1.64608e-06	0	5.83712e-06	9.61497e-06	4.44995e-06	5.34201e-06	1.1708e-05	1.49341e-05	0	1.18821e-05	6.43598e-07	6.82119e-06	1.79886e-06
msp_0142	0	8.07023e-08	0	3.76275e-07	0	0	0	0	7.2764e-08	0	1.00166e-06	0	1.05398e-07	8.54008e-07	1.80864e-07	6.74043e-08	9.12872e-08	1.56993e-07	1.94236e-07	1.58954e-07	2.10425e-07	1.18877e-07	2.34842e-06	9.4346e-07	0	1.62568e-07	1.2537e-07	4.02974e-07	4.31681e-07	3.50329e-08	0	0	2.39124e-07	8.73764e-07	0	7.57284e-07	4.82751e-07	1.62604e-07	3.44243e-07	0	4.30017e-07	1.46267e-06	2.50319e-08	1.41605e-08	0	0	2.27481e-07	1.20685e-07	1.06929e-08
msp_0431	0	0	0	0	0	0	0	0	0	7.96157e-09	0	0	0	5.51973e-07	0	0	0	0	4.77464e-09	0	0	0	0	0	1.18355e-06	0	0	6.76136e-08	0	0	0	0	4.4569e-08	0	1.26271e-07	0	0	0	0	1.9424e-08	0	0	2.24016e-08	0	0	0	0	0	0
msp_0381	9.10975e-08	0	4.87683e-07	1.96506e-07	0	0	0	5.76107e-08	1.96057e-07	0	1.70997e-07	0	7.02738e-08	8.57134e-09	3.32373e-07	0	0	1.50473e-07	2.18338e-08	0	2.72514e-08	2.84375e-08	0	6.58959e-07	0	0	6.75929e-09	0	2.75141e-07	0	0	4.77014e-07	0	0	2.99891e-07	1.41076e-07	0	0	2.85586e-07	1.62065e-07	0	4.6178e-08	5.97139e-07	8.60529e-07	0	6.66027e-07	0	6.68745e-07	1.33025e-07
msp_1519	1.62066e-08	0	7.83877e-08	0	2.94007e-08	0	0	0	0	0	0	0	0	0	0	0	0	0	0	0	0	0	0	0	0	0	0	1.11949e-08	0	9.70013e-07	0	0	0	0	0	0	0	0	0	0	0	0	0	0	0	0	0	2.43481e-07	0
msp_0194	0	0	3.74651e-07	0	4.36419e-07	0	2.54256e-07	6.21125e-08	0	0	3.17898e-07	8.44961e-07	0	2.4869e-06	2.02961e-08	0	2.60539e-07	1.36179e-06	7.53146e-07	0	3.24528e-06	4.71625e-08	1.64356e-06	4.73923e-08	0	3.80857e-07	5.20283e-09	0	0	1.19332e-07	4.27223e-09	1.7003e-07	1.18575e-07	0	5.78451e-09	2.43322e-06	1.22907e-07	1.0123e-06	1.82796e-08	6.56519e-07	1.32088e-07	0	2.02331e-07	7.46804e-08	0	0	3.82443e-06	0	1.90152e-06
msp_0407	0	6.53241e-07	0	0	0	0	0	2.14386e-07	1.48544e-07	0	1.50256e-06	0	1.43817e-07	0	7.67298e-09	1.20888e-08	7.38138e-07	0	0	9.3537e-07	4.07059e-08	4.30464e-07	0	1.4456e-07	0	4.61358e-07	1.39079e-07	4.77423e-07	0	0	1.21711e-06	0	3.20304e-07	4.78351e-07	1.4709e-06	4.7921e-07	1.38815e-07	5.06528e-07	1.373e-08	3.60602e-07	1.66607e-08	0	1.81796e-06	5.30887e-08	0	0	0	0	0
msp_0412	0	0	0	6.4469e-07	0	0	1.70534e-06	8.20908e-07	0	0	1.71474e-06	0	0	0	2.09939e-06	0	6.63763e-07	1.06249e-07	2.16942e-07	0	1.33534e-06	0	0	5.61001e-07	0	0	7.23674e-07	0	1.2619e-06	0	0	4.80677e-07	4.49305e-08	9.64607e-08	0	0	2.78266e-07	7.16243e-07	8.20629e-07	0	4.40946e-07	1.47657e-07	0	1.68962e-06	0	1.11616e-06	0	0	0
msp_1485	0	0	0	0	7.53131e-09	0	0	0	0	1.79173e-07	4.07099e-08	0	0	0	0	0	0	0	0	0	0	0	0	0	0	0	0	0	1.03793e-07	0	0	0	0	0	0	0	0	0	0	0	0	0	9.10792e-08	0	0	0	0	0	0
msp_0917	0	0	0	0	0	0	0	1.04347e-07	0	0	0	5.13395e-07	4.29312e-07	0	6.26441e-08	0	0	5.34895e-07	1.3808e-05	8.97222e-09	2.22847e-06	5.97388e-07	0	0	0	5.26396e-08	7.28027e-07	9.53722e-07	0	4.56025e-07	7.22919e-07	0	0	3.88571e-07	0	0	0	0	1.86883e-08	0	0	0	0	4.21683e-07	0	0	0	0	0
msp_1349	1.87101e-07	1.19156e-07	0	1.60397e-07	2.88572e-07	0	2.37555e-07	3.55943e-07	3.68044e-08	2.18284e-07	4.69875e-08	0	1.02368e-08	2.09302e-07	0	2.84793e-07	0	6.29608e-08	1.37778e-08	8.642e-08	1.17083e-07	9.46112e-08	0	1.71927e-07	0	1.15771e-07	1.24372e-07	1.76592e-07	4.61229e-07	0	1.42229e-07	0	2.21291e-07	5.82688e-08	0	0	5.78549e-09	2.06685e-07	1.46278e-08	0	0	1.38317e-07	0	3.12566e-08	1.14615e-07	0	6.98251e-08	2.01672e-08	3.13505e-08
msp_1264c	9.27373e-09	0	0	1.39538e-08	0	0	2.539e-08	0	0	3.17671e-08	1.08285e-08	0	0	1.60504e-08	9.29691e-09	0	0	0	0	0	0	0	1.16664e-08	0	6.60869e-08	9.66586e-09	0	5.39052e-08	0	1.70488e-07	0	0	0	0	0	0	0	1.53675e-08	0	5.8299e-09	0	3.0666e-08	0	0	0	0	0	0	0
msp_0584	0	0	0	0	0	0	0	0	0	1.36031e-07	0	3.86968e-06	5.04978e-08	0	0	6.06679e-07	1.44677e-08	3.41306e-08	1.37273e-07	1.77727e-08	0	0	2.0899e-07	0	0	4.43428e-07	0	0	6.78431e-09	1.63578e-07	0	1.21132e-06	0	0	0	0	2.15802e-08	0	0	0	4.56501e-08	5.62689e-09	6.12513e-07	1.43856e-07	0	0	0	9.13749e-09	0
msp_0124	0	5.34281e-06	0	6.25547e-06	5.45913e-06	1.60791e-08	8.35907e-06	4.83963e-07	4.35403e-07	4.67929e-09	9.89065e-08	4.83325e-06	3.66733e-07	2.65451e-06	4.75949e-06	3.50834e-06	3.81127e-06	2.94246e-06	5.37306e-06	2.99541e-07	1.01189e-06	6.5886e-07	0	3.06892e-06	2.70848e-07	2.21825e-06	2.34021e-06	3.61154e-06	4.96303e-06	4.74999e-07	1.37515e-06	0	1.61045e-06	3.29353e-07	4.80427e-06	4.02401e-06	1.24492e-06	7.40936e-06	3.728e-07	7.48313e-06	1.59185e-06	0	1.36553e-06	4.58804e-06	0	5.02386e-06	1.62817e-06	9.32309e-06	1.35715e-06
msp_0613	3.59869e-07	6.34343e-08	0	0	2.09303e-07	0	0	3.1305e-08	0	5.62999e-07	1.84952e-07	2.25739e-08	0	0	0	4.7873e-07	1.71644e-08	8.26221e-09	0	0	6.90777e-08	0	0	2.20524e-07	0	0	0	1.04441e-07	3.10124e-07	7.86399e-08	0	1.53934e-07	0	0	0	0	1.08726e-08	3.14948e-08	0	0	5.1324e-08	0	0	7.10725e-09	0	0	0	0	7.31318e-08
msp_1553	0	0	0	0	0	0	0	6.96193e-09	0	0	0	0	0	0	1.28017e-08	0	0	0	0	1.77032e-08	0	0	0	0	0	0	9.95063e-09	0	0	0	0	0	0	0	0	0	0	0	0	0	0	0	0	3.50427e-08	0	0	0	3.65179e-08	0
msp_0506	1.63834e-07	5.55893e-07	3.7736e-08	6.67822e-07	3.6199e-08	0	2.36098e-07	5.06756e-08	3.95821e-08	2.7986e-07	1.00671e-07	5.81576e-07	9.13583e-08	5.97433e-07	4.00359e-07	5.07694e-08	1.85292e-07	4.83077e-07	4.12753e-08	1.51291e-07	2.39149e-07	8.25668e-07	4.42733e-07	5.94754e-07	1.60454e-06	4.59926e-07	2.60943e-07	1.39163e-07	2.01237e-07	7.14504e-08	8.55787e-07	0	1.2021e-07	7.67837e-07	1.16772e-07	5.46933e-07	3.76798e-07	1.97442e-07	7.54808e-08	4.81588e-07	3.00122e-07	2.64937e-07	1.03962e-07	2.56833e-08	1.43469e-07	0	9.20878e-07	2.58977e-07	3.54382e-08
msp_0509	0	0	0	3.95802e-07	3.61039e-07	2.83155e-08	1.5419e-07	0	0	8.60225e-08	8.74898e-09	4.1442e-07	9.91772e-08	3.01845e-07	0	9.65186e-08	0	1.3246e-07	2.95637e-07	0	6.91253e-08	0	4.27264e-07	0	0	3.42007e-07	0	3.08343e-07	2.39253e-07	2.48485e-06	2.19109e-07	0	0	7.2608e-07	0	0	3.15847e-07	0	1.56502e-07	0	3.83724e-07	2.50817e-07	0	0	0	0	0	0	0
msp_0430	2.49865e-07	0	0	0	9.37807e-09	0	7.50474e-08	6.67406e-08	0	5.1705e-08	1.63963e-07	2.28415e-08	7.63664e-08	7.50237e-08	0	3.17215e-08	0	0	4.2304e-08	0	5.53128e-09	8.4792e-08	0	3.32551e-07	0	0	0	1.65263e-07	6.76482e-08	1.23652e-08	0	0	0	0	0	1.4314e-08	0	0	2.00395e-07	3.17988e-07	1.97486e-08	0	6.8407e-08	9.46233e-08	0	0	0	4.47024e-07	0
msp_0022	0	0	0	0	9.27603e-08	0	0	1.66106e-07	9.18725e-07	0	0	0	0	1.90387e-06	0	3.2338e-08	1.57966e-07	4.24875e-07	1.72755e-07	0	0	0	0	0	0	0	0	0	0	2.72346e-08	1.02627e-08	0	4.52859e-07	3.59136e-07	0	0	0	0	4.66229e-07	0	6.23338e-07	2.34244e-06	0	0	0	0	0	8.34599e-07	0
msp_0552	0	0	0	0	0	0	0	7.3676e-09	0	0	0	5.55257e-09	0	0	0	2.9062e-08	5.23773e-08	0	0	0	2.20756e-08	0	0	0	0	5.92055e-09	0	2.81073e-08	8.57285e-08	0	0	0	2.41793e-08	0	0	0	0	0	0	0	6.99017e-09	0	9.80906e-09	0	0	0	0	0	0
msp_0039	0	0	0	0	3.25004e-06	0	9.20603e-07	0	0	9.43482e-06	0	0	5.25892e-08	0	1.5558e-07	3.61443e-07	1.67563e-07	0	0	0	0	0	0	0	0	0	2.61004e-07	0	0	1.04945e-07	0	0	3.49172e-07	0	1.62276e-07	0	0	0	2.82393e-07	0	0	0	0	0	0	0	0	0	0
msp_0562	0	0	1.08445e-07	0	0	0	0	0	0	0	0	0	0	0	0	0	0	0	0	0	0	0	0	0	0	0	0	0	2.73406e-07	0	0	1.20833e-07	0	0	0	0	0	6.43834e-09	2.31568e-08	0	0	0	0	0	0	8.10412e-07	0	0	0
msp_0331	1.66384e-06	1.43277e-06	1.30196e-06	1.86844e-06	2.04079e-06	1.12004e-07	1.634e-06	6.33677e-07	6.45521e-07	1.03989e-06	1.32247e-07	1.96763e-07	7.0444e-07	1.97158e-07	8.72618e-09	7.89117e-07	5.56503e-08	7.60673e-08	2.1161e-07	1.43178e-07	1.972e-07	4.6116e-08	3.03623e-07	2.43623e-07	3.52189e-06	2.89622e-07	7.33072e-08	5.19276e-07	1.68495e-06	4.7214e-07	2.42358e-07	1.97644e-07	2.03719e-07	8.55822e-08	8.14942e-08	2.82071e-07	3.39911e-07	3.84722e-07	2.04968e-07	7.76043e-07	8.62523e-07	6.26038e-07	1.14027e-07	7.17127e-08	1.12761e-08	2.55717e-07	1.02926e-07	2.53582e-07	3.53581e-07
msp_1622	0	2.95905e-08	0	0	0	0	0	1.93152e-07	0	0	0	0	0	0	8.71038e-08	0	5.70312e-08	0	0	0	0	2.47458e-08	0	8.47783e-08	0	0	0	0	0	0	0	0	5.48861e-08	6.24116e-08	0	0	1.4557e-07	0	1.17512e-07	0	0	0	0	0	0	0	4.46435e-08	0	0
msp_0249	2.3038e-07	6.88369e-08	3.14022e-08	0	8.25384e-07	0	2.91828e-08	3.33714e-09	1.18141e-08	7.49451e-08	1.29884e-08	2.00814e-08	9.09051e-09	7.47465e-09	3.51633e-08	1.06477e-07	7.98258e-08	8.23698e-09	7.73132e-08	0	6.9659e-09	0	0	2.97637e-08	3.0962e-08	8.86157e-08	2.41611e-07	7.61287e-08	1.56255e-08	6.48039e-07	0	2.76239e-07	7.17241e-09	8.66891e-09	0	1.4319e-07	0	6.06155e-08	2.53063e-08	3.95507e-07	4.40518e-08	0	2.28259e-07	7.76427e-08	0	1.23889e-08	9.72945e-09	4.327e-07	5.33913e-08
msp_0034	0	0	0	0	0	0	0	2.47893e-07	0	0	7.32729e-06	2.91964e-06	7.04687e-09	1.06595e-06	3.98783e-07	2.34093e-07	5.5808e-06	6.46123e-06	7.42695e-06	0	8.63009e-06	2.30443e-08	0	2.87825e-06	0	3.2884e-06	1.59497e-05	0	0	2.32029e-07	0	0	3.15275e-06	5.98239e-06	9.97219e-07	3.56023e-07	0	0	3.2648e-06	6.27527e-07	3.03186e-06	0	7.27043e-06	5.48613e-07	0	0	0	0	2.83277e-07
msp_0016	0	0	0	3.48902e-06	0	0	0	6.03948e-06	0	2.37408e-06	0	0	9.95264e-06	0	0	8.19567e-07	0	0	0	0	0	0	0	0	0	0	0	0	4.93519e-06	0	2.09778e-06	0	0	0	8.43754e-06	0	0	0	6.88757e-06	0	0	0	0	7.44329e-07	0	0	0	0	7.48255e-06
msp_0185	3.42892e-07	0	0	7.16978e-08	4.89371e-08	0	0	0	0	2.05052e-08	0	0	1.76118e-08	0	0	3.49414e-08	0	0	0	0	0	0	0	7.44823e-09	0	0	0	1.04457e-08	3.0394e-08	0	0	3.48822e-08	0	0	0	0	0	0	0	0	2.65374e-08	0	0	0	6.53269e-08	0	0	0	5.4632e-09
msp_0066	0	0	0	0	1.05861e-07	2.66777e-06	3.36275e-08	0	1.05313e-07	4.95053e-07	0	0	8.9222e-09	0	0	2.44163e-09	0	0	0	0	0	0	1.00819e-07	0	2.74916e-06	0	0	0	2.11668e-07	0	3.84186e-08	0	0	0	0	0	0	0	0	1.81571e-08	9.39499e-08	4.90059e-08	0	0	0	0	0	0	6.82382e-09
msp_1159	0	5.12198e-08	4.77955e-08	0	0	0	0	0	0	0	0	0	0	0	0	0	1.2016e-08	0	0	0	0	0	0	0	0	0	0	0	4.61511e-08	0	0	0	0	0	0	0	0	0	0	0	0	0	0	0	0	0	0	1.98899e-08	0
msp_0334	0	0	0	0	0	0	0	0	0	0	0	5.94634e-09	0	0	0	0	0	0	0	0	0	0	0	0	6.22245e-09	0	0	5.28506e-08	0	0	0	0	0	0	0	0	3.91663e-08	0	0	0	3.36607e-09	0	0	0	0	0	0	0	0
msp_0226	0	0	2.58706e-07	0	0	0	0	3.24598e-07	0	0	1.94214e-07	0	4.26542e-08	0	1.64172e-08	0	0	0	7.82384e-08	1.30506e-08	0	0	0	9.23822e-08	0	0	0	0	0	1.45935e-07	0	0	0	0	0	6.97185e-08	0	0	7.3687e-08	0	2.27437e-07	0	0	0	0	0	0	0	1.08332e-07
msp_1854	0	0	0	0	3.31828e-07	0	0	0	5.18252e-08	5.60464e-08	1.43268e-07	1.68038e-08	3.49261e-08	0	0	1.95508e-08	0	0	0	0	0	0	0	0	0	0	0	0	0	0	0	0	0	0	0	0	0	0	1.42924e-08	0	0	0	0	0	1.08005e-07	0	0	0	9.91818e-09
msp_0360	4.84483e-08	1.13764e-08	0	1.3848e-08	2.00527e-08	0	2.5225e-08	0	6.01289e-08	5.48279e-08	6.732e-09	0	1.00952e-08	9.5054e-09	0	5.57585e-09	0	0	0	0	0	0	0	4.65677e-09	1.00008e-07	6.7189e-09	2.19861e-08	1.70896e-08	6.20159e-08	3.3213e-08	0	1.97932e-08	7.38874e-09	4.01426e-09	0	1.14005e-08	1.02944e-08	5.29931e-08	5.07647e-09	5.22284e-08	4.76636e-08	2.92877e-08	4.20612e-08	0	0	2.61339e-07	8.72426e-09	2.71747e-08	0
msp_0364	1.09367e-07	2.39911e-07	7.63882e-07	0	2.52451e-07	0	7.68652e-08	1.76197e-08	1.08395e-07	6.99153e-08	6.0645e-08	7.50527e-09	1.28904e-08	1.85426e-08	6.05594e-09	2.13193e-08	0	7.71942e-09	9.16252e-09	0	1.71661e-08	0	3.50578e-09	5.91744e-08	6.00597e-08	0	4.18931e-08	2.21273e-08	3.81954e-07	2.04415e-07	0	1.15304e-07	4.78546e-08	5.83243e-09	2.22239e-07	9.41586e-08	4.16463e-09	1.85749e-08	2.20491e-08	8.1153e-08	3.97774e-08	1.89289e-08	1.35797e-08	1.18841e-08	0	0	1.39688e-08	0	0
msp_1012	2.88488e-07	1.0679e-08	0	0	1.87433e-08	0	0	0	7.2323e-09	1.95229e-07	4.03575e-08	0	0	0	6.87368e-08	1.97745e-07	1.95909e-08	0	0	0	6.26025e-09	0	0	8.38351e-09	9.07021e-09	3.11159e-08	4.66914e-08	5.39682e-08	1.74895e-08	8.33769e-07	0	3.26369e-07	3.62972e-08	1.6042e-08	6.89063e-09	1.6238e-07	0	1.2032e-08	0	7.15679e-08	2.52962e-08	0	3.8772e-07	0	0	0	0	3.12532e-08	0
msp_0041	2.76499e-08	0	0	0	4.47126e-07	0	0	8.61364e-05	0	5.75264e-05	0	0	0.000130481	0	1.45963e-05	9.59448e-07	0	7.12398e-09	0	0.00012331	0	2.93696e-05	0	0	0	0	0	0	2.57927e-05	5.16013e-08	7.27677e-05	0	1.40368e-05	1.89144e-05	0	2.66795e-05	9.11261e-05	0	2.81172e-05	0	9.38677e-06	0	0	5.04235e-06	4.00513e-05	0	0	0	6.15084e-05
msp_0670	7.10915e-08	0	1.12849e-08	1.4936e-08	0	0	0	0	0	0	0	0	0	0	0	1.78927e-06	2.9165e-08	6.82649e-09	0	1.74239e-07	0	0	0	0	0	0	0	1.20001e-08	0	0	1.5867e-08	0	0	0	0	0	0	0	0	0	0	0	0	0	0	0	0	0	8.27108e-09
msp_1556	3.25782e-07	7.76321e-08	1.14219e-08	0	1.56886e-07	0	8.34989e-08	0	3.03718e-08	0	1.30619e-07	5.7719e-09	3.26261e-08	6.22511e-09	3.72957e-08	0	0	0	0	0	4.33291e-09	0	9.64669e-09	1.57283e-08	1.60208e-07	0	9.26218e-08	5.02385e-09	8.49542e-08	1.26604e-07	0	8.22024e-08	1.87625e-08	1.06927e-08	0	0	0	0	3.91616e-08	9.52999e-08	0	1.24373e-07	1.85142e-08	4.9343e-09	0	0	3.84901e-08	1.65549e-07	0
msp_0202	0	0	8.40437e-08	1.52635e-08	0	0	0	0	4.51354e-07	0	0	0	0	0	0	0	0	0	0	0	2.16457e-07	0	4.78253e-07	0	1.11556e-08	0	0	0	0	0	0	0	0	0	0	0	0	0	0	0	0	0	0	9.41044e-07	0	5.82783e-07	0	0	0
msp_1465	0	0	0	0	0	0	0	4.00845e-08	0	0	0	0	0	0	3.20316e-07	0	0	0	1.19257e-07	2.16278e-08	0	1.40547e-07	0	2.4884e-07	0	0	2.64048e-07	0	0	0	0	0	6.10985e-08	1.10459e-08	0	0	0	0	0	0	0	0	0	0	0	0	0	0	0
msp_1723	0	0	0	0	0	0	0	0	0	0	0	0	0	0	0	0	0	0	0	0	0	3.5001e-08	0	0	0	0	0	7.48895e-08	0	0	0	0	0	0	0	0	0	0	0	0	0	0	0	0	0	0	0	0	0
msp_2681	0	0	0	0	0	0	0	0	0	0	0	0	0	0	0	3.91668e-09	0	0	0	0	0	0	0	0	0	1.16836e-08	4.53311e-09	0	1.59754e-08	0	0	0	0	0	0	0	0	0	0	0	0	0	0	0	0	0	0	0	0
msp_1213	0	0	0	0	1.00663e-08	0	0	0	0	0	0	0	0	0	0	6.23026e-09	0	0	0	0	0	0	0	0	0	0	0	0	0	0	0	7.10919e-08	0	0	0	0	0	0	0	0	0	0	1.95046e-08	0	0	0	0	0	0
msp_0893	0	2.27975e-06	0	1.24374e-07	1.08476e-05	0	1.84845e-06	1.85194e-06	3.47715e-06	0	1.89211e-06	6.45727e-06	1.02042e-06	2.15824e-06	3.73911e-06	6.99689e-06	3.34673e-06	1.60109e-06	1.44884e-06	1.82406e-06	5.78361e-07	1.2818e-06	4.51439e-06	9.48018e-08	0	3.16405e-06	2.15052e-06	1.22882e-05	0	1.85861e-07	2.58905e-06	0	1.41217e-05	3.8535e-06	7.39802e-06	4.93174e-06	6.95073e-07	9.23077e-07	4.74806e-07	1.01891e-06	1.59615e-06	0	7.92124e-08	2.77121e-08	0	0	6.4704e-06	5.0253e-07	2.06479e-06
msp_0341	0	0	5.82087e-07	0	0	0	0	0	0	0	0	0	0	0	0	0	0	0	0	0	0	0	0	0	0	0	0	0	0	0	2.68022e-08	0	0	0	0	0	0	0	0	0	0	0	0	0	0	8.18404e-09	0	0	0
msp_1531c	0	0	0	0	0	0	0	7.43151e-09	0	0	0	0	3.10091e-08	0	7.16703e-07	0	0	0	0	9.20474e-08	0	0	0	0	0	0	0	0	0	0	7.2094e-07	0	1.05342e-07	1.92497e-07	0	1.38011e-07	0	0	0	4.13978e-07	3.68521e-08	0	0	0	0	0	0	0	0
msp_0361	0	0	0	0	0	0	0	0	0	1.0194e-07	7.48281e-09	4.72853e-09	0	3.69498e-08	1.57228e-07	0	0	1.92875e-08	1.36466e-06	0	5.44015e-07	1.90386e-07	0	2.75174e-07	0	1.16227e-08	3.09993e-07	0	0	2.12712e-07	0	0	0	8.29636e-09	0	0	0	0	0	0	1.65406e-07	0	5.24617e-08	3.73228e-07	0	0	0	0	1.88093e-08
msp_0220	0	0	0	3.36119e-06	0	0	0	4.5825e-06	0	0	1.09148e-06	0	0	1.32942e-06	0	0	0	0	0	0	7.7957e-07	0	0	1.06248e-06	6.31386e-06	0	3.04185e-06	0	8.34706e-08	5.18191e-08	0	0	7.00604e-07	0	0	0	0	0	0	0	1.36989e-07	9.6046e-06	6.53666e-07	0	0	0	0	0	3.52e-07
msp_0679	0	0	0	0	0	0	0	5.77688e-08	0	0	4.25132e-08	1.64946e-07	0	0	1.59701e-07	9.73539e-08	4.53133e-07	6.04279e-07	1.8471e-07	0	4.51037e-08	0	0	7.70683e-08	0	1.08887e-07	3.34611e-07	0	0	1.29444e-07	0	0	3.29474e-07	4.96192e-08	0	0	0	7.0233e-07	1.41124e-07	0	1.13467e-07	0	4.03178e-08	1.01815e-07	0	0	0	0	1.08751e-08
msp_0435	1.17268e-07	1.03349e-07	0	0	1.60144e-07	0	0	0	1.85931e-08	7.6553e-08	0	0	0	0	0	2.4529e-07	1.57325e-07	0	0	0	8.85507e-09	0	0	1.35426e-08	0	0	0	4.32279e-08	1.73781e-08	0	3.82192e-08	0	3.43246e-08	0	0	0	0	9.03303e-09	0	0	8.17032e-09	0	0	0	4.18005e-08	5.26473e-07	0	0	1.26001e-08
msp_1599	0	0	0	0	0	0	6.1252e-09	0	0	0	0	1.20618e-07	0	0	0	0	0	3.974e-08	0	4.29999e-08	0	0	0	0	0	0	0	0	0	0	8.63102e-09	0	6.4825e-09	0	0	0	5.99049e-08	0	5.73328e-09	0	0	2.26032e-08	0	0	0	8.88025e-09	5.68712e-09	0	0
msp_0811	0	0	0	0	9.73785e-08	0	0	0	0	3.26538e-06	1.10607e-06	0	0	0	0	0	1.88765e-06	0	0	0	1.5012e-06	0	0	0	0	2.75108e-08	0	0	5.16176e-08	1.30644e-08	0	1.46168e-08	3.85208e-07	0	0	0	0	0	5.07781e-09	0	7.02081e-06	0	0	0	0	0	0	2.00575e-07	0
msp_1538	0	0	0	0	1.40359e-07	0	0	0	0	8.77529e-08	4.81759e-08	7.44493e-09	0	0	0	1.07361e-07	0	0	0	0	0	0	0	0	0	0	0	0	0	0	0	0	0	0	0	0	0	0	0	0	0	0	0	0	0	0	0	0	0
msp_0205	0	0	2.86631e-08	0	0	0	0	1.84185e-06	0	0	7.7664e-06	1.99153e-07	0	0	2.23306e-06	9.896e-06	7.94318e-08	9.65527e-07	2.727e-06	2.96384e-07	4.41247e-07	3.86151e-06	0	1.39679e-06	0	5.14461e-08	2.80025e-06	4.55514e-07	0	3.91926e-06	0	0	1.25627e-06	5.20427e-07	0	0	0	2.13324e-06	1.1046e-07	7.53694e-07	2.06279e-07	0	2.60416e-06	6.5808e-08	0	0	9.29144e-08	2.16085e-06	1.37021e-06
msp_0440	0	0	0	0	1.64884e-07	0	0	9.83612e-08	0	0	1.42489e-08	0	0	0	4.57033e-08	0	0	1.70403e-08	1.0252e-08	0	2.93511e-08	3.01945e-07	0	4.81785e-08	0	0	0	0	0	0	0	0	0	0	0	0	2.66528e-07	0	0	0	3.89824e-08	0	0	6.8978e-08	0	0	0	0	0
msp_0432	7.71336e-08	0	1.98949e-07	0	6.26761e-08	0	2.87604e-08	3.45873e-08	4.87826e-08	6.00826e-08	7.11704e-08	0	0	4.28819e-08	0	6.70517e-07	2.49972e-08	3.12809e-08	3.19448e-07	0	1.96913e-08	0	0	4.93215e-07	0	0	5.25996e-09	6.20299e-08	1.20258e-07	7.0213e-08	0	2.47443e-08	4.91082e-09	1.27781e-08	4.6502e-09	0	1.14435e-08	0	4.03816e-08	4.80303e-07	1.30318e-08	3.75149e-08	6.47252e-08	0	0	0	0	2.81795e-07	1.33862e-08
msp_0370	1.23936e-07	0	3.52916e-07	0	0	0	9.30751e-08	1.88452e-08	0	2.66446e-07	0	0	0	0	0	0	0	0	0	0	0	0	3.74592e-08	0	8.30552e-08	0	0	5.93822e-08	0	0	0	0	0	0	0	0	0	0	0	0	0	0	0	0	0	0	0	1.33747e-07	6.71132e-08
msp_0487	8.52845e-08	0	0	0	0	0	0	0	0	3.29533e-07	0	0	0	0	0	4.41954e-08	0	0	0	0	0	0	0	0	0	0	0	0	4.31806e-07	0	0	8.01389e-08	0	0	0	0	0	0	0	0	0	0	0	0	2.61652e-08	0	0	0	0
msp_0112	1.89699e-08	0	0	0	7.79768e-09	0	0	0	0	4.97063e-09	0	5.19343e-09	2.87243e-08	0	0	0	0	0	0	0	0	0	0	0	0	0	0	0	2.15954e-08	0	4.23119e-09	0	0	3.84463e-09	0	0	0	0	0	0	0	0	4.42215e-09	0	0	0	0	0	0
msp_0223	0	6.1279e-07	0	0	0	0	0	4.9124e-08	0	0	0	0	0	0	0	0	2.17066e-08	0	0	0	0	3.13928e-06	0	0	0	0	0	0	0	0	2.16632e-07	0	0	0	0	0	0	0	0	0	0	0	0	2.11311e-08	0	2.52435e-06	0	0	0
msp_0683	0	0	0	0	0	0	0	0	0	0	0	0	0	0	0	0	0	0	0	0	0	0	0	0	0	0	0	0	0	0	0	0	0	0	0	0	0	2.5581e-07	0	0	0	0	0	1.64147e-07	0	0	0	0	0
msp_0054	3.27002e-08	0	6.40559e-08	9.0789e-09	3.75222e-08	0	2.06882e-07	0	0	0	0	0	1.0434e-08	0	0	1.20243e-08	0	0	4.62508e-08	0	9.24102e-09	0	0	4.00265e-08	0	0	6.14131e-08	0	3.9452e-08	5.66483e-08	0	5.93823e-09	0	4.58072e-09	0	2.78714e-08	2.7787e-09	0	4.65724e-08	8.96635e-09	2.04096e-08	1.81848e-08	7.94377e-08	8.46637e-08	0	4.36073e-07	1.85623e-07	8.68852e-07	0
msp_0655	1.4879e-07	1.19113e-07	0	2.13115e-07	6.42424e-08	0	2.5222e-07	2.30458e-08	3.13059e-08	1.33247e-07	1.51317e-07	1.47175e-07	3.44854e-08	1.79201e-07	3.66621e-08	1.79117e-08	2.51633e-08	1.57108e-07	3.48958e-08	3.45353e-08	7.26652e-08	1.22362e-07	6.36985e-07	3.0213e-07	1.05882e-06	2.57974e-08	4.13325e-08	5.09491e-08	1.08005e-07	1.38019e-07	2.23816e-07	7.20897e-08	2.95848e-08	9.55009e-08	0	8.63648e-08	1.31938e-07	6.61017e-08	6.39554e-08	4.25052e-08	9.97651e-08	4.56221e-08	8.7972e-08	7.65618e-09	0	0	4.7346e-07	2.15267e-07	7.8967e-09
msp_0237	0	0	0	0	0	0	0	0	0	0	2.05584e-07	0	0	1.86008e-08	1.0707e-08	2.61713e-09	1.28937e-07	1.62595e-06	0	0	0	0	0	0	0	0	0	0	0	0	0	0	8.942e-08	0	1.97517e-08	0	3.64568e-07	8.8204e-09	2.01672e-06	0	0	0	4.68752e-09	3.75979e-07	0	0	0	0	0
msp_0243	0	0	0	0	0	0	0	0	0	0	0	1.60396e-06	0	0	0	3.40949e-09	0	0	7.66085e-08	1.58355e-08	2.92761e-07	0	0	0	0	0	0	0	0	0	0	0	0	0	0	0	0	0	0	0	0	0	0	0	0	4.20681e-09	4.76061e-06	0	0
msp_1342	0	0	0	0	0	0	0	6.44571e-08	0	0	1.34159e-08	1.65576e-07	0	4.2636e-07	2.82379e-08	0	0	1.43571e-07	0	0	0	1.37234e-07	0	1.2326e-07	0	0	1.3164e-06	0	0	0	0	0	0	5.70376e-08	0	0	1.72972e-08	9.75834e-08	6.59488e-08	0	2.71968e-08	0	1.30986e-08	9.66733e-09	0	0	0	0	6.05815e-08
msp_0522	1.45569e-08	1.99681e-08	0	1.09356e-07	4.59657e-08	0	2.30388e-08	0	4.59563e-08	1.22794e-08	8.03001e-09	2.24739e-09	0	0	0	1.51168e-08	0	5.95782e-09	0	0	0	0	0	0	4.78785e-08	1.172e-08	2.45691e-09	0	5.77723e-08	1.48108e-08	0	0	4.38787e-09	0	0	3.26732e-08	8.34162e-09	2.56776e-08	0	4.49622e-09	9.82627e-09	3.72519e-08	0	0	0	1.84602e-07	3.60801e-09	0	0
msp_0069	2.05002e-05	1.36337e-05	3.1228e-05	7.49002e-06	6.14004e-06	3.2385e-05	3.50938e-05	9.88417e-07	1.57489e-05	1.83364e-06	8.89753e-06	4.94181e-06	1.16517e-05	1.33619e-05	2.20869e-06	6.60955e-06	7.14977e-06	1.09911e-05	2.64723e-06	1.88892e-06	1.55288e-05	6.98417e-08	2.74531e-05	3.97875e-06	3.69073e-05	1.32421e-05	3.08471e-06	4.53666e-06	7.20113e-06	8.69122e-07	1.70241e-06	8.57126e-07	3.19634e-06	1.28865e-06	4.81688e-09	7.78277e-06	1.16254e-05	1.97238e-05	5.03716e-06	1.06691e-05	5.16826e-06	2.79097e-05	2.6307e-06	9.17537e-07	0	1.05249e-05	1.06137e-05	9.44e-06	3.3716e-07
msp_0170	0	0	0	0	0	0	0	0	0	0	0	0	0	0	0	0	0	0	6.34894e-07	0	3.20405e-06	0	0	0	0	0	0	6.48337e-06	7.00555e-09	1.44249e-06	0	1.43238e-06	8.99247e-07	0	0	0	0	0	0	0	1.44684e-07	9.17601e-09	1.77612e-08	0	0	0	0	0	2.88757e-06
msp_0462	0	6.36504e-08	0	0	6.43828e-07	0	0	1.19669e-07	0	0	0	0	0	0	0	1.30276e-06	1.5062e-07	7.71295e-09	2.11243e-08	1.61196e-08	5.99435e-08	0	0	2.57303e-07	0	0	0	0	1.14072e-07	0	0	4.04072e-08	0	0	0	0	0	5.94578e-08	0	8.74792e-08	0	0	0	2.45763e-07	1.13671e-08	0	0	0	1.21394e-08
msp_0029	4.95378e-06	3.92637e-06	0	4.49353e-06	2.07376e-06	0	5.74775e-06	3.35283e-08	0	2.67126e-07	1.67517e-06	2.0113e-06	1.58352e-08	1.57026e-06	5.86646e-07	4.53565e-07	1.60714e-06	7.40455e-06	1.68419e-06	1.75553e-08	1.76138e-06	2.38712e-06	6.78649e-06	1.63956e-08	0	9.51045e-07	1.15003e-06	1.03174e-06	9.87967e-07	5.94085e-09	1.35751e-07	7.32084e-08	1.99399e-06	1.64822e-06	2.81235e-06	4.24323e-07	9.33233e-07	6.85846e-07	1.1572e-06	1.98866e-07	1.00342e-06	0	8.29312e-07	4.51251e-07	0	6.80674e-06	1.8265e-06	4.59202e-08	2.34891e-07
msp_1643c	0	7.14581e-08	0	0	0	0	0	0	0	0	0	1.71593e-07	0	0	7.24099e-08	3.24376e-08	0	1.63434e-07	8.49655e-08	6.6221e-08	0	3.18157e-08	1.12441e-07	7.32162e-08	0	0	0	1.61963e-07	0	0	5.45575e-08	0	0	2.53372e-07	1.27828e-08	1.76969e-07	9.7862e-08	0	0	1.01851e-07	1.99395e-07	0	1.14042e-07	2.48861e-08	0	0	0	0	0
msp_0828	0	1.20742e-08	0	0	6.64695e-09	0	0	0	0	0	0	0	0	0	0	0	0	0	0	0	0	0	1.54173e-08	0	0	4.65811e-09	0	4.10974e-09	7.70313e-09	0	1.71019e-07	0	0	0	0	0	0	3.77545e-09	0	0	0	0	0	0	1.2521e-08	0	0	0	5.7149e-09
msp_0759	0	0	0	0	0	0	0	0	0	4.15839e-08	0	0	0	0	0	9.34884e-08	0	0	0	0	7.91164e-09	0	0	0	0	0	0	2.6945e-08	1.58187e-08	0	0	0	0	0	0	0	0	0	0	0	0	0	0	0	0	0	0	0	0
msp_2265	0	0	7.84106e-09	0	0	0	0	0	0	0	0	0	0	7.65627e-09	0	0	0	0	0	7.73379e-09	0	0	0	0	0	0	0	0	0	0	0	0	0	0	0	0	0	0	0	0	0	1.55018e-08	0	0	0	0	0	0	3.60413e-09
msp_0583	0	7.51505e-09	0	0	0	0	0	2.13165e-08	0	0	0	0	0	0	4.67384e-09	8.92501e-09	3.98277e-08	0	0	0	0	0	0	3.49902e-08	0	0	0	4.64386e-08	2.21194e-07	9.81488e-08	0	6.87602e-08	6.59212e-09	0	0	0	0	0	0	0	5.27593e-09	0	1.39501e-08	5.52141e-08	0	0	0	2.20605e-07	0
msp_0189	8.22857e-07	4.24652e-08	0	0	0	0	0	0	1.22793e-07	0	0	4.8169e-09	0	3.33344e-08	0	0	0	2.73337e-07	9.31712e-09	0	6.13177e-08	0	2.48051e-07	0	0	0	1.26413e-07	0	0	0	0	0	3.58862e-09	1.01242e-05	5.89059e-08	0	1.06457e-08	0	1.70082e-08	0	0	0	0	0	1.00197e-07	0	2.11681e-06	6.30767e-09	0
msp_0035	5.90958e-07	7.81392e-08	4.00088e-07	1.55996e-06	2.56079e-06	3.36925e-05	0	5.00886e-07	1.64861e-05	0	6.20878e-06	5.22095e-06	5.96425e-08	9.26889e-07	1.7662e-06	3.12288e-07	4.88743e-07	5.82941e-07	1.72225e-06	2.89328e-07	1.61232e-05	0	4.76456e-06	3.65822e-07	0	0	1.79935e-06	4.87451e-06	0	1.41883e-07	0	7.83558e-07	1.03098e-06	5.10842e-07	0	0	0	0	3.66679e-06	0	5.97351e-07	1.63136e-06	2.15501e-06	2.35428e-08	0	1.78528e-06	5.25794e-06	3.90596e-06	2.32659e-07
msp_0818	0	0	0	0	0	0	0	0	0	0	0	0	0	0	1.40897e-07	0	1.38624e-06	0	0	0	5.20044e-07	0	0	0	0	0	5.05167e-07	0	0	1.79701e-08	0	0	0	9.96536e-09	0	0	0	0	0	0	0	0	3.37466e-06	0	0	0	0	0	1.65862e-07
msp_1256	0	0	0	0	0	0	0	0	0	0	0	1.09331e-08	0	0	4.65333e-08	0	0	1.68886e-08	4.97191e-08	0	0	2.79058e-07	0	7.92974e-09	0	0	0	0	0	0	0	0	1.47327e-07	0	0	0	0	0	0	3.66197e-08	0	0	0	1.1696e-07	0	0	0	0	0
msp_0578	0	0	0	0	0	0	0	2.30011e-08	0	0	0	0	0	0	0	0	2.56962e-07	0	0	0	2.71228e-06	0	0	9.66468e-09	0	0	0	1.33704e-06	9.18997e-08	0	0	0	7.60075e-07	5.06332e-07	0	0	0	0	4.0371e-07	0	0	0	0	1.36577e-06	0	0	0	0	0
msp_1714	0	0	0	0	0	0	0	0	0	0	0	0	0	0	1.29536e-08	0	0	0	0	0	0	0	0	0	0	0	0	0	0	4.71247e-08	0	5.98864e-08	0	0	0	0	0	0	0	0	3.59714e-08	0	8.90823e-08	0	0	0	0	8.40883e-08	0
msp_0147	0	0	0	6.18376e-06	0	0	0	0	2.77301e-07	0	0	0	0	0	0	0	0	0	0	0	0	0	0	0	0	0	0	2.60346e-09	0	0	0	2.42203e-06	0	0	0	0	0	0	0	0	0	0	0	0	0	0	0	0	0
msp_2250	0	0	0	0	0	0	0	0	0	0	0	0	0	5.61074e-08	0	0	0	0	0	0	0	0	0	0	4.32889e-08	0	0	0	1.2149e-08	0	0	0	0	0	3.43098e-08	8.57939e-08	0	0	0	0	3.67094e-08	0	0	0	0	1.22583e-08	0	0	0
msp_0129	5.91396e-07	1.72936e-07	0	9.12817e-07	1.72908e-07	2.9623e-08	4.52937e-07	1.94924e-07	6.82289e-07	1.36154e-06	6.78142e-07	2.44484e-08	1.00822e-07	1.03963e-07	0	2.20778e-07	1.06047e-08	6.05273e-09	4.1598e-08	1.23388e-08	0	0	3.26011e-08	0	1.50703e-06	2.69511e-08	0	0	8.54079e-09	1.22084e-07	4.0862e-08	2.01319e-08	5.17013e-08	3.87109e-08	0	8.24571e-08	0	3.74981e-07	0	0	6.2909e-07	3.50982e-07	2.16298e-07	2.59421e-09	0	0	0	2.10755e-08	5.16108e-08
msp_0222	0	0	0	0	0	0	0	1.60875e-08	0	0	0	2.26187e-07	0	0	0	0	0	0	0	0	0	0	0	4.0051e-07	0	0	0	6.0524e-07	4.21414e-07	0	0	0	0	0	0	0	0	4.65847e-07	7.12671e-07	0	0	0	1.32086e-06	0	0	0	0	0	0
msp_0049	0	0	0	0	0	0	2.1844e-09	0	1.41028e-08	0	3.38753e-09	0	0	0	0	6.07712e-09	0	0	0	0	0	0	0	0	0	0	5.20551e-09	0	0	1.0674e-08	0	0	0	0	0	0	0	0	0	1.25932e-08	4.41285e-09	4.07934e-09	1.87725e-08	0	0	0	0	2.29458e-09	0
msp_0944	0	0	1.181e-07	0	0	0	0	0	0	0	0	0	0	0	0	4.54014e-08	3.34721e-07	0	0	0	0	0	0	0	0	0	0	1.59409e-07	2.22826e-07	0	0	1.67319e-08	0	0	0	0	0	0	0	0	0	0	1.60574e-07	0	0	0	0	0	0
msp_0553	0	0	0	0	0	0	0	3.48395e-08	0	0	0	6.27196e-08	0	1.15965e-07	6.64089e-07	0	4.92892e-07	5.80626e-08	3.01319e-07	2.43478e-08	8.23807e-08	2.80725e-07	0	3.68453e-07	0	5.6172e-08	3.24156e-08	0	0	2.39574e-08	0	0	8.51142e-08	1.80494e-08	0	0	0	0	1.36026e-07	0	9.42757e-08	0	0	2.62562e-07	0	0	0	0	0
msp_0028	0	0	0	0	0	0	0	1.13034e-08	0	0	0	0	0	5.34909e-08	1.8838e-07	2.31072e-08	9.1571e-08	0	2.5256e-07	8.75988e-09	4.89423e-08	0	0	0	0	0	4.38543e-07	0	0	2.11704e-06	0	2.60573e-07	7.80382e-09	2.13942e-09	0	0	0	0	0	2.61249e-07	5.49951e-08	0	0	0	0	0	0	0	0
msp_1347c	0	0	0	0	0	0	0	3.37335e-08	0	0	0	0	0	9.81304e-08	1.85726e-07	0	1.14827e-07	7.24258e-08	5.98133e-08	1.67236e-08	0	1.20019e-07	0	3.09716e-07	0	0	1.01945e-07	0	0	0	0	4.58947e-08	1.98267e-07	1.22489e-07	0	0	1.91973e-08	0	0	0	8.66093e-08	0	0	8.00979e-08	0	0	0	0	0
msp_1114	0	0	0	2.85882e-08	0	0	4.20561e-08	4.73991e-08	0	0	0	0	0	0	7.29997e-08	0	5.22899e-08	3.38894e-09	0	1.87538e-07	0	7.70143e-08	2.23258e-07	0	0	0	0	0	5.45909e-08	0	4.85486e-07	1.31882e-08	2.29215e-08	0	0	0	0	3.92056e-08	0	0	0	0	0	6.59537e-08	0	0	0	0	1.81164e-08
msp_0963c	0	0	0	0	0	0	0	0	0	0	0	0	0	0	0	0	0	0	0	0	0	0	0	0	0	0	0	0	6.32126e-09	0	0	0	0	0	0	3.20317e-09	0	0	0	0	4.59438e-09	0	0	0	0	0	0	0	0
msp_0448	0	0	0	0	0	0	0	5.50427e-09	0	5.54807e-08	0	0	0	0	0	0	5.08458e-08	1.5676e-08	0	0	0	0	0	3.41425e-09	0	0	3.74334e-09	0	1.32669e-07	7.31604e-09	0	0	0	0	0	0	0	1.13407e-07	0	0	0	0	1.19207e-07	0	0	0	0	0	0
msp_1076	0	0	0	0	0	0	9.48828e-07	0	4.62719e-07	0	0	0	0	0	0	0	0	0	0	0	0	0	0	0	0	0	6.93815e-07	4.07031e-07	0	2.03132e-07	6.41714e-08	0	0	0	0	0	0	0	0	0	0	3.12861e-07	3.47386e-07	0	0	0	0	0	0
msp_0699	4.47479e-07	0	0	0	1.42786e-07	0	0	3.53125e-08	0	0	4.56667e-07	7.53989e-08	0	7.75997e-08	0	5.45438e-08	8.06559e-07	2.50148e-08	4.01612e-08	0	1.22968e-08	0	0	0	0	5.66468e-09	7.68123e-07	2.44218e-07	1.77518e-07	0	0	2.6758e-07	9.19431e-09	1.06758e-08	0	0	0	0	0	0	0	0	9.29639e-07	0	0	0	0	0	4.35397e-08
msp_0950c	0	0	0	0	0	0	0	0	0	0	3.1043e-08	0	0	0	0	0	0	0	0	0	0	0	0	7.20513e-08	0	0	0	0	0	0	0	4.74464e-08	0	0	0	0	0	0	0	0	0	0	0	0	0	0	0	0	1.29886e-08
msp_1649	0	0	0	9.00846e-09	0	0	0	0	2.41901e-08	0	8.31628e-09	0	0	2.74622e-08	0	4.82838e-08	9.36871e-08	0	0	1.26498e-08	0	0	0	0	0	0	0	9.28757e-08	7.61273e-08	7.2003e-09	0	0	0	0	0	0	0	3.14351e-08	0	5.07779e-08	6.50443e-09	0	8.48231e-09	0	0	0	0	7.45275e-09	0
msp_0276	0	0	0	0	0	0	0	0	0	0	0	0	0	0	0	3.50532e-08	7.47129e-08	0	0	0	0	0	0	0	0	0	0	4.82197e-09	1.69089e-08	0	0	6.39993e-09	0	0	0	0	0	3.15802e-08	6.27377e-09	0	0	0	0	0	0	0	0	0	0
msp_1100	0	0	0	0	0	0	0	0	0	0	0	7.33047e-09	0	0	0	6.39235e-07	0	0	1.64952e-08	0	0	3.13487e-08	0	4.58962e-08	0	0	7.22755e-07	1.51986e-08	0	0	0	0	0	7.07039e-09	0	0	0	2.228e-07	3.9715e-07	6.92996e-09	2.39262e-07	0	0	1.90763e-07	0	0	0	7.64267e-09	0
msp_0851	4.07329e-09	0	0	2.49528e-08	4.91322e-09	0	9.41668e-09	0	0	0	0	0	0	0	0	0	0	0	3.34895e-08	0	0	0	0	0	3.9571e-08	0	0	0	0	0	0	0	0	0	0	3.78588e-09	0	0	0	0	0	0	0	0	0	0	4.09179e-08	0	0
msp_0719	0	0	0	0	0	0	0	2.26208e-08	0	0	0	2.7892e-09	0	0	0	0	2.63639e-08	0	0	0	3.48012e-07	0	0	0	0	0	4.39809e-08	0	3.28187e-08	0	0	0	0	0	0	0	0	0	0	0	6.98089e-07	0	0	0	0	0	0	3.14244e-08	0
msp_0742	0	5.96735e-08	3.85479e-07	0	0	0	4.23787e-08	0	0	3.01286e-08	1.83834e-08	5.36969e-07	3.6025e-07	5.98016e-07	0	0	6.41532e-09	9.8244e-09	0	2.65399e-08	3.55414e-08	2.21319e-08	5.60711e-07	0	3.73578e-07	7.42363e-07	8.80849e-09	9.47087e-09	1.89809e-08	0	5.00733e-07	0	6.14402e-09	2.25141e-07	1.04488e-06	1.38503e-06	8.82787e-08	0	5.65746e-08	0	9.20346e-08	1.13317e-07	0	4.53365e-08	4.06418e-07	9.63881e-07	8.25456e-08	0	0
msp_0596	2.682e-06	0	0	0	0	0	0	1.35798e-06	0	0	1.98674e-07	3.2071e-08	8.56279e-09	3.69243e-07	2.85144e-06	0	1.47494e-06	1.54543e-07	4.0102e-08	0	1.1528e-06	7.50462e-07	0	1.2736e-06	0	6.29199e-07	1.02137e-06	6.07689e-07	0	0	9.48802e-09	3.4426e-08	8.71471e-07	1.12085e-07	0	0	0	1.33198e-06	1.16479e-06	2.05904e-06	1.82171e-06	0	2.05196e-06	1.98797e-06	0	0	0	1.17526e-07	6.5723e-07
msp_0199	5.16095e-06	0	0	0	0	0	0	0	4.86909e-06	0	0	0	0	0	2.79555e-06	0	0	0	0	0	0	2.29908e-06	0	0	0	0	0	0	0	0	0	0	0	0	0	0	0	0	0	0	0	0	0	0	0	0	0	0	1.67915e-06
msp_2227	0	0	0	0	0	0	0	0	0	0	5.15306e-09	0	0	0	0	0	0	0	0	0	0	0	2.75051e-08	0	3.48785e-08	0	0	8.83545e-09	0	8.50836e-09	8.42853e-08	0	0	0	0	0	2.07596e-08	0	7.60314e-09	0	0	7.54458e-09	0	0	7.62597e-09	0	0	0	0
msp_0916	0	0	0	0	0	0	0	0	2.77362e-09	0	0	1.77418e-07	9.51126e-09	0	0	0	0	0	0	0	0	2.70453e-08	2.72489e-08	0	0	0	1.57902e-07	8.51449e-08	0	4.57839e-07	0	0	0	1.90594e-07	5.39375e-07	3.49082e-09	0	0	0	0	0	0	0	0	0	2.66271e-09	0	0	0
msp_0012	2.0311e-06	4.48003e-07	1.21207e-06	3.40054e-06	4.52972e-07	1.37993e-05	4.52668e-06	8.73922e-07	2.71284e-06	9.59172e-06	1.4413e-06	7.2194e-07	1.44634e-06	1.25574e-06	1.86438e-07	5.20265e-07	2.66924e-07	1.77655e-07	2.42519e-07	2.01322e-07	1.03932e-06	0	6.98565e-07	2.32579e-06	5.33208e-06	0	8.1493e-07	8.10828e-07	1.75294e-06	4.54397e-07	2.97715e-07	2.23933e-06	3.63239e-06	5.09674e-07	1.4991e-06	1.26653e-06	8.09355e-07	0	6.03331e-07	2.13338e-06	1.67604e-06	2.75442e-05	1.86992e-06	3.39668e-07	5.93773e-07	2.67736e-06	5.17545e-07	2.99951e-06	7.73839e-07
msp_0856	0	0	0	0	0	0	0	0	0	0	0	0	0	0	0	0	7.67279e-07	0	0	0	5.83225e-08	0	0	0	0	0	0	0	0	0	0	0	0	5.60909e-07	0	0	0	0	8.11877e-07	0	0	0	0	0	0	0	0	0	0
msp_0624	0	0	0	0	0	0	0	0	0	0	0	1.0777e-08	0	0	3.43171e-08	0	0	2.01852e-08	1.59928e-06	0	0	7.36355e-08	0	1.33879e-06	0	4.12696e-08	1.91049e-07	2.56156e-07	0	0	0	0	0	1.36467e-08	0	0	0	7.26858e-08	0	0	0	0	1.38232e-07	0	0	0	0	0	0
msp_0298	0	0	0	0	0	0	0	1.85963e-08	0	0	0	0	0	1.16463e-07	1.09224e-06	0	0	0	1.43464e-06	0	0	4.72919e-07	0	0	0	0	0	0	0	0	0	0	0	0	0	0	0	0	1.21829e-07	0	0	0	0	1.77225e-07	0	0	0	0	0
msp_0038	0	0	0	0	0	0	0	5.59749e-08	0	0	2.54419e-07	0	0	0	0	0	0	0	0	0	0	0	0	4.52546e-07	0	0	2.56344e-07	0	3.02152e-08	5.04125e-08	0	0	0	0	0	0	0	0	0	0	0	0	0	0	0	0	0	0	0
msp_0884	0	0	2.38543e-08	0	0	0	7.77368e-09	0	0	0	0	8.723e-09	1.88394e-08	5.86333e-08	0	0	0	1.21034e-07	0	1.44324e-07	1.86645e-08	0	6.04195e-08	0	3.13542e-08	3.72489e-07	0	0	0	0	5.71102e-09	0	0	7.33194e-09	1.46671e-06	7.40621e-08	0	0	3.41648e-08	0	0	0	0	0	1.8603e-08	5.5272e-08	0	0	1.40096e-08
msp_1562	1.29626e-08	0	0	0	0	0	0	0	0	0	0	0	0	0	0	0	0	0	0	0	0	0	0	0	0	0	0	0	0	0	0	0	0	0	0	0	0	9.67955e-09	0	0	0	0	0	0	0	0	0	0	0
msp_0463	0	0	0	0	0	0	0	0	0	0	1.2718e-07	0	0	0	1.08606e-07	0	0	0	8.1639e-08	0	0	0	0	0	0	5.00872e-07	7.74283e-09	0	0	3.71333e-09	0	0	0	0	0	0	0	0	1.71226e-07	7.42397e-08	0	0	6.1562e-08	0	0	0	0	0	0
msp_0192	0	0	0	0	0	0	0	6.16217e-09	0	0	2.301e-08	0	0	1.28545e-07	7.43279e-07	0	0	0	0	0	0	1.20318e-07	0	0	0	8.36467e-09	0	0	0	1.20319e-08	0	1.84325e-08	2.67203e-08	0	0	0	0	3.50802e-08	0	0	3.91529e-06	0	0	0	0	0	0	0	0
msp_0042	8.58953e-09	0	0	3.96884e-09	0	3.46369e-09	0	0	0	0	5.29249e-09	9.02224e-06	0	0	1.49467e-06	0	4.7898e-06	2.04637e-05	0	6.68038e-06	1.0493e-05	2.65744e-06	0	2.93622e-07	0	0	1.7667e-06	1.32547e-06	0	1.32464e-07	0	0	1.11617e-06	0	0	0	0	0	3.33748e-06	0	1.55928e-05	0	6.87232e-07	6.33026e-07	0	0	0	0	3.53239e-06
msp_0010	6.52423e-08	0	0	0	4.4822e-08	1.58309e-06	3.79212e-06	0	0	0	2.10063e-07	2.79625e-07	0	0	8.27415e-07	1.58819e-07	0	0	0	0	3.99275e-07	0	1.92401e-07	0	1.08926e-06	0	0	0	1.23087e-06	0	0	2.11877e-08	3.77421e-09	0	0	0	0	9.92063e-07	0	5.84926e-09	3.26823e-08	0	1.78603e-07	0	0	5.12938e-06	3.63416e-07	1.2709e-06	0
msp_0230	3.39603e-07	0	0	0	8.60471e-07	0	0	9.28327e-08	0	1.68715e-07	1.45755e-06	2.12035e-06	1.17035e-07	0	0	0	2.52768e-08	0	0	0	7.7969e-07	0	1.70089e-08	7.33409e-08	0	0	1.27532e-06	0	0	1.4415e-06	0	1.52864e-07	0	0	0	0	0	6.23268e-06	0	0	0	4.43062e-09	1.21088e-06	0	0	0	0	0	0
msp_1060c	6.71565e-07	1.50454e-07	1.10361e-06	2.34792e-07	9.02466e-07	2.8302e-08	6.25251e-08	2.32248e-07	2.55877e-08	3.38595e-07	1.28957e-07	5.6012e-08	2.29663e-08	1.81213e-08	1.00849e-08	9.69612e-07	2.66537e-07	6.08944e-08	5.64795e-08	5.87451e-08	2.09271e-07	1.75821e-08	1.15454e-07	1.1331e-07	6.59865e-08	3.6732e-08	4.15272e-08	2.51945e-07	9.17332e-07	6.76034e-08	5.58971e-08	2.69584e-07	1.1483e-07	8.42284e-09	6.39325e-09	4.8997e-08	1.18002e-08	1.5649e-07	1.20693e-07	1.29611e-07	2.84953e-07	1.61099e-08	4.19253e-07	1.81924e-07	6.34246e-08	1.28675e-07	1.93897e-08	2.32021e-07	9.06675e-08
msp_0733	0	0	0	0	0	0	0	4.15147e-08	0	0	0	0	0	0	2.69833e-07	0	0	0	1.28548e-07	2.65344e-08	0	0	0	0	0	0	0	0	0	1.43298e-08	3.7655e-07	0	0	0	0	0	0	0	0	0	0	0	0	1.47434e-07	0	0	0	0	0
msp_0152	2.55247e-07	5.83431e-07	0	2.37093e-06	9.04064e-07	2.09426e-07	0	1.77456e-07	4.03716e-08	0	8.58297e-07	7.19818e-07	1.93123e-07	0	6.6205e-07	9.42051e-07	1.75226e-07	1.08549e-07	2.06353e-07	8.93194e-07	3.74597e-07	5.00458e-07	4.65314e-06	1.82632e-07	0	2.60492e-08	2.03269e-07	6.36328e-07	2.41185e-07	5.77552e-08	8.41512e-07	7.30969e-09	3.75204e-07	7.38869e-07	4.09707e-07	5.52293e-07	4.2438e-07	0	1.60313e-07	0	1.93548e-06	3.37032e-06	3.13495e-07	7.96965e-09	9.59069e-07	0	3.0728e-06	7.38642e-09	8.5563e-08
msp_0489	0	0	0	0	0	0	0	0	5.76129e-09	7.4916e-09	0	0	0	0	3.57355e-09	0	4.15041e-08	4.03928e-08	0	0	0	0	0	1.22009e-07	0	0	0	0	0	9.06812e-09	0	0	0	0	0	5.57227e-08	0	5.17687e-08	0	0	2.86857e-07	0	2.95514e-08	0	0	0	0	0	0
msp_0449	0	2.32114e-08	0	0	0	0	3.96761e-08	5.08728e-09	0	5.43838e-09	8.46213e-09	1.02812e-08	0	0	0	1.022e-08	0	1.73463e-08	0	0	2.50341e-08	1.63962e-07	0	1.05215e-07	0	0	5.57287e-07	4.6653e-08	6.22927e-09	1.34526e-08	0	0	5.23963e-08	0	6.95696e-09	0	0	6.39569e-08	3.60294e-08	1.40645e-07	1.0113e-07	0	1.84636e-08	0	0	0	0	0	3.32067e-09
msp_0793	1.91122e-07	0	0	0	3.71617e-07	0	0	0	3.27077e-08	0	0	0	0	0	0	0	2.5869e-08	0	0	0	0	0	2.94621e-09	0	0	0	0	5.62025e-09	0	0	0	0	0	0	0	0	0	0	0	0	0	9.6196e-09	2.65134e-08	0	0	0	0	0	9.23783e-09
msp_0425	9.65898e-08	0	0	0	0	0	0	0	0	0	0	0	0	0	0	0	1.66184e-07	0	0	1.05778e-07	0	0	0	0	5.29975e-07	0	0	0	0	0	0	0	8.8323e-08	0	0	3.19258e-07	0	0	0	0	0	0	7.04263e-07	0	1.61609e-07	1.57306e-07	2.422e-07	0	0
msp_0148c	0	1.40133e-08	1.52593e-07	0	0	0	0	0	0	8.6973e-09	0	6.97754e-08	8.64295e-08	3.85046e-07	0	0	1.14515e-08	4.0269e-08	0	9.85129e-08	7.19124e-09	0	9.97877e-08	0	3.46493e-08	6.22107e-09	0	0	0	0	9.42246e-09	0	1.29286e-08	3.8392e-08	1.32162e-06	3.19029e-08	0	0	6.39369e-08	0	0	1.95853e-08	0	1.88403e-08	3.48095e-08	1.00615e-07	0	0	6.92118e-09
msp_0011	3.20259e-07	2.15367e-07	3.48546e-07	1.29964e-07	4.16554e-07	2.5525e-06	2.55238e-06	2.36663e-08	1.44016e-06	8.62455e-07	2.72969e-06	5.19404e-07	6.48012e-07	9.09578e-07	8.08881e-08	5.34534e-08	3.69635e-07	6.42768e-08	1.23913e-07	6.99421e-08	9.04346e-08	0	3.56048e-07	9.1588e-07	3.38473e-06	0	2.14332e-07	1.78257e-07	4.51641e-07	4.67675e-07	1.08897e-07	1.13096e-07	5.56328e-08	7.60795e-08	4.25569e-06	3.7494e-08	4.17926e-07	5.36942e-06	1.04462e-07	9.16626e-07	6.94071e-08	3.01095e-08	3.65462e-07	1.21693e-07	0	7.89332e-06	2.65688e-08	2.57634e-08	1.0547e-07
msp_1724	3.00445e-08	6.85373e-09	1.25977e-07	4.4883e-08	6.89119e-08	0	6.25224e-09	3.8371e-08	0	4.90773e-08	6.21613e-09	9.98129e-09	2.52855e-08	1.7598e-08	0	3.5107e-08	0	3.34802e-09	5.5665e-09	0	0	2.73668e-08	0	1.45645e-08	1.01699e-07	4.64572e-09	3.04203e-08	1.46365e-08	1.50831e-08	9.93857e-09	6.1759e-09	0	2.79174e-08	7.54813e-09	0	1.67048e-08	2.56798e-08	0	0	3.83589e-08	6.25733e-09	1.06616e-08	0	1.82734e-08	0	0	0	4.19085e-09	0
msp_0629	0	2.76281e-07	0	0	0	0	0	0	0	0	1.7095e-07	0	0	0	0	1.26481e-07	0	0	0	0	0	0	0	0	0	0	0	2.05182e-08	1.10526e-07	0	0	0	0	0	0	5.71354e-09	0	0	0	0	0	0	2.32873e-08	0	0	0	0	0	0
msp_0442	9.01431e-07	1.67119e-08	0	0	1.90031e-07	0	0	4.17795e-09	0	1.54321e-08	6.98277e-08	4.62796e-09	0	0	1.44716e-08	1.2884e-07	1.13617e-08	5.94347e-09	8.11574e-08	0	3.00508e-08	0	0	4.94836e-08	2.12008e-08	0	1.04183e-07	2.24283e-07	8.84529e-08	7.10761e-07	0	5.1292e-07	1.35331e-08	6.05665e-09	0	1.07969e-08	0	2.29637e-08	0	1.25662e-08	2.05326e-08	0	7.39648e-08	1.71611e-08	0	0	0	1.1373e-07	4.44154e-09
msp_1545	0	0	0	0	0	0	0	1.46975e-08	0	1.22482e-08	0	0	0	0	0	2.34659e-07	1.13685e-08	0	0	0	0	0	0	0	0	0	0	2.51138e-08	8.42032e-08	0	0	3.36036e-08	1.60261e-08	0	0	0	0	0	0	0	2.03986e-08	0	9.52263e-08	0	0	0	0	0	0
msp_0052	4.67763e-09	0	0	6.03939e-09	2.50955e-08	1.53112e-07	4.10787e-09	0	0	0	0	0	0	0	0	0	0	0	0	0	0	0	0	0	1.10206e-06	0	0	9.69695e-09	1.00575e-08	0	0	3.72217e-09	0	0	0	0	0	0	0	0	1.12355e-08	6.17601e-09	0	0	0	5.75999e-08	0	0	0
msp_0392	0	0	0	0	0	0	0	1.03266e-08	0	0	0	0	0	0	0	0	0	0	0	0	0	0	0	7.33154e-08	0	1.7392e-08	1.16524e-06	0	0	0	0	0	0	0	0	0	0	0	3.41104e-07	0	1.2277e-07	0	2.88608e-07	0	0	0	0	0	0
msp_0347	0	0	1.73436e-08	0	0	0	0	0	0	0	0	0	0	0	0	0	0	0	0	4.14474e-09	0	0	0	0	0	4.4798e-09	0	0	0	0	3.74822e-08	0	0	0	2.79642e-08	0	0	0	0	0	0	0	0	0	0	0	0	0	0
msp_0478	1.2284e-06	1.80198e-07	9.39416e-07	8.23712e-07	1.20407e-06	0	8.57419e-07	6.11174e-07	1.01693e-07	5.46699e-07	5.65046e-07	1.01951e-07	6.60706e-07	3.8529e-07	0	5.29376e-07	1.12413e-07	4.644e-08	7.77298e-08	8.19687e-08	9.82816e-08	7.28742e-08	1.43002e-06	4.61256e-07	4.56211e-07	1.93063e-07	1.64599e-08	1.88836e-07	1.07066e-06	2.64618e-07	7.01788e-08	3.78361e-07	3.66359e-07	9.03454e-08	8.07057e-08	1.15872e-07	2.53407e-07	8.2111e-07	1.18536e-07	5.71806e-07	5.57884e-07	2.33869e-07	1.22627e-07	7.54501e-08	0	0	9.58866e-07	3.08553e-07	5.96762e-07
msp_0709	3.07546e-09	0	0	0	0	0	0	0	7.54161e-07	0	0	0	0	0	0	0	0	0	0	0	0	0	0	0	0	0	0	0	0	0	0	0	0	0	0	0	0	0	0	0	0	0	0	0	0	0	0	0	4.43107e-07
msp_0464	0	0	0	0	0	0	0	0	0	0	0	0	0	0	2.77315e-08	0	4.89533e-08	2.03283e-08	0	5.2452e-08	0	0	0	0	9.84529e-07	0	3.31587e-08	0	0	0	1.93302e-07	1.15668e-08	4.9527e-08	7.64214e-08	7.60322e-08	1.10696e-07	0	0	0	0	0	0	1.0447e-08	0	0	0	0	0	0
msp_0160	0	0	2.93102e-07	0	0	0	0	3.64758e-08	0	0	0	0	4.01415e-08	0	1.57944e-08	0	4.50058e-07	2.31607e-07	0	0	0	3.67427e-07	0	9.05223e-07	0	0	0	0	0	6.70482e-09	2.52238e-06	0	2.26166e-07	5.95869e-06	0	1.14195e-08	8.02834e-07	0	0	2.55734e-06	2.52858e-06	1.55528e-07	0	1.19293e-07	0	0	0	0	0
msp_0858	0	0	0	0	0	0	0	0	0	0	6.59039e-08	0	0	0	5.52357e-07	0	0	0	0	0	0	0	0	0	0	0	3.40281e-07	0	0	0	0	0	2.14602e-07	0	0	0	0	0	0	0	0	0	0	0	0	0	0	0	0
msp_1674	0	0	0	0	6.58875e-08	0	0	0	0	0	0	0	6.78018e-09	0	1.09501e-07	0	0	1.61449e-08	0	1.94986e-08	0	3.64037e-07	0	0	0	5.45684e-08	6.45562e-07	0	1.05085e-08	0	0	0	1.832e-08	0	0	0	0	0	0	5.45825e-08	0	0	0	0	0	0	0	0	0
msp_0195	0	0	0	0	0	0	0	1.54334e-06	0	0	1.59588e-06	0	4.53777e-07	0	1.34817e-08	0	0	0	1.24412e-06	1.01565e-07	0	0	0	0	0	0	0	0	1.61084e-06	0	0	0	0	0	0	0	6.6037e-07	0	0	0	3.80691e-07	0	0	0	0	0	0	0	3.80342e-07
msp_0735	0	0	0	0	0	0	0	0	0	0	0	3.45594e-09	0	0	0	6.97881e-09	2.75816e-07	0	0	0	0	0	0	0	8.18142e-08	3.01288e-07	0	3.1755e-07	0	0	0	0	0	0	0	0	1.26568e-07	0	0	0	0	0	2.09352e-07	0	0	0	0	0	0
msp_0404	0	0	0	0	0	0	0	3.41243e-08	0	0	2.02594e-08	6.87854e-08	7.79848e-09	7.93909e-07	2.08672e-07	1.45268e-08	7.77861e-07	9.44336e-07	3.04638e-06	0	6.30004e-08	4.79843e-08	0	4.23554e-06	0	8.907e-08	1.6795e-06	1.67297e-06	0	1.94821e-06	4.11474e-08	0	6.14429e-07	1.15788e-07	0	0	0	2.391e-07	0	0	8.79969e-07	0	7.77001e-07	6.01257e-06	0	0	0	0	2.43789e-08
msp_0423	0	0	0	0	0	0	0	0	0	0	5.34714e-09	0	0	0	0	2.31319e-08	4.86363e-07	0	0	0	0	0	0	2.29575e-08	0	0	0	3.60853e-07	6.16557e-09	0	0	0	8.36924e-09	0	0	0	0	0	0	0	0	0	7.36015e-09	8.36694e-09	0	0	0	0	2.53981e-08
msp_0756	0	5.37986e-08	0	0	0	0	0	0	0	1.25059e-08	0	0	0	0	0	4.19289e-08	0	0	0	0	3.63785e-08	0	0	0	0	0	0	0	0	0	0	0	2.19003e-08	3.50671e-07	0	0	2.69935e-08	0	6.68789e-09	0	0	0	1.44396e-08	0	0	0	0	0	0
msp_1009	0	3.27345e-07	0	0	3.32401e-07	0	0	1.83815e-08	0	0	0	0	7.10714e-08	1.3536e-07	9.68567e-08	0	1.39314e-08	4.09811e-08	1.38379e-07	3.00496e-08	0	4.18084e-08	0	5.69524e-08	0	2.81432e-07	0	0	0	1.04807e-06	6.72074e-08	0	3.60914e-08	2.80654e-07	0	2.21736e-07	0	0	0	8.5653e-08	1.90054e-07	1.29109e-07	0	1.89036e-08	0	0	0	0	1.16136e-08
msp_0576	0	0	0	0	0	0	0	0	0	0	0	0	0	2.28889e-07	3.17256e-07	0	0	0	0	5.3337e-09	2.13675e-07	9.40383e-08	0	1.35976e-08	0	1.32149e-07	0	0	0	1.09558e-08	0	0	7.03526e-08	0	0	0	0	0	0	0	0	5.20062e-08	0	0	0	0	0	0	0
msp_0027	1.19315e-06	1.49985e-06	9.59301e-07	2.58279e-06	3.27145e-06	5.347e-09	2.83377e-06	7.11427e-07	1.09555e-06	1.04802e-06	5.65895e-07	0	5.87043e-07	9.3411e-08	3.42741e-07	1.34071e-06	8.21495e-07	3.50596e-07	3.17606e-07	1.32245e-07	9.97446e-07	0	0	4.34604e-06	0	7.59415e-06	5.62796e-07	1.8784e-06	2.97613e-06	4.23313e-07	1.38667e-06	7.07159e-07	2.59935e-06	2.47248e-07	0	2.89898e-06	3.23724e-06	0	1.26249e-06	0	1.0518e-06	1.02256e-05	0	2.77261e-07	0	2.58159e-07	0	1.69945e-06	5.85465e-07
msp_0362	0	2.59983e-09	1.26099e-08	0	2.41916e-08	0	0	0	0	0	0	1.26908e-08	0	0	0	1.09804e-08	2.07254e-07	1.74939e-07	2.57089e-09	2.85443e-07	0	1.15435e-07	8.47757e-09	0	0	2.35831e-08	0	0	0	0	3.14385e-08	0	1.20341e-08	0	2.05263e-07	0	0	0	0	0	0	0	0	6.61192e-09	0	0	0	0	0
msp_1702	0	0	0	0	0	0	2.20326e-08	0	0	0	0	2.75705e-07	0	0	0	0	0	7.6379e-08	0	3.74604e-08	0	0	0	0	0	0	0	0	0	0	7.57749e-08	0	0	0	0	0	3.69879e-08	0	2.52243e-08	0	0	3.46041e-08	0	0	0	3.97048e-08	2.20824e-08	0	0
msp_0949	0	0	0	0	1.54204e-08	0	0	0	0	0	0	0	0	0	0	7.75429e-08	0	0	3.29183e-07	0	0	0	0	0	0	0	0	6.85814e-08	0	0	0	0	0	0	0	0	0	0	1.33293e-08	0	0	0	0	0	0	0	0	0	0
msp_0705	0	8.57679e-09	0	0	0	0	0	0	0	0	0	8.51962e-09	0	0	1.30921e-08	0	4.34722e-09	0	0	0	0	1.64991e-08	0	0	0	0	0	0	0	0	0	0	0	0	6.50735e-08	0	3.12099e-08	0	0	0	0	0	0	0	0	0	0	0	0
msp_0490	0	0	0	0	0	0	0	1.61065e-06	0	2.42075e-06	0	1.21033e-07	0	0	1.1394e-06	0	2.06097e-06	1.2036e-07	1.65576e-06	0	3.01454e-06	1.95807e-06	0	6.83746e-07	0	0	1.89765e-06	0	0	5.21993e-07	0	0	6.63785e-07	8.60583e-08	0	1.28041e-06	0	0	8.09736e-07	4.74854e-07	5.16113e-06	0	3.00943e-07	2.07398e-06	0	0	0	0	1.04093e-06
msp_0325	0	0	0	2.43925e-06	0	0	3.71079e-07	0	0	0	0	8.53341e-07	8.04341e-09	0	7.98316e-08	0	4.6814e-08	2.69928e-06	1.72088e-07	2.13361e-07	0	2.04341e-07	0	0	0	0	0	0	0	0	0	0	4.85197e-07	0	0	0	0	0	0	0	0	0	0	0	0	5.49353e-07	0	0	0
msp_0959	0	0	0	0	0	0	0	8.63876e-08	0	0	0	0	0	1.24626e-08	1.70273e-08	0	1.42653e-06	1.91443e-08	0	5.61618e-07	4.3756e-07	1.56636e-07	0	1.41175e-08	0	5.44808e-09	1.89862e-08	3.89209e-08	0	1.56986e-08	0	0	0	0	0	0	0	0	0	0	0	0	0	3.37967e-08	0	0	0	0	7.24431e-07
msp_0518	0	0	0	0	0	0	0	0	0	0	4.21651e-07	0	0	0	0	2.96308e-07	1.21e-08	0	0	0	7.49809e-09	7.37123e-09	0	2.394e-08	0	0	0	0	0	0	0	0	0	4.12448e-07	0	0	0	0	4.03335e-07	0	5.87759e-09	0	7.94568e-07	1.35864e-06	0	0	0	0	0
msp_0904	2.96177e-07	0	0	0	0	0	0	0	0	0	0	0	0	0	0	7.24272e-07	1.41202e-08	2.20804e-08	0	0	0	0	0	0	0	0	0	0	0	0	0	0	0	0	0	0	0	2.00059e-07	0	0	0	0	0	0	0	0	0	0	0
msp_0953	0	0	0	0	0	0	0	2.71774e-08	0	0	0	0	0	0	6.5483e-07	0	0	0	0	0	0	1.63588e-07	0	8.06101e-08	0	0	0	0	0	0	0	0	5.70127e-07	1.03019e-07	0	0	0	0	0	0	0	0	0	0	0	0	0	0	0
msp_1093	7.16263e-07	0	0	0	0	0	0	0	0	6.41576e-08	0	0	0	5.45797e-08	8.76411e-08	0	4.79538e-08	0	0	0	0	0	0	0	0	0	2.6533e-09	0	0	0	0	0	0	0	0	0	0	0	0	0	1.29594e-06	0	2.03564e-07	0	0	0	0	0	0
msp_0861	3.21525e-07	2.01986e-07	1.20516e-06	2.41873e-07	3.15276e-07	0	9.06975e-08	8.68612e-08	6.77184e-08	1.53681e-07	6.09764e-08	1.01686e-08	4.82267e-08	7.32901e-08	7.9761e-09	1.43093e-07	2.32685e-08	2.03871e-08	1.34583e-07	1.03371e-08	2.22073e-08	1.36602e-08	1.96348e-08	1.00343e-07	5.23035e-07	1.96258e-08	3.48541e-08	1.34417e-07	2.68721e-07	6.37021e-08	4.23732e-08	3.90021e-08	1.05749e-07	1.45517e-08	0	7.93199e-08	3.38683e-08	2.75822e-07	5.9906e-08	2.39297e-07	1.41946e-07	3.25237e-08	1.37456e-08	1.12087e-07	0	0	9.39971e-08	6.51144e-08	1.46222e-08
msp_0945	0	0	0	0	0	0	0	2.21112e-08	3.06283e-08	0	0	0	0	0	2.46596e-07	3.14314e-08	2.76403e-08	1.43695e-07	0	0	5.00621e-08	0	0	1.02415e-07	0	8.48418e-08	0	0	7.56614e-08	1.19735e-07	1.49251e-07	1.76582e-08	0	1.1454e-06	6.58478e-08	0	9.53134e-08	0	0	0	3.33992e-07	0	0	2.43502e-08	0	0	0	0	2.56492e-08
msp_1584	1.16168e-08	9.2688e-08	0	0	1.19904e-07	0	0	1.82775e-08	2.18286e-08	6.73113e-09	1.73537e-08	0	1.72449e-08	0	0	2.05206e-08	0	0	0	0	0	0	0	0	0	0	0	5.94455e-09	2.14313e-07	0	9.98431e-09	0	5.47366e-08	0	1.09423e-08	0	0	0	2.69377e-08	4.06513e-08	3.511e-09	0	0	0	1.12012e-08	0	0	0	0
msp_0265	0	0	0	0	0	0	0	0	0	0	0	0	0	0	0	0	0	0	0	0	0	0	0	0	0	0	0	0	0	0	0	0	0	0	0	0	1.18479e-06	0	0	0	0	0	0	0	0	0	0	0	0
msp_0722	0	4.82117e-08	7.38688e-08	1.05091e-07	1.6457e-07	0	1.82199e-07	9.63276e-09	0	0	3.12481e-07	6.31092e-07	3.90514e-08	9.65103e-08	8.01247e-08	6.21936e-08	4.73122e-07	3.96698e-07	1.39709e-07	4.02401e-07	2.7569e-08	1.83501e-07	4.21031e-07	4.41106e-07	0	4.89342e-07	4.57765e-08	7.28166e-08	4.17412e-07	6.45834e-09	2.90206e-07	0	1.45195e-08	4.43055e-08	1.24312e-07	7.23284e-07	1.31423e-07	1.82264e-07	2.53957e-07	6.18286e-08	2.71074e-07	1.0707e-08	6.12429e-08	3.95471e-08	0	0	6.18235e-08	8.0306e-08	4.66036e-09
msp_0947	0	0	0	0	0	0	0	0	0	0	0	2.94363e-07	0	0	1.45905e-07	0	1.62754e-07	1.36317e-08	0	0	3.70269e-07	0	0	0	0	0	2.3601e-07	6.67094e-08	0	0	0	0	0	3.1591e-07	0	0	0	0	2.43105e-07	2.35666e-07	0	0	0	7.83444e-09	0	0	0	0	0
msp_1412	0	0	0	0	0	0	5.42882e-09	0	0	0	0	0	0	0	8.32169e-09	0	0	0	0	0	4.07213e-09	0	0	9.32089e-09	0	0	9.48654e-09	0	0	0	0	0	0	0	0	9.33142e-09	0	0	3.70612e-09	0	0	0	0	9.40129e-09	4.38532e-08	1.91751e-08	0	4.24658e-09	0
msp_0455	0	0	0	0	0	0	1.06833e-06	0	0	0	1.85746e-08	0	0	0	0	0	0	0	0	0	0	0	0	0	6.06614e-07	0	0	0	5.12867e-09	0	0	0	0	9.66836e-09	0	0	0	0	0	0	0	0	0	0	0	0	0	0	0
msp_0369	0	0	0	0	0	0	0	0	0	0	0	0	0	0	1.46013e-06	0	9.61527e-07	0	0	0	0	0	0	1.2915e-06	0	1.0956e-06	0	0	0	0	0	0	0	0	0	0	0	0	0	0	0	0	0	0	2.56613e-07	0	0	1.04508e-06	0
msp_0716	0	0	0	0	2.46137e-08	0	0	0	0	0	0	0	0	0	4.95552e-07	6.62441e-07	0	0	1.65584e-07	0	0	0	0	0	0	3.33882e-08	4.01094e-08	0	0	0	0	0	5.13639e-07	0	0	0	0	0	2.62463e-07	0	2.01028e-07	0	3.46253e-08	7.51e-08	0	0	0	0	0
msp_0070	0	0	0	0	0	0	0	0	0	6.21219e-09	0	0	0	0	0	1.29238e-06	0	4.2437e-09	0	0	0	0	0	0	0	0	0	5.59617e-06	0	0	0	0	0	4.92714e-07	0	0	0	0	0	0	0	7.73263e-07	3.13173e-09	0	0	3.00758e-05	3.20479e-08	0	0
msp_0779	0	0	0	0	0	0	0	0	0	0	0	0	0	5.41196e-06	8.92757e-08	0	0	0	0	0	1.77147e-06	0	0	0	0	0	9.10069e-08	0	0	0	0	0	4.35919e-06	6.22084e-06	0	0	0	0	0	0	0	0	0	0	0	0	0	0	0
msp_0214	0	0	0	0	0	0	0	0	0	0	0	0	0	0	0	0	2.54043e-08	0	2.60908e-06	0	0	0	0	0	0	0	0	0	1.19245e-05	0	0	0	0	0	0	0	0	0	0	0	0	0	0	0	0	0	0	0	0
msp_1590c	0	0	0	0	3.64728e-08	0	1.49281e-07	0	0	0	0	3.7111e-08	0	1.03067e-07	0	7.44018e-08	4.04031e-08	2.71235e-08	4.80369e-08	0	3.49098e-08	0	1.43735e-07	0	1.11297e-07	3.63916e-08	0	3.20568e-08	0	0	0	0	3.27374e-08	0	0	0	0	0	2.00057e-08	0	4.31624e-08	0	0	0	0	0	0	0	0
msp_0401	0	0	0	0	0	0	0	0	0	0	0	3.1513e-08	0	0	0	6.5519e-08	1.3212e-08	0	0	0	0	0	0	0	0	0	0	7.24625e-08	0	0	0	5.42388e-09	0	0	0	0	0	1.39791e-08	0	0	2.18567e-07	0	1.04821e-07	0	0	0	0	0	0
msp_1308	0	5.60432e-09	8.21913e-09	1.68033e-08	8.84476e-09	0	0	0	0	0	0	0	0	0	0	8.80975e-09	0	1.13516e-08	0	0	0	1.7059e-08	2.65435e-08	0	0	0	0	0	0	0	1.04171e-08	0	7.23477e-08	0	2.55569e-08	0	5.29457e-09	0	0	7.64897e-09	0	0	0	0	0	5.0895e-09	4.31091e-09	0	0
msp_0357	3.65252e-07	0	0	0	0	0	0	0	0	0	2.54803e-07	4.4034e-08	1.76362e-07	1.04944e-07	0	0	0	0	0	0	0	0	0	0	3.03513e-06	4.67283e-07	2.36073e-07	1.22165e-07	5.53551e-08	1.32767e-08	0	0	0	0	0	0	0	0	0	0	1.44862e-07	3.06265e-08	2.07936e-08	0	0	0	0	0	0
msp_1486	1.30353e-08	0	0	0	0	0	0	0	0	6.01601e-09	0	0	0	0	0	0	0	0	0	0	0	0	0	0	0	0	0	4.49572e-08	0	0	0	2.47116e-08	0	0	0	0	0	0	0	0	1.53474e-07	0	2.11418e-07	0	0	0	0	0	0
msp_0751	0	0	0	0	0	0	0	0	0	0	0	0	0	0	1.87171e-08	0	0	0	0	0	0	0	0	0	0	0	0	0	0	7.56178e-07	0	0	3.26823e-08	7.45239e-09	0	0	0	0	0	0	0	0	0	0	0	0	0	0	1.94513e-08
msp_0776	0	0	0	0	0	0	0	0	0	0	0	0	0	0	8.81687e-07	0	0	0	0	0	0	2.53309e-07	0	3.40042e-07	0	2.01751e-08	1.18921e-07	0	0	9.49317e-08	0	0	0	1.35301e-08	0	0	0	0	0	2.73288e-08	5.56569e-08	0	4.06583e-08	6.29893e-08	0	0	0	3.3263e-07	6.57869e-09
msp_0315	9.99239e-08	4.28267e-07	0	1.16081e-07	1.23409e-07	0	2.67998e-08	0	7.91907e-09	5.71114e-08	1.12378e-07	0	2.84159e-08	1.06587e-07	0	2.69402e-08	0	0	1.78997e-07	0	5.30641e-09	5.70609e-09	1.39903e-08	2.42382e-08	0	7.35944e-08	4.0498e-08	1.48206e-08	4.07697e-08	7.84736e-09	0	1.73377e-08	8.32008e-09	0	0	0	0	0	0	1.73478e-07	1.43152e-08	7.86876e-09	9.89533e-08	0	0	0	4.44165e-08	1.1083e-07	4.8227e-09
msp_0939	0	0	0	0	2.24094e-08	0	0	0	0	0	0	0	0	0	0	0	0	0	0	0	0	0	0	0	0	0	0	1.99194e-08	0	0	0	5.80855e-09	0	0	0	0	0	0	0	0	0	0	0	0	0	0	0	0	7.6183e-08
msp_0043	0	2.86433e-06	0	9.08863e-06	0	0	0	0	0	5.77104e-06	0	0	0	0	4.92601e-06	0	0	0	0	0	0	0	0	0	0	0	0	0	0	0	1.23634e-06	0	0	0	0	0	0	0	0	0	0	0	0	0	0	0	0	0	3.16472e-06
msp_0183	0	0	0	9.51885e-06	0	0	0	0	0	0	0	0	0	0	0	0	0	0	8.75274e-07	0	0	0	0	2.14804e-06	0	0	0	0	6.61944e-07	0	0	1.23619e-06	0	0	0	0	0	0	0	0	0	0	0	0	0	0	0	2.5319e-07	0
msp_0538	1.73001e-06	0	0	0	0	0	0	4.06722e-06	1.03763e-06	0	0	0	0	0	0	0	0	0	0	0	0	0	0	0	0	1.07049e-06	0	0	0	6.08709e-07	1.20727e-06	0	3.86561e-06	2.18558e-06	0	0	4.15376e-06	0	0	0	2.23812e-06	0	0	2.49446e-06	0	0	0	0	0
msp_1543	0	8.99625e-09	1.79125e-08	0	0	0	1.25114e-08	0	0	0	0	4.5594e-08	0	1.24409e-08	0	0	0	0	0	0	0	0	1.01351e-08	0	1.74744e-08	0	0	0	0	0	2.47234e-08	0	0	5.67197e-09	0	1.29038e-08	0	7.14233e-09	9.0542e-09	0	0	1.27511e-08	0	0	1.38942e-08	3.37581e-08	0	0	0
msp_0707	3.35737e-08	2.09865e-08	0	0	5.35692e-08	0	0	0	0	0	0	0	0	0	0	0	5.36224e-08	0	0	0	9.19409e-09	0	0	0	0	0	0	1.98613e-08	0	0	0	0	0	0	0	0	0	2.25228e-08	0	0	0	0	1.49553e-08	0	0	0	0	0	1.70494e-08
msp_0177	0	0	0	2.95359e-08	0	0	0	0	0	4.91719e-08	0	0	2.05779e-08	0	0	2.07573e-08	0	0	0	0	0	0	8.48403e-08	0	0	0	0	1.4363e-07	0	0	2.11655e-07	0	0	0	0	0	5.27155e-09	0	6.47738e-09	9.48454e-08	0	0	0	0	0	0	0	0	0
msp_0739c	0	0	0	0	4.84228e-09	0	0	0	0	0	0	0	0	0	0	0	0	0	0	0	0	0	0	3.13616e-09	0	0	0	0	0	0	0	0	0	0	0	0	0	0	0	0	0	0	0	2.91507e-09	0	0	0	0	0
msp_0234	2.53303e-07	0	0	0	0	0	0	0	0	0	6.6516e-08	0	0	0	0	0	0	0	0	0	9.69957e-09	0	0	0	0	0	6.55725e-09	6.36912e-07	0	3.2526e-07	0	5.89096e-06	5.05456e-08	3.70794e-09	0	0	0	0	0	0	2.78996e-07	0	6.22627e-06	0	0	0	0	1.06836e-06	0
msp_0398	0	0	0	0	1.86648e-06	0	0	1.55342e-07	0	7.73929e-07	1.79484e-06	2.8563e-08	0	0	2.00809e-06	2.65272e-06	5.69134e-07	1.00985e-08	7.84778e-07	0	1.7845e-06	0	0	2.75012e-06	0	1.39131e-08	1.27431e-06	1.05848e-06	0	2.1733e-06	0	4.18665e-06	5.29793e-07	1.11371e-08	0	0	0	0	3.9291e-08	4.99518e-07	4.42291e-06	0	5.90883e-06	8.85971e-07	0	0	0	4.53142e-07	2.66895e-08
msp_1279	0	0	6.31262e-08	2.11516e-07	2.71496e-07	3.6743e-08	9.00217e-08	0	4.73833e-08	3.82195e-08	1.14303e-07	8.51276e-08	3.59093e-08	0	0	1.2473e-07	1.39674e-07	2.30563e-07	0	0	0	0	2.87825e-07	0	6.91508e-08	9.93554e-08	1.52515e-07	7.78998e-08	1.1975e-07	0	3.08557e-08	5.36234e-09	0	0	1.14339e-07	2.81784e-07	8.56628e-08	1.25848e-07	1.66957e-07	0	0	9.9018e-08	0	0	8.97214e-08	8.17288e-08	2.59242e-07	4.84642e-08	3.4512e-08
msp_0429	0	0	0	0	0	0	0	0	0	0	0	0	0	4.80674e-07	0	0	6.05522e-08	0	9.48211e-09	0	0	0	0	0	0	0	0	0	0	3.43941e-07	0	0	1.16977e-07	0	0	0	0	0	0	0	3.25398e-07	0	0	0	0	0	0	0	0
msp_0588	0	0	0	0	0	0	0	0	0	0	0	0	0	0	0	0	0	0	0	0	0	0	0	0	0	0	0	0	2.98503e-08	0	0	0	0	0	0	0	0	1.16938e-08	0	0	0	0	0	0	0	0	0	0	0
msp_0081	7.43584e-09	0	0	0	0	0	0	1.18243e-05	0	0	0	0	0	0	0	0	0	0	3.74237e-06	9.93451e-07	0	8.08045e-07	0	7.36933e-07	0	0	0	1.68365e-06	0	0	0	0	0	0	0	0	0	0	0	5.48527e-06	7.2587e-07	0	0	0	0	0	0	0	0
msp_1481	0	0	0	0	0	0	0	7.42213e-09	0	0	2.36698e-08	0	0	0	0	0	0	0	0	0	0	0	0	0	0	0	0	0	4.47475e-08	0	0	4.48434e-07	0	0	0	0	0	0	0	0	0	0	0	0	0	0	0	0	6.63919e-09
msp_0452	0	0	0	0	0	0	0	2.93366e-08	0	0	0	0	0	1.4177e-07	3.93672e-06	0	6.71996e-07	7.35518e-08	7.0763e-07	5.09662e-08	1.43262e-06	1.89415e-07	0	8.0263e-07	0	3.6465e-08	1.67619e-06	0	0	1.97008e-06	0	1.64253e-06	0	6.74297e-08	0	0	0	6.27176e-07	0	5.98527e-07	0	0	2.19847e-06	1.78414e-06	0	0	0	0	6.83274e-09
msp_1188	0	0	0	0	0	0	0	0	0	0	8.0832e-08	0	0	2.33016e-08	0	0	0	0	0	0	1.06032e-08	0	0	0	0	0	0	0	0	0	0	0	0	0	0	0	0	0	0	0	0	0	0	0	0	0	0	0	0
msp_0163	0	0	0	0	0	0	0	0	0	0	0	0	0	8.02158e-07	3.84902e-08	0	0	0	3.63142e-08	0	0	0	0	6.12732e-08	0	0	1.82355e-07	0	1.868e-07	0	0	0	0	0	0	0	0	0	0	0	4.26804e-07	0	0	0	0	0	0	0	0
msp_0512	0	0	0	0	0	0	0	0	0	0	0	0	0	0	1.55851e-08	0	5.02152e-06	5.77737e-08	8.18067e-06	4.73826e-08	7.64122e-07	0	0	0	0	0	0	3.23948e-06	3.81188e-07	1.02102e-08	0	0	8.95096e-07	0	0	0	0	0	0	0	0	0	0	0	0	0	0	0	2.61789e-07
msp_1564	0	0	0	0	0	0	0	0	0	0	0	3.94726e-08	0	9.26386e-09	7.68804e-08	1.15447e-07	3.54667e-08	3.71221e-08	3.90434e-08	9.96985e-09	2.08223e-08	7.58015e-08	0	1.60894e-07	0	1.19243e-08	2.19603e-08	0	0	6.17646e-07	0	0	2.54075e-08	7.46143e-08	0	0	6.85157e-09	0	0	2.55366e-08	0	0	1.29811e-07	0	0	0	0	0	5.50135e-09
msp_1343	0	0	0	0	0	0	0	0	0	0	1.04013e-07	0	0	0	6.15259e-08	0	2.39165e-07	0	0	0	0	0	0	0	0	0	0	0	0	0	0	0	8.84628e-08	5.86411e-07	1.73321e-07	0	0	0	1.79286e-07	0	0	0	0	0	0	0	0	0	0
msp_0352	0	0	0	0	7.69172e-06	0	0	0	0	0	0	1.05661e-06	0	6.93143e-09	3.4905e-06	0	0	0	0	0	9.05956e-08	3.16133e-06	0	0	0	0	0	7.74719e-07	0	1.36026e-06	0	8.54144e-06	0	6.28202e-07	0	0	0	0	0	0	0	0	0	0	0	0	0	0	2.14992e-07
msp_0168	0	0	0	0	0	0	0	1.01419e-07	0	0	3.38235e-06	0	0	0	7.96793e-08	0	0	0	0	0	0	0	0	0	0	0	5.09671e-08	0	0	0	5.78609e-09	0	3.09941e-06	7.50436e-07	0	0	0	0	0	2.80229e-07	1.96658e-06	0	0	3.37665e-09	0	0	0	0	1.00437e-06
msp_0144	4.87542e-06	0	0	0	8.18706e-06	1.59336e-08	0	3.24858e-07	0	3.33081e-06	1.28126e-06	3.46025e-08	2.34155e-08	1.3384e-07	6.25246e-06	3.80515e-06	7.92608e-07	5.8592e-07	0	0	5.07226e-06	8.0072e-07	0	7.58617e-06	0	0	4.65776e-07	2.80067e-06	1.65484e-06	5.29615e-06	0	0	6.06348e-06	3.26197e-08	0	0	1.27881e-07	1.09746e-06	0	0	6.50149e-07	0	2.18458e-06	5.6011e-06	0	0	0	8.04258e-07	4.07092e-07
msp_0348	0	0	0	0	0	0	0	7.59047e-08	0	0	0	0	0	0	2.45894e-07	0	9.54131e-08	0	0	0	0	2.00212e-07	0	0	0	0	0	0	0	0	0	0	5.08689e-07	2.88199e-07	0	0	0	0	0	0	0	0	1.22093e-06	0	0	0	0	0	0
msp_0986	9.83119e-08	2.32102e-07	0	0	4.45292e-07	0	1.31132e-07	2.49856e-08	4.3694e-08	0	1.99683e-07	7.2014e-07	2.80781e-08	3.26511e-07	4.4675e-08	7.90273e-08	9.02472e-08	2.19506e-07	5.86277e-07	1.56083e-07	9.44681e-08	5.13112e-07	0	7.60937e-07	7.37234e-07	2.12449e-07	1.27652e-07	2.86971e-07	3.12142e-07	0	4.76615e-07	5.20429e-08	1.50814e-07	1.69924e-07	0	0	2.24828e-07	1.17194e-07	5.18521e-08	1.83216e-07	1.29071e-08	3.04947e-07	6.17982e-07	6.39436e-08	0	0	0	1.20283e-07	4.14248e-08
msp_0280	1.16037e-06	3.7411e-06	0	0	0	0	0	3.79358e-06	0	0	0	0	2.92109e-06	1.85373e-08	1.1953e-07	1.01806e-07	0	0	0	0	0	0	0	1.02054e-06	3.47285e-06	0	0	0	0	0	1.12076e-06	0	1.29156e-06	6.77006e-07	8.11929e-07	7.77227e-07	1.16082e-06	0	0	0	1.10447e-06	4.55599e-06	0	0	0	0	0	0	1.81327e-07
msp_0305	0	0	0	0	0	0	0	0	0	0	0	0	0	0	0	0	1.26146e-07	6.23883e-06	0	0	5.63499e-07	0	0	0	0	0	6.71145e-08	0	0	0	0	0	0	0	0	0	0	0	0	0	0	0	3.67102e-09	0	0	0	0	0	0
msp_0141	1.55824e-08	1.03158e-06	0	1.30753e-07	3.47922e-07	0	4.07401e-07	9.69451e-09	0	0	0	1.04875e-06	5.45033e-08	5.76881e-07	2.91445e-08	1.90333e-07	1.15849e-07	1.41372e-07	2.97896e-07	1.97882e-07	3.55191e-07	1.09087e-07	5.15336e-06	1.54655e-06	0	6.76775e-07	1.12838e-07	3.23821e-07	4.20505e-07	4.41646e-09	3.39374e-07	0	1.27419e-08	1.26456e-07	1.2123e-08	3.71229e-07	1.79855e-07	1.38828e-07	3.49591e-07	5.97554e-07	5.27989e-07	0	9.37736e-08	8.72177e-08	1.79541e-07	0	2.80924e-08	4.05931e-07	5.35918e-08
msp_0622	0	0	5.08979e-07	9.22267e-07	0	0	0	8.67371e-08	1.11474e-07	0	0	4.48313e-07	0	2.57031e-07	4.08668e-08	5.30183e-07	1.48609e-07	1.6507e-07	7.96587e-09	3.14076e-08	1.48724e-07	2.27384e-07	0	1.31472e-06	0	7.35181e-08	1.38699e-07	0	0	2.82906e-08	1.51679e-08	0	4.89662e-07	7.00961e-07	4.57247e-08	6.39437e-08	1.32201e-07	0	1.71436e-07	8.96213e-08	1.57398e-07	0	1.5468e-07	4.96353e-08	0	0	2.23893e-07	0	0
msp_0093	0	1.14488e-06	0	2.51665e-06	5.69736e-07	0	0	2.97937e-08	0	1.52629e-07	0	6.86625e-07	0	0	5.01472e-08	2.12248e-08	3.01782e-06	1.30432e-06	2.35291e-06	1.11011e-07	2.36091e-06	6.39016e-07	0	1.56105e-07	0	1.41928e-06	2.2356e-07	2.20419e-06	1.33075e-07	2.45064e-08	0	6.36812e-08	9.94033e-07	3.74408e-06	1.87473e-06	8.18439e-07	0	1.57234e-06	2.22938e-06	3.06074e-07	1.74393e-07	2.97325e-09	1.37603e-06	8.64874e-08	0	0	1.83423e-06	2.06205e-07	1.86694e-07
msp_0313	0	1.57916e-08	2.29547e-07	0	0	0	0	0	0	0	0	1.07845e-07	0	3.76033e-07	0	0	3.84269e-08	6.50872e-07	0	2.14369e-07	0	0	5.4784e-08	0	1.2357e-08	7.3436e-09	3.80796e-08	0	0	0	7.098e-08	0	1.32035e-08	0	3.53059e-06	3.72971e-07	0	0	9.0658e-08	0	0	0	0	9.67877e-09	1.66171e-08	1.43774e-08	0	0	4.74528e-08
msp_0131	0	3.18649e-06	0	0	4.99556e-06	0	2.16396e-06	0	0	0	5.89638e-06	0	0	2.84634e-06	4.50712e-08	3.97104e-06	0	0	2.31802e-07	0	0	0	0	4.42438e-09	0	0	4.435e-06	8.63614e-07	0	0	0	1.27294e-06	0	0	3.16299e-07	0	0	0	1.03993e-07	2.28782e-06	0	4.72499e-06	3.51654e-06	0	2.55625e-06	0	0	1.26298e-06	0
msp_1358	0	0	0	0	0	0	0	0	3.83299e-08	7.03883e-09	1.64758e-08	0	0	0	0	0	0	0	0	0	0	0	0	0	4.22586e-08	0	1.04159e-08	0	0	0	0	0	2.58732e-08	1.0363e-08	0	0	0	0	1.11426e-08	0	0	0	0	0	0	0	0	0	0
msp_0399	0	0	0	0	0	0	0	8.22682e-07	0	0	4.08898e-06	0	0	0	0	0	1.54236e-06	2.03416e-06	0	1.36278e-08	0	7.16687e-08	0	0	0	0	0	0	0	0	0	0	5.36463e-06	6.89573e-06	5.55543e-08	0	4.37387e-06	0	0	0	0	0	0	9.4896e-09	0	0	0	0	0
msp_0151	1.16189e-07	1.09353e-07	1.33659e-07	2.49762e-07	6.76295e-07	0	6.3426e-09	7.48139e-08	6.02073e-07	0	1.61807e-07	8.20057e-08	4.76913e-07	1.08434e-06	4.75283e-08	3.66921e-07	3.04451e-07	1.11186e-07	1.04999e-07	1.70937e-08	1.85726e-08	0	0	1.99409e-07	0	0	1.96729e-07	0	4.88122e-07	1.12603e-07	4.09995e-08	6.61281e-08	2.33732e-07	2.25723e-08	3.20431e-08	0	0	0	1.52212e-07	8.63124e-08	3.05201e-07	1.72852e-07	5.20865e-07	3.06159e-07	0	6.949e-07	0	3.3942e-07	5.77929e-07
msp_1292	0	0	0	0	0	0	0	0	0	0	0	1.50991e-08	2.20295e-08	0	0	0	0	0	0	0	0	0	0	0	0	0	9.2912e-09	0	0	6.67763e-09	0	0	0	0	0	0	0	0	0	0	0	0	1.29419e-08	0	0	0	0	0	0
msp_1673	1.16107e-08	0	0	0	1.17026e-08	0	0	0	0	2.30604e-08	0	0	0	0	0	1.21372e-08	0	0	0	0	0	0	0	7.19026e-09	0	0	0	1.36202e-08	2.76474e-08	0	0	0	0	0	0	0	0	0	8.30018e-09	0	8.52217e-09	0	0	0	0	0	0	0	0
msp_0290	0	0	0	0	0	6.96098e-09	0	0	0	0	0	0	0	0	0	8.2432e-07	0	0	0	0	7.48877e-07	0	0	0	0	0	0	0	0	0	0	0	0	1.35378e-07	0	0	0	3.51131e-06	0	0	0	0	0	0	0	0	0	2.85119e-06	0
msp_0087	0	5.64162e-08	0	0	0	0	0	2.26659e-07	4.19932e-06	0	1.33382e-06	3.12602e-06	7.13141e-07	2.33706e-06	4.75657e-07	8.86594e-08	0	5.894e-06	2.30143e-07	0	3.24281e-06	9.3353e-07	0	0	1.12439e-05	1.104e-06	1.4878e-06	3.05379e-08	2.05955e-06	0	5.84747e-07	0	1.32759e-06	0	0	5.87066e-07	0	0	3.36691e-06	1.86578e-07	9.8e-07	6.12735e-08	8.14864e-07	6.89738e-07	0	0	0	1.02241e-08	2.94438e-06
msp_0312	3.66397e-07	0	0	0	0	0	0	1.60304e-07	0	0	2.76038e-07	6.40224e-08	0	2.94715e-08	1.00018e-06	3.50046e-06	1.31784e-06	1.68924e-07	4.6782e-07	4.16047e-08	1.12272e-07	3.33621e-07	0	3.91181e-07	0	1.05592e-06	1.47002e-07	2.99236e-07	0	7.00008e-07	0	0	1.29062e-06	6.97937e-08	0	0	2.16597e-07	1.98593e-08	3.26062e-07	2.6623e-08	2.52325e-06	0	1.42677e-06	1.12458e-06	0	0	0	8.80755e-07	2.95474e-07
msp_0645	0	0	0	0	0	0	0	0	0	9.04085e-06	0	0	0	0	0	3.29937e-05	0	0	0	0	0	0	0	0	0	0	0	0	0	4.93239e-07	0	0	0	0	0	0	0	0	0	0	1.01187e-05	0	0	0	0	0	0	0	0
msp_0107	7.20781e-08	1.47423e-07	1.04629e-06	4.67803e-07	1.07619e-07	2.07078e-08	7.20521e-07	0	1.21963e-07	1.57046e-08	2.05702e-07	9.33136e-07	6.62249e-08	4.00705e-07	1.6108e-07	1.08715e-07	8.34178e-07	1.1303e-06	1.64094e-07	1.94161e-07	2.32309e-07	1.09074e-07	2.40205e-06	1.0403e-06	4.9608e-07	5.64153e-07	1.28986e-07	5.05045e-07	4.28763e-07	2.41437e-09	2.52715e-07	0	2.35332e-07	2.15954e-06	2.62017e-07	1.44699e-06	1.09583e-06	2.83038e-07	1.6052e-07	1.24199e-07	9.3151e-08	3.95983e-07	3.92866e-07	1.70157e-08	1.54352e-07	0	6.46562e-06	3.18348e-07	3.25892e-08
msp_1132	0	0	0	0	7.29356e-09	0	0	0	0	0	0	0	0	0	0	0	2.35162e-08	0	0	0	1.24211e-08	0	0	0	0	0	0	0	0	3.34665e-08	0	0	0	0	0	0	0	0	0	0	0	0	0	0	0	0	0	0	7.38996e-08
msp_0153	3.91049e-09	6.38213e-09	2.80336e-07	5.53865e-09	0	0	0	0	0	0	0	2.40086e-08	0	0	0	0	0	0	0	0	0	0	9.89441e-09	0	1.09301e-07	1.03298e-07	0	0	7.69473e-09	0	0	0	0	0	1.8979e-08	0	0	2.86853e-09	0	2.92742e-09	0	1.11849e-08	0	0	0	1.21633e-07	5.81216e-09	2.43073e-08	0
msp_0728	0	0	0	0	0	0	0	4.51077e-08	0	0	6.44065e-07	0	0	0	0	0	0	0	0	0	0	0	0	2.66347e-07	0	0	5.57919e-08	3.87024e-07	5.06629e-08	0	0	0	5.08786e-08	0	0	0	0	2.58428e-08	2.41722e-07	0	0	0	8.51728e-08	0	0	0	0	1.77198e-06	1.14103e-08
msp_0561	0	0	0	0	0	0	0	0	0	0	1.14479e-08	0	0	3.66256e-07	8.78316e-08	0	7.64425e-08	0	0	0	2.49027e-08	1.34682e-08	0	0	0	0	4.52203e-08	0	0	0	0	0	3.87964e-08	1.94565e-07	1.70325e-07	6.22355e-08	0	0	0	0	0	0	0	5.74582e-09	0	0	0	0	0
msp_1238	1.45029e-07	3.77469e-08	1.18176e-07	0	1.59232e-08	0	0	0	0	0	0	1.10911e-08	0	0	1.88873e-08	7.18948e-08	9.26748e-08	0	0	0	7.77026e-09	0	0	6.70385e-08	0	1.7093e-08	5.5956e-09	2.52895e-08	5.7099e-08	1.62738e-07	0	0	0	0	0	0	0	0	0	0	0	0	0	1.09693e-07	0	2.19214e-08	0	0	0
msp_0050	0	7.30127e-07	3.43485e-08	1.21089e-07	6.12253e-08	2.05474e-08	4.75203e-07	0	2.03686e-08	3.85602e-08	0	1.36381e-06	9.17332e-08	4.05442e-07	4.44377e-07	3.22248e-08	7.51507e-08	3.14929e-07	8.73278e-07	3.68389e-07	1.15966e-07	3.28556e-07	4.09231e-06	7.55847e-07	2.08256e-06	4.79889e-07	1.11772e-07	2.76713e-07	1.25124e-08	2.21994e-08	7.90046e-07	0	4.75758e-08	9.03918e-08	4.21552e-07	4.14497e-07	9.09686e-07	2.22023e-07	3.11403e-07	0	7.81724e-08	1.03251e-08	4.28316e-08	9.15516e-08	7.69827e-07	4.5409e-08	3.0089e-06	4.86854e-07	3.86944e-08
msp_1125	4.09227e-09	0	0	0	0	0	0	0	0	0	1.55144e-07	0	0	0	1.02383e-08	0	0	0	0	0	0	0	0	0	0	0	0	0	0	0	0	0	8.14086e-08	3.55616e-07	0	1.91896e-07	0	0	0	0	0	0	0	0	0	0	0	0	3.44833e-09
msp_0198	6.1984e-08	0	6.37991e-08	2.53489e-07	0	0	0	4.7485e-09	7.00366e-09	0	3.59491e-08	0	0	0	0	1.48694e-08	6.42314e-08	2.52975e-08	5.72515e-08	1.21223e-08	9.31058e-08	0	0	3.40221e-08	9.80612e-08	0	8.85765e-09	0	0	7.0381e-09	5.15136e-09	8.87755e-09	2.46727e-08	2.93779e-09	6.82825e-08	1.00906e-07	1.72726e-08	1.41934e-07	6.98816e-08	2.8247e-08	1.33191e-07	1.48799e-07	0	5.55999e-07	0	3.34774e-07	0	0	2.85433e-09
msp_0158	0	0	0	0	9.31828e-08	0	0	0	0	5.16113e-07	0	0	0	0	5.70343e-09	0	4.37461e-07	3.82846e-08	0	0	0	0	0	0	0	0	0	0	0	0	0	0	0	0	1.48136e-05	0	3.92656e-07	0	0	0	0	0	0	0	2.4536e-07	3.37771e-07	2.37387e-06	0	7.71744e-08
msp_1404	0	0	0	0	2.67649e-08	0	0	0	0	0	0	9.71362e-09	0	0	0	0	0	0	0	0	0	0	0	0	0	0	0	0	0	0	0	0	0	0	0	0	0	0	0	0	0	0	0	0	1.53565e-08	0	0	0	0
msp_0319	0	0	0	0	0	0	0	0	0	0	0	0	0	0	5.09963e-08	0	2.14544e-06	7.59434e-07	0	0	0	3.94823e-08	0	0	0	0	4.57872e-07	0	0	2.23994e-06	0	0	1.86004e-06	6.29753e-07	0	0	0	0	1.05902e-06	0	2.59488e-07	0	2.13753e-07	2.80799e-06	0	0	0	0	2.63277e-08
msp_0982	0	0	0	0	0	0	0	0	0	0	0	0	0	0	0	1.69442e-08	0	0	4.56027e-08	0	5.67473e-08	0	0	0	0	0	1.05071e-07	5.59852e-08	0	0	0	3.78051e-08	0	0	0	0	0	0	0	0	0	0	0	0	0	0	0	0	0
msp_0874	0	0	0	0	4.57585e-08	0	0	1.55199e-08	0	0	1.81807e-08	0	0	2.30388e-07	1.7464e-07	1.11084e-07	2.24001e-08	4.63135e-08	7.73902e-07	0	4.68376e-07	3.78455e-08	0	6.55667e-07	0	9.10804e-09	5.78749e-07	1.18412e-07	0	2.47182e-06	1.63095e-08	3.69881e-07	0	8.01361e-08	0	2.69473e-07	9.93676e-09	0	0	0	7.08367e-07	0	1.78753e-07	2.06884e-07	0	0	0	3.6655e-08	0
msp_0342	1.23885e-06	2.12653e-07	8.43702e-07	2.44436e-07	5.51006e-09	2.22717e-07	0	0	9.27616e-09	1.04991e-07	1.20639e-07	0	0	3.92397e-08	0	2.10931e-08	0	0	0	0	0	0	0	0	0	0	0	0	2.10519e-07	2.61141e-08	6.29396e-09	0	0	0	0	0	0	2.69137e-07	0	0	3.4998e-08	4.93676e-07	0	0	0	7.11145e-07	0	0	0
msp_0924	0	0	0	0	0	0	0	0	0	0	4.45483e-07	0	0	0	0	9.18934e-08	3.03537e-07	7.06058e-08	0	0	0	0	0	7.50838e-07	0	0	0	2.76938e-07	0	1.12664e-07	0	0	5.87009e-08	5.61336e-08	0	0	0	5.62889e-09	0	0	0	0	2.31889e-07	0	0	0	0	0	0
msp_0307	0	2.70221e-06	0	8.95505e-07	0	0	0	1.14572e-07	4.0471e-07	4.07746e-07	0	4.72733e-06	7.2625e-07	1.45387e-07	6.53682e-07	7.65842e-07	6.64971e-07	3.63734e-07	1.75282e-06	9.79302e-07	3.86037e-07	1.42508e-06	1.91038e-06	5.1513e-07	1.36777e-06	2.82977e-07	1.07978e-07	9.07583e-07	2.11351e-06	2.05981e-08	3.42706e-06	0	7.1155e-07	9.2178e-08	2.68491e-07	1.69578e-06	1.96962e-06	1.56904e-07	1.8705e-07	1.01642e-06	0	3.69307e-07	3.58888e-07	1.9948e-06	1.78114e-06	0	1.43433e-07	5.81025e-07	1.3291e-07
msp_0196	4.27611e-07	1.37129e-06	2.21675e-07	1.86935e-08	7.37548e-07	0	9.08325e-08	3.59851e-07	2.76471e-06	1.78872e-06	1.66469e-07	2.02049e-08	5.28657e-07	1.80553e-06	2.89171e-06	3.51336e-07	1.42024e-06	1.62881e-07	4.58483e-06	1.09353e-07	1.83519e-06	1.43856e-08	0	1.89744e-06	0	1.53458e-06	1.63183e-07	1.21884e-06	1.76304e-06	7.11691e-06	3.04245e-08	4.18815e-06	1.06334e-06	3.58842e-07	0	9.3837e-07	3.50084e-07	0	1.26874e-06	3.56736e-06	5.10847e-07	1.566e-06	4.02083e-06	3.68803e-06	0	1.72084e-07	2.47709e-07	2.24448e-06	1.22467e-07
msp_0500	1.50152e-08	0	0	2.40689e-07	1.80772e-07	0	0	1.31385e-07	0	4.75658e-09	0	0	1.89543e-08	0	0	4.23211e-07	2.46144e-07	0	0	4.83684e-09	0	0	1.01959e-07	0	0	1.47175e-07	0	9.63274e-09	8.19472e-08	0	1.8383e-08	6.61636e-07	0	0	0	0	0	0	0	2.16055e-07	0	0	3.67442e-07	9.71184e-08	3.54842e-09	0	0	1.06773e-07	1.39627e-08
msp_0713	5.51008e-08	8.00832e-09	8.96361e-08	3.37208e-08	2.29687e-08	1.43094e-08	2.93407e-08	0	2.0198e-08	2.47376e-08	2.9384e-08	7.34083e-09	0	1.81391e-08	0	0	0	0	0	0	5.72038e-09	0	0	0	3.73837e-08	5.64082e-09	8.65145e-09	0	5.32966e-08	5.16323e-09	0	2.17595e-08	1.91525e-08	0	9.42434e-09	3.9407e-08	1.24439e-08	6.99985e-09	9.45814e-09	4.6839e-08	5.85531e-09	2.06948e-08	1.54528e-08	0	5.74603e-08	3.44735e-07	3.19067e-08	1.14132e-08	4.9895e-09
msp_0855	8.04583e-08	0	0	0	0	0	0	4.76289e-09	0	2.01925e-08	6.20942e-08	0	0	0	0	6.21043e-09	2.74036e-08	0	0	0	0	0	0	1.88788e-08	0	0	0	0	8.37257e-09	0	0	1.19927e-08	0	0	0	0	0	0	0	0	6.32789e-09	0	9.13063e-09	0	0	0	0	0	0
msp_0750	0	0	0	0	0	0	0	0	1.24239e-07	0	1.21351e-07	0	0	0	0	0	0	0	0	0	0	0	0	0	0	0	4.05282e-09	0	0	0	0	2.47121e-08	0	3.51424e-09	0	0	0	0	0	0	0	0	0	0	0	0	0	0	0
msp_0860	0	0	0	0	0	0	0	0	0	0	0	1.35432e-08	0	0	0	3.50366e-08	2.67547e-07	1.56431e-07	0	0	0	7.53557e-08	0	0	0	0	0	0	0	0	9.08601e-09	0	4.33942e-07	0	8.49396e-08	3.39431e-08	0	0	0	4.90301e-09	0	0	0	4.04585e-09	0	0	0	0	0
msp_0632	6.87383e-08	2.80703e-07	0	0	0	0	0	0	3.0582e-07	0	0	0	1.48702e-08	0	0	0	0	4.65381e-09	9.22477e-09	0	2.17947e-08	1.84438e-08	0	6.48434e-08	0	9.49924e-09	5.70284e-08	0	3.50749e-07	8.68535e-09	4.46484e-08	8.3181e-08	3.39883e-08	0	0	0	0	3.86419e-08	3.61351e-08	0	4.86648e-08	1.92687e-08	4.02603e-08	0	0	0	0	4.84883e-09	2.11374e-08
msp_0259	0	6.67547e-07	1.67744e-07	2.34406e-06	7.7618e-07	3.95741e-07	7.45805e-08	1.56025e-07	4.27662e-08	0	5.8884e-07	1.02153e-06	9.80126e-08	3.95013e-07	4.78323e-07	1.79309e-07	2.88971e-07	6.39701e-07	1.62734e-06	5.58702e-07	8.2911e-08	6.09637e-07	4.04191e-06	8.95987e-07	3.35861e-07	8.96654e-07	4.0332e-07	7.85612e-07	8.21514e-07	8.26729e-08	1.83723e-06	2.36256e-08	2.40481e-07	1.26502e-06	4.23558e-07	4.00827e-07	3.63366e-07	8.12408e-07	5.76079e-07	0	4.85332e-07	0	2.46349e-07	3.74154e-07	8.7696e-07	0	1.34248e-06	5.4237e-07	6.04311e-08
msp_1608c	0	0	1.8278e-08	4.029e-08	0	0	0	0	0	2.32686e-08	0	0	0	2.79268e-08	3.42139e-08	1.37785e-08	0	0	0	0	0	2.05361e-08	3.09735e-07	0	0	0	0	6.25228e-08	0	0	4.54774e-08	0	1.53142e-08	0	0	0	1.01047e-07	0	0	0	0	0	0	0	3.04507e-08	0	0	3.28329e-08	0
msp_0236	0	2.19625e-07	0	8.20129e-07	1.33624e-07	1.30239e-08	0	7.63516e-09	7.36133e-08	0	0	0	0	4.37896e-07	2.74916e-07	0	2.94931e-07	1.13075e-07	1.12516e-07	1.63937e-07	3.21433e-07	4.99282e-08	4.31839e-07	7.77335e-07	1.29434e-07	1.22082e-05	4.25707e-08	0	4.40059e-08	3.70055e-09	4.8116e-08	0	3.72948e-07	2.03835e-07	1.26013e-07	2.89079e-08	1.40673e-06	0	7.179e-08	5.18318e-07	4.01735e-08	9.31282e-08	3.08728e-07	8.25015e-09	3.76644e-08	0	8.22731e-07	0	0
msp_1033	0	0	0	5.1802e-07	0	0	0	7.28496e-09	0	0	3.12145e-07	0	0	0	0	0	0	0	0	0	7.48765e-07	0	0	0	0	0	0	0	4.24538e-08	5.84095e-09	0	3.10791e-09	0	0	0	0	3.44377e-07	0	0	0	7.58489e-07	0	0	0	0	0	0	4.35512e-08	0
msp_0324	0	0	0	0	1.29832e-07	0	0	0	0	0	0	0	1.20608e-07	0	0	0	0	0	2.51133e-06	0	1.34147e-08	0	0	2.71653e-06	0	0	8.89752e-08	0	4.46648e-07	4.79349e-06	0	5.02753e-08	0	5.3695e-09	0	0	0	0	5.78769e-07	0	5.14526e-07	6.52191e-09	2.76106e-07	2.56538e-07	0	9.23114e-08	0	0	3.44614e-08
msp_0089	0	0	1.61636e-07	0	5.21599e-07	0	3.06091e-06	3.03007e-08	0	3.73252e-07	1.65863e-06	2.89892e-07	0	1.64332e-06	1.86264e-07	7.09014e-08	4.69259e-08	1.75483e-08	7.68977e-06	1.45407e-08	1.4738e-07	0	3.49196e-08	0	0	1.35649e-06	0	2.90198e-07	2.35182e-07	3.07773e-07	0	5.27458e-06	2.42167e-07	4.44983e-07	0	0	5.72469e-07	0	4.78065e-07	2.66425e-07	9.7456e-07	4.81274e-08	7.68317e-07	4.35851e-07	0	0	3.36139e-07	4.53602e-07	5.70154e-09
msp_0287	6.35034e-07	0	2.73237e-07	3.08765e-07	4.90436e-07	0	2.03414e-07	1.95316e-07	0	0	1.38819e-07	1.2038e-07	7.14501e-08	7.13709e-07	0	4.41885e-07	0	1.16433e-07	2.18086e-06	1.18419e-08	1.50986e-08	0	6.23296e-08	7.28691e-07	0	1.88721e-07	0	9.26093e-07	7.39931e-08	3.36751e-07	1.06352e-08	7.77472e-07	7.35553e-09	3.33478e-08	0	3.16137e-07	5.40195e-08	0	3.09187e-07	6.21064e-07	9.13219e-08	7.87973e-08	5.95414e-07	2.27056e-07	0	1.74013e-07	0	0	4.56388e-08
msp_0854	0	0	0	0	0	0	0	0	0	2.56347e-06	0	0	0	0	0	0	0	0	0	0	2.98339e-07	0	0	0	0	0	1.31287e-05	1.12229e-05	0	0	0	6.36917e-07	0	0	0	0	0	0	0	0	1.15888e-05	0	1.53517e-05	0	0	0	0	0	0
msp_0345	0	0	0	0	0	0	0	0	0	0	0	0	0	0	8.57323e-08	0	0	0	0	0	0	0	0	0	0	0	0	0	0	0	0	0	0	0	3.22061e-07	0	0	3.0705e-06	3.75972e-06	0	0	0	1.68999e-08	0	0	0	0	0	5.42157e-08
msp_0960	0	0	0	0	5.34328e-08	0	0	0	0	7.85489e-08	2.06896e-08	7.35648e-09	0	0	0	0	0	0	0	0	0	0	0	1.00351e-07	0	0	0	0	0	1.00995e-07	0	0	0	0	0	3.18079e-08	0	0	0	0	1.4451e-08	0	2.72128e-08	0	0	0	0	0	0
msp_0471	4.01514e-07	0	1.3171e-07	3.8491e-07	3.16038e-07	0	3.39765e-07	1.50803e-07	6.09936e-08	5.51922e-07	2.48026e-08	6.77157e-08	1.48437e-08	2.78946e-08	0	1.77599e-07	4.84747e-08	2.6428e-08	2.58839e-08	0	2.65397e-08	0	0	1.40901e-07	2.55719e-06	1.57414e-08	5.36387e-08	1.33819e-07	1.24383e-06	4.78921e-08	7.57372e-09	4.23749e-07	2.88377e-08	1.05106e-08	0	0	0	4.80375e-08	2.55887e-08	4.49882e-08	3.67245e-08	1.3412e-07	2.05051e-08	1.11169e-08	0	0	0	5.84824e-08	0
msp_0461	0	0	0	0	0	0	0	9.34085e-08	0	0	0	0	0	0	1.69965e-06	0	0	0	7.83096e-08	0	0	2.99736e-07	0	2.8282e-07	0	0	0	0	0	0	0	2.07594e-08	4.32376e-07	3.78216e-08	0	0	0	0	0	8.99708e-07	0	0	1.20694e-06	1.87264e-07	0	0	0	0	0
msp_0065	0	2.65474e-06	0	5.45204e-06	3.8697e-07	6.96717e-08	0	1.56497e-08	1.26706e-07	3.44604e-07	0	8.83541e-07	1.38212e-07	0	5.68789e-08	4.38211e-08	7.48031e-08	1.65008e-06	0	1.92453e-07	1.35949e-07	1.9341e-08	4.05194e-07	1.04369e-06	0	0	0	1.97019e-06	4.14409e-07	1.21331e-08	2.86321e-06	4.58909e-07	3.03718e-08	3.15034e-07	8.36421e-08	5.36431e-07	1.76395e-06	2.22834e-08	1.62415e-07	0	0	0	2.97787e-07	7.23571e-08	1.45159e-06	4.27904e-07	7.88785e-07	0	0
msp_0031	1.94248e-06	4.11664e-06	2.04459e-05	1.39804e-06	0	8.13216e-05	0	8.62962e-07	1.40189e-06	0	0	0	9.50466e-07	1.81454e-05	6.51359e-07	2.3656e-07	0	4.65229e-06	8.9611e-06	9.39735e-08	0	0	0	0	0	0	0	0	0	2.61564e-07	2.91886e-07	0	2.76462e-07	0	0	1.22953e-06	0	0	0	0	5.05212e-07	2.74873e-05	0	0	0	0	5.28063e-06	1.55989e-06	7.49871e-09
msp_1353	0	0	0	0	0	0	0	0	0	0	0	0	0	0	4.74354e-08	0	8.2447e-09	0	4.67429e-09	7.38444e-09	0	8.93721e-09	0	3.52802e-08	0	1.72528e-08	0	0	0	8.49176e-09	0	0	0	6.64112e-09	0	0	2.36552e-08	1.2807e-08	0	0	1.75332e-08	0	0	0	0	0	0	0	0
msp_0208	1.76162e-07	2.46528e-07	2.32283e-07	3.32023e-07	2.84131e-07	5.97548e-09	2.63371e-07	2.68776e-08	1.164e-07	1.23113e-07	2.46118e-06	6.05562e-07	2.5911e-08	4.48833e-07	8.77601e-08	1.42539e-07	1.32624e-07	1.2571e-06	1.61233e-06	1.91194e-07	3.4829e-07	6.66792e-08	1.12565e-06	3.5018e-07	6.36506e-07	9.60956e-07	1.40907e-07	1.11039e-06	1.13925e-06	7.60561e-08	2.77812e-07	1.75856e-08	1.85132e-07	2.99239e-07	4.2998e-07	6.14611e-07	5.08693e-07	2.40818e-07	9.84311e-08	3.43751e-07	8.78831e-07	8.01798e-08	7.99649e-08	6.04019e-08	2.41915e-07	1.15566e-07	6.24499e-07	8.57861e-08	8.63443e-09
msp_1001	0	0	0	0	3.78298e-08	0	0	0	0	7.70472e-09	5.53836e-09	0	0	0	0	4.38565e-07	6.02279e-08	0	0	0	4.70953e-09	0	0	3.89427e-08	0	0	0	9.20508e-08	7.5972e-08	0	0	7.88496e-08	6.46297e-09	0	0	0	0	0	0	0	1.48139e-07	0	6.12821e-08	2.98786e-07	0	0	0	0	2.74231e-08
msp_0521	0	0	0	0	0	0	0	0	0	0	0	0	0	0	8.79967e-07	0	1.52393e-06	0	0	0	5.92552e-07	0	0	0	0	1.56412e-08	1.64207e-06	0	0	0	0	0	2.85327e-07	0	0	0	0	8.80433e-07	0	0	0	0	0	4.86042e-07	0	0	0	0	0
msp_0652	0	0	0	0	0	0	0	2.07974e-08	0	0	0	1.6802e-08	0	0	7.39166e-09	0	6.1244e-08	9.30203e-09	4.7045e-08	0	3.14914e-07	0	0	5.90254e-07	0	0	0	8.56161e-08	0	3.03584e-07	0	9.23421e-07	9.53184e-08	1.75863e-08	0	0	0	0	5.47246e-07	0	3.49293e-07	0	0	7.98717e-08	0	0	0	0	0
msp_1177	0	1.14993e-07	5.86774e-08	0	5.46358e-08	0	0	0	1.22814e-07	1.0034e-07	0	1.07151e-08	0	0	0	0	2.97623e-08	0	9.56373e-09	0	1.07651e-07	0	0	2.8503e-07	6.646e-08	0	8.56276e-08	1.0163e-07	0	6.42332e-07	0	2.37017e-08	4.24751e-08	0	0	3.41093e-08	0	0	1.07393e-07	5.15461e-08	7.8034e-08	2.43772e-08	6.8563e-07	1.50183e-07	0	0	0	9.5491e-08	0
msp_0698	0	0	0	0	0	0	0	0	0	0	0	0	0	4.34285e-08	0	0	0	0	6.31974e-09	7.44021e-08	7.05248e-08	0	0	0	0	0	0	0	4.69294e-07	4.74957e-08	7.06967e-08	0	0	0	0	2.7619e-08	0	0	0	1.68582e-08	0	0	0	0	0	0	0	1.87459e-08	0
msp_0800	4.259e-07	0	0	9.36898e-07	0	0	2.3468e-07	0	0	0	0	0	1.85442e-07	7.90226e-07	2.33636e-07	0	2.54733e-07	2.82507e-07	0	0	8.79615e-08	3.20908e-07	0	1.49797e-06	0	0	0	0	0	1.86959e-07	4.36345e-07	0	0	0	0	0	5.57817e-07	0	1.46816e-06	3.6374e-07	6.94338e-08	0	0	0	0	0	0	2.09101e-06	0
msp_0729	0	0	0	0	0	0	0	0	0	0	0	0	0	0	2.28053e-08	2.77297e-07	0	0	6.10077e-08	0	0	0	0	2.72285e-09	0	0	0	0	0	0	0	0	1.93576e-08	0	0	0	0	0	0	0	0	0	0	8.72961e-08	0	0	0	0	0
msp_0640	0	0	0	0	0	0	0	0	0	0	1.93092e-08	0	0	0	0	0	0	0	0	0	0	0	0	2.18869e-08	0	0	0	1.24578e-08	1.01591e-08	0	0	1.73635e-08	0	0	0	0	0	0	0	0	1.0968e-08	0	5.99148e-08	0	0	0	0	0	0
msp_1917	0	0	0	0	0	0	0	3.09417e-08	1.67295e-07	0	0	0	0	0	1.7884e-07	0	6.52707e-08	0	0	0	0	1.20382e-07	0	0	0	0	0	0	0	0	0	0	0	0	0	0	0	0	0	0	0	0	0	2.22207e-08	0	0	0	0	0
msp_0910	1.97534e-06	0	2.92255e-07	6.5562e-06	3.4801e-07	0	0	0	0	0	0	0	0	0	0	0	0	3.70656e-08	0	0	0	0	0	0	0	0	0	0	0	0	0	0	0	0	0	1.08223e-07	0	0	0	0	0	0	0	0	0	0	5.84949e-06	3.59516e-07	0
msp_0465	0	0	0	0	0	0	0	0	0	0	0	0	0	0	0	0	0	0	0	1.8027e-08	0	0	0	0	0	0	0	3.69986e-08	0	0	0	0	0	0	0	0	0	0	0	0	1.94742e-06	0	2.76567e-08	0	0	0	0	1.60926e-06	0
msp_0526	1.6192e-07	0	0	0	1.21459e-07	0	0	1.02424e-07	0	2.0108e-07	1.89534e-07	6.1977e-09	0	0	0	0	0	0	0	0	4.32078e-07	0	0	0	0	7.65804e-09	6.99266e-07	0	4.20629e-07	1.52416e-06	0	0	1.41353e-07	7.82687e-09	0	2.91963e-08	0	4.73523e-08	0	0	6.94599e-07	0	4.0337e-08	4.82291e-07	0	0	0	4.56334e-07	9.53686e-08
msp_0067	0	0	0	0	0	0	0	0	3.52445e-05	0	0	0	0	0	0	0	0	0	1.34188e-05	9.47957e-07	0	0	0	0	0	0	0	0	6.76083e-06	0	0	0	0	0	0	0	0	0	0	0	0	0	0	3.68953e-07	0	0	0	1.6048e-05	5.17475e-06
msp_0554	0	1.05279e-07	0	0	8.68924e-08	1.44738e-07	0	0	0	0	0	0	2.2146e-08	4.89022e-07	2.24777e-08	1.01344e-08	0	2.36691e-07	0	0	0	0	2.05622e-06	1.51912e-08	0	0	0	0	0	0	7.07376e-08	1.42904e-08	8.26026e-08	0	1.14858e-08	0	0	0	0	0	1.43117e-07	0	1.03142e-07	2.22474e-07	1.07744e-06	0	4.01389e-08	0	0
msp_0203	0	0	0	0	0	0	5.26086e-08	0	0	1.40546e-07	0	3.83643e-09	0	0	0	0	0	0	4.14533e-08	0	0	0	5.71195e-09	0	0	0	0	0	0	1.69867e-08	8.25213e-08	0	0	0	0	0	6.97244e-09	0	1.51865e-08	0	0	0	0	0	0	0	0	0	0
msp_0036	1.04268e-05	6.54014e-06	1.13671e-05	1.81357e-06	3.76974e-08	0	0	2.32292e-07	1.51262e-05	0	0	0	0	0	2.14357e-07	0	0	0	1.43308e-06	0	0	1.24373e-08	0	3.64283e-06	0	0	8.97303e-07	0	0	3.79142e-06	0	5.99028e-06	5.74242e-07	2.20888e-07	0	0	1.17635e-06	0	0	0	0	0	0	9.92495e-08	0	6.20015e-06	0	0	1.54383e-07
msp_0105	3.54021e-06	1.01543e-05	0	0	9.22514e-06	0	0	0	0	1.62829e-06	0	0	0	0	5.49113e-06	3.35023e-06	2.33401e-06	2.16164e-06	1.05463e-06	6.10585e-07	1.88013e-06	1.19608e-05	0	2.12429e-07	0	6.10751e-06	1.03831e-07	0	7.29416e-06	0	0	0	5.59365e-06	1.45143e-07	0	0	0	0	0	0	1.15294e-06	0	6.1651e-06	0	0	0	0	0	3.98693e-07
msp_0847	8.10787e-08	0	0	0	0	0	0	3.37225e-08	0	0	8.6447e-08	0	0	0	0	0	0	8.13459e-08	0	8.76639e-09	5.38733e-08	0	0	0	0	0	1.2187e-06	1.18306e-07	5.13951e-07	0	0	6.52093e-07	0	0	0	0	0	0	0	0	2.27798e-07	0	0	1.24495e-06	0	0	0	0	0
msp_0007	5.24667e-07	1.66016e-06	4.40261e-07	8.51617e-07	2.53889e-07	1.49848e-06	1.90307e-06	2.16551e-07	2.39674e-06	0	0	3.11158e-06	6.52373e-07	6.47504e-07	1.5855e-07	1.86721e-07	1.55091e-06	4.60129e-07	2.4597e-07	9.61652e-08	1.74689e-06	0	1.37402e-06	8.63457e-07	4.8198e-06	0	5.41703e-07	7.70023e-07	4.23292e-08	7.21804e-08	8.83932e-09	2.98417e-07	3.28985e-07	0	0	6.33863e-07	1.05339e-06	0	2.89983e-07	4.6832e-07	3.86174e-07	2.93967e-06	3.91223e-07	9.03317e-07	0	9.97415e-06	0	3.71448e-07	1.925e-07
msp_0595	0	0	0	0	0	2.80524e-08	0	0	0	0	0	0	0	0	0	0	0	0	0	0	0	0	0	0	0	0	0	0	1.75444e-07	0	0	0	0	0	0	0	0	0	0	0	0	0	0	0	0	1.12256e-07	0	0	2.86708e-08
msp_0032	5.04347e-06	1.63581e-06	3.17832e-06	1.56908e-06	2.92824e-06	0	1.77471e-06	1.30366e-06	1.2755e-06	1.72117e-07	3.23631e-06	1.82191e-06	1.98488e-07	5.30751e-09	1.12809e-07	0	1.23561e-06	2.54952e-07	1.14514e-06	5.19264e-08	9.32957e-07	0	1.98531e-07	3.15482e-07	8.27079e-06	1.21705e-06	7.55242e-06	0	1.7701e-06	4.98278e-06	6.27575e-08	3.37333e-07	5.84495e-07	1.73237e-07	2.62452e-07	1.1541e-07	4.75255e-07	1.03574e-05	1.85394e-06	7.05081e-07	7.36731e-07	5.15467e-07	1.26744e-06	4.07606e-07	0	1.52614e-05	1.39572e-07	1.0782e-05	1.94162e-07
msp_0615	0	0	0	0	0	0	0	6.17361e-08	0	0	0	0	0	0	4.90805e-07	0	0	0	0	0	0	1.34266e-06	0	4.177e-07	0	9.78696e-09	0	0	0	7.69954e-08	0	3.66324e-06	0	0	0	0	0	0	0	0	0	0	1.58247e-07	0	0	0	0	0	1.06888e-07
msp_0581	0	2.9097e-09	0	0	0	0	0	0	0	0	0	1.0471e-07	0	0	5.96622e-09	1.21231e-08	4.20316e-09	1.39143e-08	0	6.56843e-09	2.37554e-08	3.84477e-08	7.16267e-09	0	0	0	0	0	0	0	0	0	2.41766e-08	0	2.30405e-08	0	9.33659e-09	0	0	0	2.5176e-08	0	0	0	0	0	0	0	0
msp_0760	0	0	0	1.54923e-08	0	0	0	0	0	1.37313e-08	0	0	0	0	1.07798e-08	0	2.29773e-08	3.31034e-08	0	0	2.47955e-08	9.07345e-09	3.06415e-07	0	0	0	2.47499e-08	0	0	0	0	0	0	1.48703e-08	2.85343e-07	3.7436e-09	0	0	0	0	0	0	0	1.46656e-08	0	0	0	3.67547e-09	6.17607e-09
msp_0059	5.26418e-08	6.86189e-07	1.53121e-06	1.39584e-06	2.68841e-06	0	0	1.95195e-07	0	0	1.76536e-06	5.39988e-07	1.54774e-06	1.41746e-06	1.01949e-07	2.5053e-06	4.25929e-06	2.9214e-07	2.26811e-06	6.20752e-07	1.90922e-07	0	1.20151e-06	1.79861e-06	2.86011e-06	0	4.30153e-07	1.30867e-06	3.20643e-06	3.45157e-07	3.48275e-07	3.19999e-06	9.27447e-07	4.12477e-07	0	2.47874e-06	5.41761e-07	0	2.89681e-06	0	1.32741e-07	4.00528e-06	1.46682e-06	8.17853e-06	0	5.22422e-06	0	0	2.56844e-07
msp_0970	5.29437e-08	0	0	0	0	0	0	2.07782e-08	0	0	0	0	1.43902e-07	1.21046e-07	0	0	0	0	0	0	0	0	0	1.53219e-07	0	0	0	0	0	0	9.43561e-07	0	0	0	0	0	0	0	0	0	6.30456e-09	0	0	1.11632e-07	0	0	0	0	1.74467e-08
msp_0436	0	5.81372e-07	3.39122e-08	8.90669e-08	5.52797e-07	0	2.88562e-08	1.93034e-08	1.30895e-08	4.37592e-08	6.52171e-07	2.14029e-06	1.68588e-07	3.0048e-07	1.15314e-07	1.27271e-07	7.82316e-08	4.19735e-07	5.40799e-09	2.65425e-07	4.53395e-08	9.33251e-08	3.58608e-07	9.42317e-07	2.87898e-07	2.22615e-06	2.18059e-08	3.65502e-07	9.31466e-08	1.18585e-07	1.197e-06	0	4.81065e-08	1.65501e-06	3.06637e-07	1.02045e-06	1.38114e-06	1.00166e-07	2.51936e-08	7.31647e-08	5.06135e-08	2.29868e-08	6.27353e-07	1.3968e-07	3.27764e-07	1.0494e-07	2.82307e-07	5.67381e-07	3.27545e-08
msp_0876	0	0	0	0	0	0	0	0	0	0	0	0	0	0	1.37774e-07	0	0	0	0	0	0	1.07736e-07	0	2.76581e-07	0	0	9.13741e-07	0	0	0	0	0	5.54614e-07	4.67641e-08	0	0	0	0	0	0	0	0	0	1.00993e-08	0	0	0	0	1.73205e-07
msp_0530	0	0	0	1.43389e-07	3.40304e-07	0	4.97025e-07	2.57002e-08	0	0	3.71954e-07	0	0	6.31286e-07	1.44555e-07	3.13825e-08	3.66787e-08	3.53303e-07	0	0	6.91456e-08	0	1.55251e-07	6.53172e-07	2.13025e-07	5.12607e-07	1.52967e-07	0	0	1.02265e-07	1.86901e-07	0	1.10473e-07	1.70534e-06	0	0	1.38269e-07	0	0	0	1.85262e-06	4.07902e-07	1.69828e-07	5.70082e-09	0	0	1.13231e-06	0	5.28775e-08
msp_0020	7.73118e-08	0	5.0233e-08	0	5.27583e-09	5.27856e-07	5.919e-08	0	7.96468e-08	2.66847e-08	0	0	0	0	0	0	0	0	0	0	0	0	0	0	1.15066e-07	0	0	0	5.4938e-09	0	0	2.70926e-08	0	0	9.56575e-09	0	0	1.62387e-08	0	1.11221e-08	0	0	0	0	1.24223e-07	9.1919e-08	3.88911e-09	0	0
msp_0808	0	0	0	0	0	0	0	0	0	0	0	0	0	0	0	0	4.17894e-06	5.18833e-07	0	0	0	0	0	1.75518e-07	0	0	0	0	0	0	0	0	0	0	1.1736e-06	3.20101e-07	0	0	8.24819e-07	0	0	0	0	0	0	0	0	0	0
msp_1032	0	5.58921e-07	0	0	0	0	0	7.84016e-08	3.69807e-08	0	0	0	0	0	3.95421e-07	0	0	0	0	0	0	3.16137e-07	0	8.05305e-07	0	0	3.58334e-07	0	0	0	0	1.17689e-07	0	0	0	0	0	7.91879e-08	0	2.43032e-07	0	0	0	5.94587e-08	0	0	0	9.48717e-08	3.91483e-08
msp_0375	0	0	0	6.44941e-06	0	0	7.65363e-07	0	2.12668e-06	0	0	0	0	1.38435e-06	0	0	8.93422e-08	0	5.26229e-07	0	0	0	0	5.24182e-07	0	0	0	0	2.98694e-07	0	0	0	1.57499e-07	2.28915e-07	0	0	0	0	0	0	2.20473e-08	0	1.43958e-08	0	0	0	0	0	0
msp_1362	0	0	0	8.84482e-08	0	0	0	5.30334e-08	9.79839e-08	0	1.12818e-08	0	0	0	6.48755e-09	0	0	0	0	0	0	0	0	0	0	1.83271e-08	7.39362e-08	0	1.95167e-08	4.39846e-08	0	0	0	0	0	1.24641e-07	7.10065e-08	1.60819e-07	0	0	0	7.41512e-09	0	0	0	0	0	2.43176e-08	0
msp_1051	0	5.47611e-08	0	0	0	0	0	0	0	0	0	0	0	0	0	0	0	0	3.14518e-08	0	0	0	0	0	0	0	0	0	1.10365e-07	1.43182e-07	0	0	0	0	0	0	0	0	0	0	0	0	0	0	0	0	0	0	0
msp_0037	2.0443e-06	0	0	0	0	0	0	2.71817e-08	9.87837e-07	0	0	0	0	5.04962e-07	3.70663e-08	0	0	2.09423e-07	0	0	0	0	0	0	0	0	0	0	0	3.20235e-08	0	0	1.04244e-07	2.67148e-07	0	0	0	1.99044e-06	0	9.08089e-07	8.13232e-07	1.53995e-06	0	0	0	1.32316e-06	0	0	0
msp_0025	0	0	1.40346e-06	0	8.99371e-07	2.35642e-08	5.08e-07	5.27216e-08	2.24184e-06	1.53975e-07	7.3029e-06	6.32697e-08	4.33641e-07	1.28255e-06	5.79591e-06	0	1.51364e-06	0	0	0	4.76122e-06	0	0	3.34232e-06	1.68023e-06	3.44306e-07	6.53806e-06	0	9.23519e-07	1.63009e-05	0	0	0	0	0	2.01656e-06	7.50534e-07	4.90104e-07	3.15113e-07	2.95615e-06	1.38304e-06	0	3.59621e-06	8.83897e-06	9.99555e-07	0	0	1.96472e-06	0
msp_0271	2.21649e-05	0	0	0	3.63784e-05	0	0	0	0	0	4.53751e-06	4.2632e-06	2.10322e-06	0	0	5.33625e-08	1.57244e-05	0	0	1.44957e-06	0	0	0	0	0	0	0	5.8644e-09	0	1.99161e-05	0	0	0	0	0	0	0	0	0	0	0	0	0	1.62652e-05	0	0	0	1.27027e-05	0
msp_1592	0	0	0	0	0	0	0	2.99757e-08	0	1.83392e-07	0	0	0	0	0	0	0	0	0	0	1.01976e-08	0	0	6.77258e-08	0	0	0	7.33277e-08	3.61721e-08	0	0	2.51905e-07	0	0	0	0	0	4.97072e-08	0	0	0	0	0	0	0	0	0	2.52603e-08	0
msp_1038	0	0	3.01216e-08	4.81374e-08	0	0	0	0	0	0	4.93471e-07	0	0	1.22251e-06	2.02024e-08	0	1.66968e-08	9.44926e-08	2.76207e-07	0	0	9.22912e-08	5.18918e-07	2.87263e-08	0	0	3.29874e-08	0	0	0	4.02939e-08	0	3.12823e-08	0	4.56477e-08	0	0	4.1938e-08	0	0	6.81629e-08	0	0	8.4909e-09	0	0	2.58671e-06	1.4466e-08	0
msp_0154	0	2.22526e-06	2.30034e-07	2.22836e-06	1.43505e-06	0	5.80091e-07	1.2427e-07	1.0054e-06	6.44819e-07	1.85407e-06	2.58102e-06	2.04042e-07	6.34432e-06	2.10524e-07	7.73487e-07	5.1844e-07	2.33057e-06	7.77968e-07	3.94324e-07	9.4741e-07	2.39947e-07	7.61306e-06	4.46393e-06	1.03348e-06	3.01031e-06	9.09218e-07	4.33815e-06	1.77174e-06	4.22803e-08	2.44512e-06	3.18959e-06	6.23151e-07	1.4164e-06	7.81485e-07	3.2337e-07	6.03679e-07	5.59164e-07	2.82871e-07	6.71587e-07	2.15489e-06	9.56553e-07	3.93756e-07	2.51245e-06	2.82191e-07	8.98399e-07	2.5154e-06	1.26181e-07	1.49125e-07
msp_0619	0	5.03869e-08	0	0	3.52848e-09	0	0	7.67417e-09	0	0	0	0	0	0	0	0	2.57092e-07	0	7.68659e-08	0	1.53932e-08	0	0	7.9678e-08	0	0	0	0	1.52142e-07	5.76246e-07	0	5.08142e-07	6.08023e-08	0	0	0	0	0	1.06571e-07	0	2.23812e-08	0	4.90279e-08	0	0	0	0	2.46752e-08	0
msp_1315	1.63118e-08	0	9.82504e-09	0	5.03625e-08	0	0	1.10594e-08	0	1.06917e-07	1.01245e-08	0	0	0	0	8.75605e-09	1.87456e-08	0	0	0	0	0	0	1.08127e-08	0	1.31496e-08	6.35415e-09	0	0	4.50477e-08	0	6.29293e-09	0	0	0	0	0	5.23924e-09	0	0	1.32939e-08	0	1.40142e-08	0	0	0	0	0	0
msp_1672	5.8646e-07	0	0	0	8.76087e-09	0	0	0	0	0	0	0	0	0	0	1.09418e-08	0	0	0	0	0	0	0	3.66694e-08	0	0	0	0	6.91236e-08	1.54902e-07	0	0	0	0	0	3.89294e-08	0	0	0	0	0	0	0	0	0	0	0	0	0
msp_0288	0	0	0	0	0	0	0	0	0	0	0	0	0	0	0	0	0	1.6101e-07	0	0	0	0	0	0	0	0	0	0	2.68222e-06	0	0	0	0	0	0	0	0	0	0	0	0	0	0	0	0	0	0	0	1.39754e-08
msp_0212	0	2.66904e-07	0	0	5.78928e-09	0	0	0	0	0	0	3.1902e-06	0	4.44304e-09	0	1.48514e-06	0	0	0	0	0	0	0	0	3.12441e-06	0	0	7.9601e-06	0	0	0	0	0	0	0	0	0	2.56512e-06	3.16725e-06	7.4853e-06	0	0	1.19162e-08	0	3.69426e-06	1.94523e-06	7.46631e-06	0	0
msp_0008	0	0	0	0	0	0	0	0	0	0	0	0	0	0	2.02087e-08	2.83259e-07	0	0	7.98583e-09	0	3.44072e-07	0	0	0	0	0	0	0	1.23277e-07	1.83705e-07	0	0	2.09247e-07	2.46176e-07	0	0	0	0	0	3.72935e-07	0	0	0	0	0	0	0	5.55134e-07	0
msp_0781	2.48306e-07	0	0	0	1.89044e-07	0	0	5.82219e-09	0	8.40787e-08	0	8.13882e-09	0	0	0	1.34805e-07	9.13116e-08	0	7.54757e-08	0	1.74425e-08	9.347e-09	0	6.30882e-08	0	0	0	2.47851e-07	3.30621e-07	4.01081e-07	0	4.64389e-07	0	0	0	0	0	2.22921e-08	0	0	6.42118e-08	0	3.50372e-07	0	0	0	0	0	9.41873e-09
msp_0179	0	0	0	0	0	0	0	7.09589e-07	0	0	0	0	0	3.18518e-06	0	0	0	0	5.16569e-06	0	0	0	0	0	0	0	0	0	0	0	0	0	0	0	2.41712e-06	0	0	1.43503e-06	0	0	7.62188e-08	0	0	0	0	0	0	0	0
msp_0592	0	0	0	0	0	0	0	5.28844e-07	0	0	0	2.50497e-07	0	5.49181e-07	1.513e-07	3.70614e-08	3.29244e-07	4.03317e-07	7.05589e-07	9.98485e-08	3.48644e-07	1.19141e-07	0	5.28232e-07	0	4.54325e-08	4.21799e-07	1.06709e-06	0	3.79474e-06	9.83929e-08	0	4.10624e-07	1.01899e-07	0	2.82142e-07	8.81843e-08	0	0	5.27037e-07	1.20635e-06	0	9.66107e-07	4.24352e-07	0	0	0	0	3.09814e-07
msp_0396	1.94548e-08	2.3191e-06	0	9.39298e-08	2.66573e-07	0	2.31928e-07	0	4.41617e-08	2.44924e-08	7.7594e-07	3.63762e-07	2.78676e-08	1.54208e-07	0	2.00804e-07	1.05287e-07	1.25336e-07	6.64696e-08	1.42971e-08	4.7516e-08	1.90222e-08	1.91766e-08	1.42389e-08	0	4.42977e-08	2.33637e-07	2.59062e-07	3.02902e-07	4.06852e-08	3.80482e-08	5.57694e-08	9.07302e-09	1.27028e-07	0	1.13293e-07	4.12876e-07	0	4.31645e-07	0	6.04508e-08	5.17715e-08	5.66199e-07	3.35133e-09	0	0	0	2.06688e-07	0
msp_0270	1.94036e-07	0	0	0	0	0	0	0	0	7.14828e-07	1.60609e-07	0	0	8.23851e-09	0	1.90706e-07	6.89934e-08	4.42382e-08	0	0	1.89552e-08	0	0	0	0	1.16089e-07	3.19681e-07	0	9.25591e-08	2.10584e-07	0	4.61312e-08	0	0	0	0	0	2.70949e-08	0	0	3.03632e-08	0	1.21923e-06	0	0	0	0	0	2.73188e-08
msp_0019	1.12312e-06	0	0	0	0	0	0	2.15168e-06	0	0	0	0	0	0	0	0	0	0	0	0	9.11787e-07	0	0	2.18408e-08	0	0	9.91973e-07	0	0	0	0	0	4.91637e-07	3.13094e-07	0	1.27888e-06	0	0	3.65307e-07	0	0	2.53551e-06	0	0	0	0	1.00153e-06	0	5.66324e-08
msp_0378	0	3.04003e-08	0	0	0	0	1.44339e-07	0	0	0	0	5.14187e-07	0	0	4.25262e-08	2.28873e-07	1.08688e-07	2.98956e-07	0	0	0	0	0	2.24297e-07	0	0	3.87229e-08	0	1.58493e-08	0	0	0	0	6.5122e-08	1.19359e-07	2.11778e-07	1.28251e-06	0	0	0	1.11827e-07	0	4.14125e-09	6.13969e-08	0	0	0	3.7548e-08	0
msp_1491	0	0	0	0	0	0	0	0	5.41186e-08	0	3.42096e-07	7.6443e-09	0	0	0	0	0	0	0	0	0	0	0	3.73744e-08	0	0	0	0	0	0	0	0	0	0	0	0	3.05206e-08	9.27712e-09	0	0	2.6784e-08	0	0	0	0	0	0	0	0
msp_0063	1.27947e-06	0	0	8.68835e-09	0	0	1.05053e-05	2.62547e-07	0	0	1.56905e-06	0	4.88317e-07	1.03109e-08	0	0	4.78208e-07	1.59985e-08	0	0	1.58995e-06	0	0	0	0	0	0	0	0	4.15692e-08	0	5.9617e-07	1.84519e-08	1.37744e-07	0	0	0	0	3.28566e-07	1.3187e-06	4.92799e-07	0	1.10467e-07	0	0	1.42366e-06	0	8.21394e-07	4.1104e-09
msp_0657	0	0	0	0	0	0	0	0	0	0	0	0	0	0	0	2.13415e-07	0	0	0	0	0	0	0	0	0	0	0	2.50936e-08	2.66894e-08	0	0	0	0	0	0	0	0	0	0	0	0	0	5.13823e-07	0	0	0	0	0	0
msp_0585	1.33656e-07	0	5.23342e-08	0	0	0	0	0	0	0	0	0	0	0	8.493e-07	0	0	0	0	1.28688e-07	3.21371e-08	0	0	0	0	7.21972e-07	0	0	2.4314e-07	0	6.49307e-09	5.69305e-09	0	0	0	0	0	0	0	7.38414e-07	5.31122e-07	0	0	0	0	0	0	2.94026e-06	0
msp_1022	0	0	0	0	0	0	0	0	0	0	0	0	0	2.11259e-07	0	2.59872e-06	0	0	0	1.34825e-08	0	2.04419e-07	0	0	0	0	0	0	0	0	0	0	0	6.67478e-09	0	2.44951e-08	0	1.01978e-07	1.10765e-07	0	0	0	2.52368e-08	0	0	0	0	0	0
msp_0761	0	0	0	0	0	0	0	1.68566e-08	0	0	0	4.05275e-09	0	7.56872e-09	5.21695e-08	0	5.59088e-09	1.39931e-08	0	0	0	2.84512e-07	0	1.33901e-08	0	0	0	0	0	0	0	1.0355e-08	0	1.11407e-08	0	0	0	0	0	0	0	0	5.13119e-07	1.15841e-07	0	0	0	0	0
msp_0507	0	0	0	4.04317e-07	0	1.41085e-07	0	0	0	0	0	0	0	0	0	0	0	3.89236e-07	0	0	0	0	0	0	0	0	1.04636e-07	0	0	0	0	0	0	0	0	0	0	1.88231e-07	0	0	0	0	0	0	0	0	0	0	0
msp_2943	0	1.34745e-08	3.80321e-08	0	0	0	0	0	0	0	0	2.22846e-08	2.11208e-08	1.46333e-07	0	0	0	8.85079e-08	0	5.75431e-08	0	0	3.65118e-08	0	0	0	0	0	0	0	0	0	0	0	4.01148e-07	0	0	0	2.22343e-08	0	0	0	0	0	0	3.90764e-08	0	0	0
msp_0979	0	0	0	0	0	0	0	1.36741e-07	0	0	0	0	0	0	1.43451e-07	0	5.84915e-08	7.36609e-08	0	7.60929e-08	0	1.09667e-07	0	5.67947e-08	0	1.77692e-07	6.96703e-08	0	0	4.28943e-08	0	0	3.56909e-07	1.74263e-07	0	0	1.06193e-08	0	3.91536e-08	4.08353e-07	0	7.78955e-09	1.43394e-07	6.42225e-09	0	0	0	0	0
msp_1459	0	0	0	0	0	0	0	0	0	0	0	0	0	0	3.84442e-08	0	0	0	0	0	0	0	0	3.17561e-08	0	0	0	0	0	4.0589e-08	0	1.05856e-07	3.07276e-08	9.55059e-09	0	0	0	0	0	0	0	0	0	0	0	0	0	0	0
msp_0207	0	0	0	0	0	0	0	0	3.9932e-06	5.80398e-07	0	0	0	0	0	0	0	3.55721e-07	0	0	0	0	0	0	0	0	1.23356e-07	0	0	0	0	0	0	8.18648e-07	0	0	0	1.3424e-06	0	0	0	0	1.37797e-08	0	0	0	0	0	0
msp_0254	0	0	0	0	5.44173e-08	0	0	0	0	0	0	0	1.01204e-08	0	0	0	0	0	0	0	0	0	0	0	1.53619e-06	0	0	1.44222e-08	1.28181e-07	1.03557e-08	0	0	0	0	0	0	0	0	0	0	1.04692e-07	1.59578e-07	0	0	7.43063e-08	0	0	0	5.51782e-09
msp_1473c	0	2.28792e-08	0	0	0	0	0	0	4.06728e-08	0	0	1.84506e-08	0	0	2.25283e-08	0	0	1.4247e-07	3.45324e-07	0	0	0	0	0	0	0	0	0	0	1.69129e-08	1.23681e-07	0	2.50157e-08	1.41486e-07	0	0	0	0	5.05552e-08	3.26486e-08	0	0	0	1.50586e-08	0	7.55944e-08	0	0	0
msp_0128	4.62186e-07	0	9.76829e-09	0	6.05273e-09	0	1.08507e-06	7.03823e-07	0	0	2.30956e-07	0	6.43718e-08	1.69854e-08	2.87787e-08	0	0	0	8.59646e-08	0	2.19016e-07	1.5668e-08	0	0	0	0	0	3.05847e-07	3.8777e-07	7.63252e-08	0	2.18442e-07	8.54768e-09	1.85007e-08	1.18984e-07	2.16984e-07	1.02692e-07	0	0	8.74376e-08	5.36786e-09	1.93801e-08	1.15502e-08	3.75643e-07	0	1.10851e-08	0	2.47812e-07	7.73859e-08
msp_0374	2.53154e-06	1.08914e-05	0	6.82576e-06	4.254e-06	0	0	8.55202e-07	0	1.49989e-06	1.88667e-07	5.2454e-06	1.42448e-06	0	5.44432e-07	4.25355e-06	5.67838e-07	1.77349e-06	1.75159e-07	3.89114e-07	4.00539e-07	1.38768e-08	1.89561e-06	7.71301e-07	0	2.19703e-06	1.56278e-06	0	8.99686e-07	3.7484e-07	2.00392e-07	6.66851e-06	6.52859e-07	1.21231e-06	0	1.40595e-06	2.18496e-06	3.63679e-06	1.6807e-06	9.68724e-08	3.82331e-06	7.63374e-07	3.42257e-07	1.28767e-07	2.06292e-06	0	4.8643e-06	0	2.84647e-07
msp_0467	3.02562e-07	2.61064e-09	0	1.3183e-06	1.42694e-07	0	0	6.24592e-08	0	5.02129e-08	1.3812e-07	0	4.0554e-08	0	0	7.40233e-08	2.30934e-07	0	0	1.59658e-08	0	0	0	0	1.01897e-07	2.99178e-07	0	7.74659e-08	7.10003e-08	0	2.7954e-08	7.02653e-08	0	0	0	0	1.20851e-07	2.94842e-08	0	0	0	0	6.74735e-08	3.67689e-09	1.62136e-08	1.3235e-08	0	1.26303e-08	3.146e-08
msp_0685	0	0	0	0	0	0	0	0	0	5.05772e-09	0	0	0	0	0	2.54043e-06	0	9.73471e-07	0	0	0	0	0	0	0	0	2.83333e-06	0	0	4.12387e-07	0	0	0	0	0	0	0	0	0	0	3.696e-06	0	0	0	0	0	0	2.84209e-06	1.3758e-06
msp_0757	0	0	0	0	0	0	0	0	0	0	0	0	0	0	1.43555e-07	0	4.59802e-07	0	0	0	0	0	0	0	0	0	8.67232e-07	0	0	0	0	0	5.51085e-07	4.69864e-07	0	0	3.30436e-09	0	6.64643e-08	0	0	0	0	0	0	0	0	0	0
msp_0841	0	0	0	0	0	0	0	4.82741e-07	0	0	0	0	0	0	5.51335e-07	0	0	0	0	0	0	5.14711e-07	0	0	0	0	4.83231e-07	0	0	8.82302e-07	0	3.93184e-08	0	0	0	1.47707e-07	0	0	0	0	0	0	0	1.03274e-05	0	0	0	0	0
msp_0850	0	0	0	0	0	0	0	0	0	0	0	1.34551e-07	0	4.76965e-08	1.25581e-06	0	0	5.18422e-08	3.51106e-08	0	8.2449e-08	5.28749e-08	0	2.71547e-07	0	3.64261e-08	1.84192e-08	7.91365e-07	0	3.37903e-07	0	0	1.93157e-07	8.48429e-08	0	0	0	7.24575e-08	0	6.34027e-08	0	0	0	2.6393e-08	0	0	0	0	0
msp_0454	0	0	0	0	4.45491e-09	0	0	0	0	0	0	0	0	0	1.24135e-08	1.93863e-08	0	4.65318e-08	0	0	2.41795e-09	2.40301e-08	0	0	0	0	0	0	0	0	1.13804e-08	0	1.06849e-07	2.92679e-08	1.57839e-08	1.41269e-07	0	0	4.12098e-08	0	0	0	1.04399e-08	0	0	0	0	3.9017e-08	0
msp_0555	0	0	0	0	0	0	0	0	0	4.80358e-07	4.2021e-06	0	0	0	0	0	2.42449e-06	0	0	0	1.17861e-08	0	0	0	0	3.97833e-08	0	2.77679e-06	1.66887e-06	4.94015e-07	0	4.13995e-06	0	0	0	0	0	0	0	0	3.52401e-06	0	2.34207e-06	0	0	0	0	2.95834e-08	0
msp_0676	0	0	0	0	0	0	0	0	0	0	0	0	0	0	0	0	0	0	0	0	1.49912e-07	3.35823e-07	0	2.89658e-07	0	0	0	0	0	0	0	0	0	0	0	0	0	0	1.27496e-07	0	0	0	1.12405e-07	0	0	0	0	0	0
msp_0542	0	6.82798e-08	0	9.18457e-08	0	0	0	0	0	3.54483e-08	0	0	0	6.99227e-08	0	0	3.26392e-08	2.19351e-06	0	1.04692e-08	0	0	0	3.81381e-09	0	1.98203e-07	1.60228e-07	0	0	0	0	0	0	8.04947e-07	1.15773e-06	0	3.55974e-07	0	0	0	0	0	7.52366e-09	0	0	0	0	0	0
msp_2249	0	1.54813e-08	0	0	0	0	4.8977e-09	7.55505e-09	0	0	0	0	0	4.80643e-09	0	0	0	0	0	0	0	0	3.94382e-09	7.18545e-09	0	0	0	0	0	0	5.05999e-09	0	0	0	0	0	0	0	0	0	0	0	8.87407e-09	0	0	0	0	0	0
msp_0594	0	0	1.72965e-06	0	0	0	0	0	0	0	0	0	3.55223e-06	0	0	0	1.96794e-06	1.75141e-06	0	8.36888e-09	2.24108e-06	0	0	0	0	0	0	0	3.82336e-06	0	0	0	0	0	0	0	0	0	0	0	0	0	0	0	0	0	0	0	0
msp_1094	0	0	0	0	0	0	0	0	0	0	0	0	0	0	0	0	0	0	0	0	0	0	0	0	0	0	3.89555e-08	0	0	2.24752e-07	0	0	0	0	0	1.53078e-07	3.70512e-08	0	8.66796e-08	0	0	0	0	8.6828e-08	0	0	0	0	0
msp_0023	2.01446e-06	1.66686e-06	0	1.46496e-06	5.05066e-06	0	4.77182e-06	7.27098e-07	0	4.97263e-07	1.24089e-06	0	7.78681e-07	6.68203e-07	2.6247e-07	4.51764e-07	7.63444e-07	5.79778e-08	1.62706e-06	2.21522e-07	0	0	2.73229e-06	5.76487e-07	0	0	0	9.61441e-07	0	8.35287e-07	5.64959e-08	8.3751e-07	3.18101e-07	1.6398e-07	1.66189e-06	1.44305e-06	7.94297e-07	2.94065e-06	2.04164e-06	5.72756e-08	1.64816e-07	9.67062e-06	1.17794e-06	2.5487e-07	0	0	1.39303e-06	4.02314e-06	7.52605e-09
msp_0504	0	0	0	0	0	0	0	0	0	0	0	0	0	0	3.66863e-07	0	0	5.59385e-08	5.39527e-07	0	0	0	0	1.59219e-07	0	0	0	0	0	0	0	0	0	0	0	0	0	0	0	0	0	0	0	0	0	0	0	0	2.11957e-07
msp_0477	0	1.74926e-07	0	3.32907e-06	2.1722e-07	0	0	8.8261e-08	2.2765e-07	1.11243e-07	3.80195e-08	5.12613e-07	3.12756e-07	1.83161e-08	9.39252e-08	9.63739e-08	3.95314e-08	3.01456e-08	3.65684e-07	9.89985e-08	2.01283e-07	1.71769e-07	3.57979e-07	6.72929e-07	0	2.83324e-08	2.06855e-06	7.16287e-08	0	1.44277e-05	2.75086e-08	6.61897e-08	1.69994e-07	1.81896e-07	0	1.2618e-07	1.26067e-07	5.22439e-07	8.27572e-08	1.94121e-07	1.69866e-07	0	6.1994e-07	8.03803e-08	0	0	5.80535e-07	8.70177e-08	3.21502e-08
msp_0932	0	0	0	0	0	0	0	1.42071e-07	0	0	3.51704e-08	0	0	0	2.11763e-08	0	4.91535e-08	0	0	0	0	2.66622e-07	0	0	0	0	0	0	2.26441e-08	0	0	2.28968e-07	1.28514e-07	3.63052e-08	0	0	0	0	0	0	0	0	0	0	0	0	0	0	0
msp_1005	0	0	0	0	0	0	0	0	0	0	0	0	0	0	0	0	0	0	0	0	0	0	0	0	0	0	0	0	0	0	0	1.88139e-08	0	7.37581e-08	0	0	0	0	0	0	0	0	1.13304e-05	0	0	0	0	0	0
msp_1287	0	0	0	0	0	0	0	0	0	0	0	4.79096e-09	0	0	1.16683e-08	0	0	0	0	0	0	0	0	0	0	0	5.87875e-09	0	0	0	0	0	0	0	9.98053e-08	0	0	0	0	0	0	0	5.44141e-09	0	1.12869e-07	0	0	2.3381e-08	0
msp_0073	3.23395e-08	0	2.90866e-08	1.12761e-07	9.21894e-08	0	0	3.30474e-07	0	0	2.21905e-08	0	0	0	6.90268e-08	0	0	8.88217e-09	0	0	1.12235e-08	0	0	2.00681e-07	0	0	9.46233e-08	0	0	1.43753e-07	5.78119e-09	1.04865e-07	2.19376e-08	9.74385e-08	0	0	0	0	2.55613e-07	0	5.35831e-07	0	4.61494e-07	4.84564e-07	0	0	0	0	0
msp_0546	0	0	0	0	0	0	0	3.16806e-08	0	2.81051e-06	0	0	0	0	1.89283e-06	3.17755e-06	7.78365e-07	3.27653e-07	0	0	1.25009e-07	0	0	2.14449e-07	0	0	1.43021e-07	3.91903e-06	0	0	0	0	1.33679e-06	1.10458e-08	0	0	2.66138e-07	8.42693e-07	4.50885e-07	0	8.85942e-07	0	2.10156e-07	0	0	0	0	7.11574e-09	0
msp_0929	0	0	2.20091e-07	0	0	0	0	0	0	0	0	0	0	0	0	0	0	0	0	0	1.18544e-08	1.38343e-08	0	0	0	0	0	6.82977e-09	0	1.94209e-08	0	1.64227e-08	0	0	0	0	0	2.10598e-08	0	0	0	0	0	0	0	0	0	0	0
msp_0308	3.83895e-08	0	0	0	2.10907e-08	1.08665e-07	0	0	0	4.19886e-08	0	7.8892e-09	0	0	0	0	4.64196e-09	0	0	0	2.55132e-08	0	0	4.76225e-08	0	0	1.50624e-07	2.32727e-08	6.25656e-08	0	2.18517e-08	0	0	0	0	0	0	0	4.19135e-08	6.70547e-08	0	0	0	0	0	0	1.39004e-08	0	0
msp_1413	0	0	0	0	0	0	0	0	0	0	9.28267e-08	0	0	0	0	0	4.6785e-09	0	0	0	1.7668e-07	0	0	0	0	0	5.75963e-08	0	0	0	0	0	0	4.4746e-08	0	0	0	0	0	0	0	0	0	0	0	0	0	0	0
msp_0942	1.4498e-07	0	0	7.20002e-08	0	0	0	5.54019e-08	0	2.8686e-08	0	0	1.33557e-07	0	1.75421e-07	0	0	0	0	0	0	2.14286e-07	0	2.04228e-07	0	0	0	0	0	0	7.66581e-07	0	0	0	0	0	2.46116e-07	0	0	1.714e-07	8.38925e-08	4.58902e-08	0	0	0	0	7.9129e-07	9.57909e-07	1.05694e-08
msp_0821	0	0	0	0	0	0	0	0	0	0	0	0	0	0	2.68117e-08	0	0	0	5.68664e-06	0	0	0	0	8.23303e-07	0	0	2.99429e-06	0	0	0	0	0	0	0	0	0	0	0	0	0	0	0	0	0	0	0	0	0	1.22034e-08
msp_0159	0	0	0	0	0	0	0	1.74606e-08	0	0	8.9429e-08	0	0	0	0	0	0	0	0	0	3.22821e-08	8.05835e-08	0	0	0	0	1.08791e-08	0	7.77724e-08	5.7539e-08	3.93647e-09	0	6.63168e-08	0	0	0	0	1.86037e-08	0	0	4.60904e-08	0	1.08403e-07	2.07305e-07	0	0	0	0	1.91982e-08
msp_1515	3.14888e-08	2.55699e-08	0	5.78821e-08	2.41808e-08	0	0	0	0	4.74026e-08	0	0	1.9149e-08	0	0	2.75479e-08	2.05626e-08	0	7.05985e-09	0	0	0	0	0	0	3.05927e-08	0	0	2.39901e-07	0	4.2543e-08	3.81553e-08	0	0	0	0	0	0	2.12233e-08	0	0	0	2.89394e-08	0	3.81523e-08	0	0	0	0
msp_0650	0	0	0	0	0	0	0	3.16586e-07	0	0	0	0	0	3.40501e-07	1.70864e-06	0	2.4692e-07	7.5136e-09	3.41589e-08	0	0	7.04094e-09	0	6.47708e-08	0	0	1.46141e-06	0	5.04584e-07	7.26071e-09	0	0	0	0	2.22886e-06	0	0	0	0	0	0	0	1.09406e-08	3.12602e-07	0	0	0	0	0
msp_0842	0	5.01076e-08	0	0	0	0	0	0	0	0	0	0	0	0	0	9.24149e-08	0	0	0	0	0	3.69811e-08	0	0	0	4.48536e-09	0	0	0	0	0	1.53428e-08	0	0	0	0	0	0	0	0	0	0	9.70669e-08	4.0605e-09	0	0	0	0	0
msp_0630	0	0	3.12222e-07	0	2.25444e-08	0	0	0	0	1.85193e-07	2.88967e-08	7.5079e-09	0	0	1.65431e-08	1.18538e-08	1.59909e-08	5.45357e-09	0	0	1.6991e-08	0	0	7.9576e-09	0	0	4.65606e-08	1.14867e-07	0	0	0	5.92221e-09	1.66841e-08	5.99797e-08	0	5.55493e-08	0	1.43962e-07	0	0	2.17847e-07	0	1.985e-08	1.649e-08	0	0	0	1.31705e-07	4.14332e-09
msp_0291	1.51048e-07	3.69407e-07	0	1.93041e-07	1.74155e-06	0	0	1.90787e-07	2.1383e-08	3.27325e-08	4.31785e-07	8.67202e-07	1.42813e-07	9.3699e-07	7.20347e-07	3.10542e-07	1.94588e-06	1.30868e-07	4.51346e-07	1.91971e-07	3.42824e-08	7.58913e-07	8.27441e-07	9.59911e-06	0	8.62043e-06	4.14567e-07	9.85511e-07	5.00046e-08	2.13967e-06	8.1056e-07	9.431e-07	1.11086e-06	6.63644e-07	0	1.4862e-06	1.40663e-06	9.22388e-07	1.04067e-07	1.46498e-06	2.69465e-07	7.76067e-07	2.49393e-06	1.20805e-07	0	0	0	2.12704e-07	6.69412e-09
msp_1621	1.68115e-07	0	0	0	5.69253e-08	0	0	0	0	1.21103e-08	0	0	0	0	0	1.5621e-08	0	0	0	0	0	0	0	0	0	0	0	0	0	1.35259e-07	0	0	0	0	0	0	0	0	0	0	0	0	0	0	0	0	0	0	0
msp_0931	0	0	0	0	0	0	8.34786e-09	3.15911e-07	0	0	2.81008e-07	4.2733e-07	0	1.30859e-07	2.98644e-07	1.99359e-08	0	3.44176e-07	1.3164e-06	0	3.1978e-07	6.95957e-09	0	0	0	3.44999e-07	3.37048e-08	3.89038e-07	0	6.98775e-09	0	0	4.38388e-08	3.39319e-07	0	0	0	4.84702e-09	8.90528e-08	5.58924e-07	1.15098e-08	0	0	0	0	0	0	4.06625e-07	7.53493e-08
msp_0772	3.33659e-08	0	0	0	0	0	0	0	2.11827e-08	0	2.14724e-08	0	0	0	0	0	5.46276e-09	0	1.25989e-08	0	0	0	0	0	0	5.66271e-09	1.51672e-08	1.62588e-08	0	1.57631e-08	0	0	0	0	0	0	0	7.95773e-08	0	0	7.83492e-09	0	0	0	0	0	0	0	0
msp_0173	0	0	0	0	0	0	0	1.97877e-07	0	8.91113e-06	1.00925e-06	0	0	0	2.65637e-07	0	4.33007e-06	4.10337e-08	0	0	3.25212e-06	0	0	8.45884e-07	0	7.40129e-08	5.22356e-06	0	0	5.65511e-06	0	3.65386e-08	9.80168e-07	4.15848e-09	0	0	0	0	8.81653e-08	0	4.04923e-06	0	3.24535e-06	0	0	0	0	0	0
msp_1251	0	0	0	0	0	0	0	0	0	0	2.71378e-08	0	0	0	0	0	0	0	0	0	0	0	0	0	0	0	0	0	0	0	0	1.98839e-08	0	0	0	0	0	0	0	0	0	0	4.70964e-09	0	0	0	0	5.45296e-09	0
msp_0688	0	0	0	0	0	0	0	0	0	0	0	0	0	0	0	0	0	0	0	0	5.64854e-08	0	0	0	0	0	8.14337e-09	0	0	0	0	0	0	0	0	0	0	0	0	0	2.34884e-08	0	1.81724e-07	0	0	0	0	0	0
msp_0296	0	2.509e-08	0	1.29449e-07	2.78987e-07	0	0	0	2.34766e-07	4.24681e-08	1.83588e-07	5.58258e-08	0	0	7.62834e-07	1.79428e-07	2.53604e-07	3.04518e-07	1.20801e-08	3.59059e-08	3.15654e-07	1.83728e-08	0	7.64529e-08	0	5.22063e-08	6.02206e-08	3.882e-07	2.03351e-08	4.11122e-08	4.5195e-09	7.59241e-09	1.66205e-07	6.40913e-07	4.20439e-07	8.84905e-07	1.06191e-07	1.7267e-08	1.70093e-07	9.76294e-07	2.3363e-08	0	8.77209e-07	8.44771e-07	0	0	0	0	1.29156e-07
msp_1069	0	0	0	0	0	0	0	0	0	0	0	0	0	0	4.86934e-07	0	0	0	0	0	0	0	0	0	0	0	0	0	0	0	0	0	0	0	0	0	0	0	4.28396e-08	0	0	0	0	0	0	0	0	0	1.11619e-07
msp_0976	0	0	0	0	0	0	0	2.79683e-08	0	0	6.54784e-08	0	0	3.52201e-08	4.27132e-07	0	1.8504e-07	8.42375e-08	1.41812e-07	1.00143e-08	0	1.07662e-07	0	1.02984e-07	0	5.58848e-08	1.08803e-07	0	0	0	0	4.89063e-09	6.84271e-08	2.35747e-08	0	0	0	0	0	0	0	0	5.61186e-08	1.95919e-07	0	0	0	0	0
msp_0040	0	1.51667e-06	8.19837e-07	0	0	0	0	0	1.01867e-05	0	0	0	8.17441e-06	6.94172e-06	2.934e-06	0	2.22996e-06	2.71212e-06	7.7507e-07	6.58279e-07	0	0	0	1.28048e-06	0	0	0	1.32083e-06	0	6.13933e-08	0	0	6.23127e-07	2.13458e-07	0	0	0	0	4.28433e-06	9.06755e-08	1.54758e-06	0	0	2.235e-07	0	0	0	0	0
msp_0003	0	0	0	2.7427e-07	2.56567e-07	0	1.31007e-05	2.97562e-07	0	0	3.89234e-06	1.14179e-06	5.19468e-08	0	8.95845e-09	2.97383e-07	1.3062e-06	3.80181e-08	6.09202e-07	6.31703e-08	2.87123e-06	0	0	7.97406e-07	0	0	0	1.8431e-06	8.64436e-07	1.3924e-06	0	5.09541e-09	1.15452e-07	6.97959e-08	0	0	0	0	7.70751e-07	0	3.7603e-07	3.03025e-07	0	6.46756e-08	0	5.19237e-09	0	6.3203e-06	4.36309e-07
msp_1200	0	0	0	0	2.05009e-08	0	0	1.29472e-08	0	1.4214e-07	0	0	0	0	0	0	0	0	1.59802e-07	0	0	0	0	1.44068e-07	0	0	0	8.8315e-09	9.40518e-09	0	0	0	0	0	0	0	0	0	0	0	1.37593e-08	0	2.20647e-08	6.86078e-08	0	0	0	0	0
msp_0586	0	0	0	0	0	0	0	0	0	0	0	0	0	0	2.55842e-07	6.48834e-07	0	0	0	0	0	0	0	0	0	0	0	0	0	0	0	0	0	0	0	0	0	0	0	0	0	0	2.12057e-06	4.66958e-08	0	0	0	0	2.92546e-08
msp_2692	0	0	0	0	0	0	0	0	0	0	0	0	0	0	5.71421e-09	4.37388e-09	0	0	0	0	0	0	0	1.08364e-08	0	0	1.29929e-08	0	1.79861e-08	0	0	0	3.1335e-09	0	0	0	0	0	0	0	0	0	0	0	0	0	0	0	0
msp_0804	0	0	0	0	0	0	0	3.1123e-08	0	0	0	0	0	4.55883e-07	6.34156e-07	0	0	5.62214e-07	1.1812e-06	0	0	0	0	0	0	0	2.84522e-07	0	0	1.37318e-06	0	0	0	0	3.85081e-07	1.14923e-07	0	0	0	9.96442e-08	0	0	6.67899e-08	1.27781e-06	0	0	0	0	1.38468e-07
msp_0306	8.71984e-06	0	0	0	0	0	0	1.21014e-06	0	1.62163e-06	0	3.72931e-07	0	0	6.53483e-06	1.17415e-05	1.63373e-06	1.12363e-07	2.32086e-06	0	2.0001e-06	3.31448e-06	0	4.69552e-06	0	3.24047e-08	2.7657e-06	7.63067e-06	0	1.15257e-06	1.17698e-07	0	1.72905e-06	7.43706e-08	0	0	8.55125e-07	4.17584e-07	0	0	8.67828e-07	0	3.33075e-06	2.68583e-06	0	0	0	5.64237e-06	1.80673e-06
msp_0605	0	0	0	0	0	0	0	0	0	0	2.39347e-06	3.80977e-08	0	0	0	0	0	0	0	0	0	0	0	0	0	0	5.87324e-07	0	0	0	0	3.11916e-08	0	0	0	0	0	2.00608e-07	0	3.76944e-06	0	0	0	0	0	0	0	0	0
msp_2881	0	0	5.69262e-09	1.65059e-09	0	0	1.01488e-08	0	0	0	0	0	0	0	0	0	0	0	0	0	0	0	0	2.23514e-08	0	0	0	0	0	0	0	0	0	0	0	0	0	0	3.47354e-09	0	0	1.34091e-08	0	1.33618e-08	0	6.39325e-09	0	0	0
msp_0773	0	0	0	0	0	0	0	2.71155e-07	0	0	0	0	0	0	2.25774e-07	0	0	0	0	0	0	1.98609e-07	0	8.1716e-07	0	7.281e-08	0	0	0	1.8069e-06	1.7772e-08	3.98506e-07	1.62228e-07	5.43171e-09	0	0	0	0	0	0	0	0	0	9.81038e-07	0	0	0	0	0
msp_0955	0	0	0	0	0	0	0	0	0	0	0	0	0	0	2.43194e-08	0	0	0	1.39801e-06	0	0	0	0	0	0	1.75094e-06	0	0	0	0	0	0	0	1.15651e-07	4.93506e-06	2.96286e-07	0	0	0	0	4.79256e-09	0	0	4.50381e-06	0	0	0	0	0
msp_1043	0	0	0	0	0	0	0	0	0	0	0	0	0	0	0	0	0	0	0	0	0	0	0	0	0	0	0	0	0	0	0	0	1.65394e-06	6.46763e-08	0	0	0	0	2.2672e-07	0	0	0	5.03769e-06	0	0	0	0	0	0
msp_0503	0	0	0	0	0	0	0	8.65684e-08	0	0	0	0	0	0	0	0	0	0	0	0	0	0	0	5.20226e-07	0	7.13763e-09	1.17332e-07	0	0	7.10556e-07	0	1.55604e-07	0	0	0	0	0	0	0	0	0	0	0	0	0	0	0	1.34125e-06	3.62017e-08
msp_1171	0	0	0	0	0	0	0	1.69499e-08	0	1.37759e-08	0	0	0	0	0	7.13302e-08	0	0	0	0	2.38899e-08	0	0	0	0	0	9.00221e-07	0	2.24391e-08	0	0	0	1.00266e-08	0	0	0	0	0	0	0	1.62184e-08	0	0	0	0	0	0	0	0
msp_0026	3.81418e-06	1.49674e-05	1.48524e-06	8.85304e-07	0	7.08404e-06	0	1.54634e-06	0	0	9.72918e-08	0	0	4.82696e-06	4.93197e-07	5.53539e-07	2.78353e-06	1.04333e-06	0	0	0	0	1.1718e-06	1.37711e-06	0	0	0	0	0	1.67468e-07	9.52102e-07	1.01314e-07	2.12479e-06	1.06583e-06	0	8.55952e-07	0	0	1.73654e-06	7.0501e-07	2.14469e-07	4.43349e-06	0	0	0	0	0	1.19246e-06	0
msp_0318	3.49903e-07	3.79286e-07	1.58721e-07	3.224e-08	0	0	0	1.37146e-08	8.04027e-08	2.40626e-07	2.89545e-07	1.24047e-08	4.67009e-08	3.18356e-08	0	1.51049e-06	6.13173e-08	8.47739e-09	7.51243e-07	1.63748e-08	3.60429e-08	0	1.70363e-08	1.7897e-07	0	0	1.12468e-07	2.4913e-07	0	3.12117e-06	0	7.18989e-07	6.90734e-08	3.32638e-08	0	3.74724e-07	3.96561e-08	0	6.7257e-08	4.86635e-07	5.19187e-07	1.89137e-08	5.99143e-07	2.96097e-06	0	0	0	6.0837e-07	1.26719e-08
msp_0161	0	0	0	0	0	0	0	0	0	0	0	6.92717e-08	4.48861e-08	0	0	9.24122e-09	0	0	0	8.1229e-07	0	0	0	0	0	0	8.12863e-09	0	0	0	3.83624e-09	0	0	0	0	1.52414e-06	0	0	0	0	0	0	0	0	0	0	0	0	0
msp_1173c	5.55623e-09	0	2.55019e-08	2.42128e-07	5.47003e-08	0	1.87966e-07	4.97883e-08	6.62286e-08	1.38171e-07	1.04073e-08	0	0	1.03777e-07	0	1.59689e-07	0	0	2.35265e-08	9.50002e-09	7.81791e-08	8.86203e-08	1.09953e-07	3.96975e-08	3.19633e-08	0	7.68502e-08	7.66343e-08	0	1.87682e-08	0	3.06382e-08	2.36532e-07	5.57264e-08	0	9.61275e-08	8.65834e-08	9.95959e-09	0	6.89575e-08	1.07686e-07	5.62805e-08	0	0	0	2.31979e-08	7.0795e-08	0	4.29458e-09
msp_0697	0	1.89699e-08	0	0	0	0	0	0	0	0	0	6.33142e-08	0	0	1.46234e-08	4.30325e-09	8.82532e-08	0	2.10805e-08	5.95149e-09	0	7.03445e-08	1.3044e-07	0	0	0	0	0	0	0	0	0	6.46866e-09	0	1.00573e-07	2.11354e-07	4.09101e-08	4.57818e-09	2.229e-08	5.1661e-09	0	0	0	0	0	0	0	0	0
msp_0740	1.95604e-07	0	2.12371e-07	0	9.50947e-08	0	0	0	8.45882e-08	4.47926e-08	4.87133e-08	0	1.1656e-08	0	0	0	0	0	0	0	0	0	1.06354e-07	0	2.60148e-07	0	0	0	8.87987e-08	0	0	0	0	0	0	0	0	0	0	0	0	5.85419e-08	0	0	0	0	0	0	0
msp_1126	0	0	0	0	6.66551e-09	0	0	4.32101e-09	0	0	0	0	0	0	0	3.3936e-08	9.6753e-09	0	0	0	0	0	4.3538e-09	1.30724e-08	0	0	0	0	7.85966e-09	0	0	5.11405e-09	2.77083e-08	0	0	5.30323e-09	0	0	0	0	0	0	0	0	1.95347e-08	0	0	0	0
msp_0410	1.49655e-08	0	4.70837e-08	0	0	0	0	0	0	0	5.51535e-09	0	0	0	0	0	1.06106e-08	0	0	0	0	0	0	0	0	7.46501e-09	0	0	9.10704e-09	0	0	5.83492e-08	0	0	0	0	0	0	0	0	0	0	0	0	0	0	0	0	0
msp_0354	0	0	0	0	0	0	0	0	0	0	0	0	0	0	1.79623e-07	0	0	0	0	0	6.7515e-08	0	0	4.05889e-09	0	0	2.3806e-07	0	0	0	0	0	6.61528e-09	0	0	0	0	0	0	0	0	0	0	3.7412e-08	0	0	0	0	0
msp_1492	0	1.08961e-08	0	0	0	0	1.30907e-08	0	0	0	0	1.02053e-07	0	3.28733e-08	6.84102e-09	0	1.86304e-08	7.88422e-08	1.02425e-08	1.43328e-08	4.51086e-08	9.96169e-09	0	1.24088e-07	0	0	1.44314e-08	2.53496e-08	0	1.9083e-07	1.08122e-08	0	8.40211e-09	1.16864e-07	0	3.36106e-08	2.6518e-07	0	7.39558e-09	0	2.51502e-07	0	4.26264e-08	1.52954e-08	0	0	0	3.92643e-07	0
msp_0188	1.52505e-07	0	4.21623e-07	0	1.24689e-08	0	2.86238e-07	0	1.11723e-07	2.55477e-08	2.31175e-07	0	1.81557e-07	8.30725e-07	8.29142e-08	8.75682e-08	2.06893e-07	7.62715e-08	2.06576e-08	7.83986e-08	6.03464e-07	0	0	8.34235e-08	0	4.07227e-07	4.63986e-08	0	7.57022e-07	7.17076e-09	3.60386e-07	0	1.78077e-07	1.22049e-06	6.80019e-07	1.79847e-07	8.55955e-07	0	1.26552e-07	1.80428e-07	1.79095e-07	0	1.22723e-07	1.5252e-08	0	0	4.07979e-07	0	8.34524e-09
msp_0335	0	0	0	6.77977e-07	0	0	0	0	0	0	0	0	1.21915e-07	9.42246e-08	0	0	0	5.05108e-09	4.7331e-07	3.38943e-09	0	4.4843e-08	5.11064e-08	4.87542e-07	1.25409e-06	0	0	0	0	1.65131e-07	1.44715e-08	0	8.5176e-08	2.68046e-08	0	0	0	0	0	0	3.63085e-07	1.22234e-07	0	0	0	4.37604e-07	0	8.22635e-07	0
msp_1705	0	0	0	0	0	0	0	0	0	0	0	0	0	0	0	0	0	0	0	0	0	0	0	0	0	0	0	0	1.66522e-08	0	0	5.89111e-08	0	0	0	0	0	0	0	0	5.27836e-08	0	0	0	0	0	0	0	0
msp_1085	0	0	0	0	0	0	0	1.39842e-08	0	0	1.3634e-07	0	0	0	0	0	8.66108e-09	0	0	0	0	0	0	0	0	0	0	0	2.05105e-08	0	0	0	0	0	0	0	4.12858e-09	0	0	0	0	0	7.57035e-09	0	0	0	0	0	0
msp_0566	0	0	0	0	0	0	0	1.18927e-08	0	0	4.47805e-08	9.53583e-08	0	0	0	0	1.90569e-07	8.72893e-08	0	0	5.05184e-09	0	0	1.27118e-07	0	2.30861e-08	0	0	0	0	0	0	1.32859e-08	0	0	5.04979e-09	0	0	1.21441e-08	0	0	0	0	0	0	0	0	6.43629e-08	0
msp_0145	0	6.29144e-09	0	0	0	0	1.84947e-07	4.36829e-08	0	0	1.69944e-07	3.68093e-07	1.15772e-08	6.11497e-08	1.10887e-07	3.43709e-08	1.0246e-07	1.26704e-07	1.07463e-07	0	1.18472e-06	2.33666e-08	8.55289e-07	3.83359e-08	0	8.53048e-07	2.74482e-06	8.51891e-08	6.68553e-08	1.46506e-08	0	0	1.9707e-08	9.96612e-09	0	6.12539e-08	0	0	1.6917e-07	6.11922e-07	2.70933e-08	0	6.88982e-07	2.75901e-07	7.00951e-07	1.44668e-06	1.03274e-08	1.36666e-07	0
msp_1579c	0	0	0	0	0	0	0	0	0	0	0	1.78173e-07	0	0	2.27219e-07	0	1.23259e-07	0	0	0	0	0	0	0	0	0	0	0	0	0	0	0	0	0	0	6.563e-07	0	0	2.67945e-07	0	0	0	0	0	0	0	0	0	0
msp_0634	0	0	0	0	1.02268e-06	0	4.78661e-07	0	0	0	5.94097e-08	0	0	0	0	0	0	0	0	0	0	0	0	0	0	0	0	0	0	0	7.64531e-09	0	0	0	0	0	0	0	0	0	0	0	0	0	0	0	0	0	0
msp_1290	0	0	0	0	0	0	0	0	0	0	1.28892e-07	0	0	0	9.13794e-08	0	0	1.27832e-06	0	0	0	0	0	0	0	0	0	0	0	0	0	1.15626e-08	0	0	0	0	0	0	0	0	0	0	0	0	0	0	0	0	0
msp_0046	1.03547e-05	2.74745e-06	1.98739e-05	3.33117e-06	4.63674e-06	2.52959e-05	1.16216e-05	6.7899e-07	5.96508e-06	0	1.11372e-05	4.35728e-06	1.81276e-06	2.07481e-05	1.29807e-06	7.40802e-06	1.75498e-05	5.80511e-06	8.0834e-06	3.68927e-07	2.82581e-06	0	6.28903e-06	8.05559e-06	1.08624e-05	7.25268e-06	7.27339e-06	3.94152e-06	5.72674e-06	3.62827e-06	4.62837e-07	3.38007e-06	2.14391e-06	1.86516e-06	4.68839e-06	1.04929e-06	1.05848e-06	2.41616e-05	5.16243e-06	5.46685e-06	2.33266e-06	1.69549e-05	2.62647e-06	1.89739e-06	3.50224e-07	3.83547e-05	1.00336e-05	1.33861e-05	8.22302e-07
msp_1090	7.53311e-08	8.51435e-08	0	0	1.9535e-07	0	0	2.26945e-08	5.37519e-08	0	0	0	0	0	0	1.51683e-07	3.39835e-08	1.23577e-08	0	1.42741e-08	2.4734e-08	1.17289e-07	0	0	0	0	0	0	1.57277e-07	0	0	8.4775e-08	0	0	0	0	0	2.87155e-08	0	0	3.16582e-08	0	1.38015e-07	0	0	0	0	0	0
msp_0623	0	0	0	3.94278e-07	0	0	1.25792e-06	0	0	0	0	1.76179e-06	1.81153e-08	0	1.13816e-07	0	5.47822e-08	8.13253e-07	1.70255e-08	4.7999e-08	0	0	7.93717e-06	0	0	0	1.28842e-07	0	0	7.91117e-09	0	0	0	0	0	9.92732e-09	0	0	1.01514e-07	0	0	0	1.44759e-08	0	1.02476e-06	0	0	0	0
msp_1385	0	0	0	0	0	0	0	0	0	0	0	3.04275e-07	4.55864e-08	0	3.43882e-08	0	0	0	1.2395e-07	1.22778e-07	1.73647e-08	0	0	0	0	1.13977e-08	7.80283e-09	1.464e-07	0	0	6.67235e-08	0	1.27227e-07	0	3.33521e-08	0	2.9997e-08	0	0	0	0	0	0	5.6795e-08	0	0	0	0	0
msp_0671	0	0	4.89965e-08	0	1.46518e-08	0	0	0	0	0	0	5.12285e-09	0	6.44795e-09	0	0	4.10047e-09	5.31382e-08	0	2.78992e-08	0	0	0	0	0	0	0	0	0	0	0	0	8.7907e-09	0	2.73016e-08	0	0	0	0	0	0	0	0	2.97628e-09	0	5.88285e-09	0	4.07905e-09	0
msp_1388	0	0	0	0	0	0	0	0	0	0	0	0	0	0	0	0	0	0	0	0	0	0	0	0	2.98089e-07	0	3.50617e-08	0	0	0	0	0	0	4.1071e-08	0	3.59205e-08	0	0	5.12861e-07	0	0	0	0	0	0	0	0	0	0
msp_0424	0	2.67853e-08	0	0	1.16541e-07	0	0	0	0	0	1.50293e-07	0	0	1.02463e-08	5.05223e-08	0	2.24787e-08	6.61726e-09	8.23839e-08	4.79797e-09	1.13771e-08	2.74266e-08	0	1.99471e-07	0	0	6.25465e-08	0	0	8.3771e-07	0	6.71438e-08	1.54264e-08	8.21925e-09	0	0	0	0	2.31685e-08	0	2.41467e-08	0	0	7.06125e-08	0	0	0	0	0
group	GBA_NMC	GBA_NMC	GBA_NMC	GBA_NMC	GBA_NMC	GBA_NMC	GBA_NMC	GBA_NMC	GBA_NMC	GBA_NMC	GBA_NMC	GBA_NMC	GBA_NMC	GBA_NMC	GBA_NMC	GBA_NMC	GBA_NMC	GBA_NMC	GBA_NMC	GBA_NMC	GBA_NMC	GBA_NMC	GBA_NMC	GBA_NMC	GBA_NMC	GBA_NMC	GBA_NMC	GBA_NMC	GBA_NMC	GBA_NMC	GBA_NMC	GBA_NMC	GBA_NMC	GBA_NMC	GBA_NMC	GBA_NMC	GBA_NMC	GBA_NMC	GBA_NMC	GBA_NMC	GBA_NMC	GBA_NMC	GBA_NMC	HC	HC	HC	HC	HC	HC
[truncated: 423 more columns]

## Sheet: Supplementary Table 2
phylum	HC enriched species*	PD enriched species*	Chi2		family	HC enriched species	PD enriched species	Chi2		genus	HC enriched species	PD enriched species	Chi2
Actinobacteriota	0	11	0.000911119		Ruminococcaceae	8	1	0.0196307		Faecalibacterium	4	0	0.0455003
					Lachnospiraceae C	6	0	0.0143059		Bifidobacterium	0	4	0.0455003
					Bifidobacteriaceae	0	6	0.0143059		Oscillospirales 4 UBA5446	0	4	0.0455003
					Lachnospiraceae J	0	5	0.0253473
					Acutalibacteraceae	0	4	0.0455003
					Lactobacillaceae	0	4	0.0455003
					Oscillospirales 4	0	4	0.0455003
					Streptococcaceae	0	4	0.0455003
	* q≤0.05

## Sheet: Supplementary Table 3
	species	genus	family	phylum	p	q	HC.GBA_NMC_Cliffdelta	HC.GBA_NMC_status_Cliffdeltacorrected
msp_0013	Ruminococcus bicirculans	Ruminococcus 2	Ruminococcaceae	Firmicutes	0.0485673	0.725041	0.195349	GBA_NMC
msp_0021	Bacteroides xylanisolvens	Bacteroides	Bacteroidaceae	Bacteroidota	0.0320696	0.658079	-0.213023	HC
msp_0026	Paraprevotella clara	Paraprevotella	Bacteroidaceae	Bacteroidota	0.0317609	0.658079	0.193023	GBA_NMC
msp_0038	unclassified Victivallales UBA1829	unclassified Victivallales UBA1829	Victivallales UBA1829	Verrucomicrobiota	0.0206496	0.616539	-0.183566	HC
msp_0045	[Ruminococcus] bromii 2	Acutalibacteraceae 3 CAG-581	Acutalibacteraceae	Firmicutes	0.0385586	0.663621	0.20186	GBA_NMC
msp_0047	[Eubacterium] sp. CAG:115	Ruminococcaceae CAG-115	Ruminococcaceae	Firmicutes	0.0122453	0.502238	-0.235039	HC
msp_0058	[Ruminococcus] gnavus	Mediterraneibacter	Lachnospiraceae J	Firmicutes	0.0132673	0.502238	0.227287	GBA_NMC
msp_0062	Odoribacter splanchnicus	Odoribacter	Marinifilaceae	Bacteroidota	0.0314873	0.658079	-0.215504	HC
msp_0066	[Clostridium] sp. AT4	Enterocloster	Lachnospiraceae I	Firmicutes	0.0346002	0.658079	0.151473	GBA_NMC
msp_0075	Lachnospiraceae sp. 3	unclassified Lachnospiraceae G	Lachnospiraceae G	Firmicutes	0.0121522	0.502238	-0.251163	HC
msp_0081	unclassified Prevotella	Prevotella	Prevotellaceae	Bacteroidota	0.0391611	0.663621	0.114109	GBA_NMC
msp_0121	[Oscillibacter] sp. CAG:241_62_21	Oscillospiraceae CAG-129	Oscillospiraceae	Firmicutes	0.0277036	0.658079	0.195194	GBA_NMC
msp_0124	[Candidatus Cibiobacter] qucibialis	Gemmiger	Ruminococcaceae	Firmicutes	0.0107992	0.502238	-0.255349	HC
msp_0169	[Roseburia] sp. CAG:197	Agathobacter	Lachnospiraceae C	Firmicutes	0.0276634	0.658079	-0.18	HC
msp_0226	Desulfovibrionaceae bacterium CIM:MAG 900	unclassified Desulfovibrionaceae	Desulfovibrionaceae	Desulfobacterota	0.049856	0.72697	0.130543	GBA_NMC
msp_0238	Clostridiales bacterium CIM:MAG 404	Lachnospiraceae B EuB	Lachnospiraceae B	Firmicutes	0.00170537	0.356422	-0.283721	HC
msp_0243	[Clostridium] sp. CAG:253	Lachnospiraceae B TF01-11	Lachnospiraceae B	Firmicutes	0.0346357	0.658079	-0.156899	HC
msp_0265	Faecalibacterium prausnitzii 7	Faecalibacterium	Ruminococcaceae	Firmicutes	0.0341232	0.658079	-0.117209	HC
msp_0291	unclassified Acutalibacteraceae 3 UBA1417	Acutalibacteraceae 3 UBA1417	Acutalibacteraceae	Firmicutes	0.0159835	0.527454	0.24124	GBA_NMC
msp_0308	[Clostridium] saccharolyticum 2	Lachnoclostridium	Lachnospiraceae I	Firmicutes	0.0478394	0.725041	0.145736	GBA_NMC
msp_0337	[Eubacterium] sp. 38_16 & CAG:146	Anaerobutyricum	Lachnospiraceae A	Firmicutes	0.00715322	0.502238	0.253953	GBA_NMC
msp_0342	[Flavonifractor] sp. 2789STDY5834931 / Clostridiales bacterium CCNA10	Lawsonibacter	Oscillospirales 6	Firmicutes	0.0257716	0.658079	0.173333	GBA_NMC
msp_0364	Intestinimonas butyriciproducens	Intestinimonas	Oscillospirales 6	Firmicutes	0.0306621	0.658079	0.215814	GBA_NMC
msp_0397	unclassified Acetatifactor	Acetatifactor	Lachnospiraceae G	Firmicutes	0.012353	0.502238	-0.20093	HC
msp_0418	unclassified Gemmiger	Gemmiger	Ruminococcaceae	Firmicutes	0.0441738	0.710179	0.150698	GBA_NMC
msp_0450	[Clostridiales] bacterium UBA4224	unclassified Butyricicoccaceae	Butyricicoccaceae	Firmicutes	0.024504	0.658079	-0.153178	HC
msp_0457	Faecalibacterium prausnitzii 9	Faecalibacterium	Ruminococcaceae	Firmicutes	0.0144183	0.502238	-0.24124	HC
msp_0486	Lactococcus lactis subsp. lactis	Lactococcus	Streptococcaceae	Firmicutes	0.0224971	0.641169	0.170853	GBA_NMC
msp_0506	Dorea formicigenerans	Dorea	Lachnospiraceae J	Firmicutes	0.00380122	0.476672	0.289922	GBA_NMC
msp_0604	Dorea sp. CAG:105	Dorea	Lachnospiraceae J	Firmicutes	0.00136656	0.356422	0.311938	GBA_NMC
msp_0655	[Ruminococcus] sp. 2789STDY5608817 / [Eubacterium] sp. 2789STDY5834872	unclassified Lachnospiraceae J	Lachnospiraceae J	Firmicutes	0.0136821	0.502238	0.246977	GBA_NMC
msp_0683	unclassified Monoglobales UBA1381	unclassified Monoglobales UBA1381	Monoglobales UBA1381	Firmicutes	0.0386304	0.663621	-0.114419	HC
msp_0709	Firmicutes bacterium CAG:341	Acutalibacteraceae 2 CAG-528	Acutalibacteraceae	Firmicutes	0.0200477	0.616539	-0.146977	HC
msp_0924	Methanobrevibacter smithii 2	Methanobrevibacter	Methanobacteriaceae	Euryarchaeota	0.0126683	0.502238	0.150698	GBA_NMC
msp_0925	Lactobacillus paragasseri	Lactobacillus	Lactobacillaceae	Firmicutes	0.0141318	0.502238	0.0899225	GBA_NMC
msp_0959	unclassified Acutalibacteraceae 3 UBA737	Acutalibacteraceae 3 UBA737	Acutalibacteraceae	Firmicutes	0.0407234	0.671936	-0.185116	HC
msp_1244	Collinsella aerofaciens	Collinsella	Coriobacteriaceae	Actinobacteriota	0.00361075	0.476672	0.291163	GBA_NMC
msp_1300c	Christensenella minuta	Christensenella	Christensenellaceae	Firmicutes	0.00132152	0.356422	0.170233	GBA_NMC
msp_1389	unclassified Bacilli RFN20 CAG-449	unclassified Bacilli RFN20 CAG-449	Bacilli RFN20 CAG-449	Firmicutes	0.00878436	0.502238	0.11814	GBA_NMC
msp_1477	Streptococcus mutans	Streptococcus	Streptococcaceae	Firmicutes	0.00540283	0.502238	0.19938	GBA_NMC
msp_1531c	Olsenella sp. GAM18	Olsenella	Atopobiaceae	Actinobacteriota	0.03617	0.663621	0.126667	GBA_NMC
msp_1538	[Clostridiales] bacterium CIM:MAG 912	unclassified Christensenellaceae	Christensenellaceae	Firmicutes	0.0071068	0.502238	-0.212093	HC
msp_1553	unclassified Blautia A	Blautia A	Lachnospiraceae K	Firmicutes	0.0461616	0.723583	-0.135814	HC

## Sheet: Supplementary Table 4
MSP	phylum	family	genus	species	p_HC.PD	q_HC.PD	HC.PD_Cliffdelta	HC.PD_status	p_HC.GBA_NMC	q_HC.GBA_NMC	HC.GBA_NMC_Cliffdelta	HC.GBA_NMC_status	Type		Type	Description
msp_0172	Firmicutes	Ruminococcaceae	Ruthenibacterium	Ruthenibacterium lactatiformans	3.44373e-11	2.15922e-08	0.389815	PD	0.0527412	0.72865	0.194109	GBA_NMC	CE		CE	Coherent enriched species
msp_0044	Firmicutes	Lachnospiraceae I	Hungatella	Hungatella hathewayi	8.98147e-09	1.68825e-06	0.324723	PD	0.163159	0.831711	0.126202	GBA_NMC	CE		CD	Coherent depleted species
msp_0103	Firmicutes	Erysipelotrichaceae	Absiella-Longicatena	[Clostridium] innocuum	1.064e-08	1.68825e-06	0.301993	PD	0.114117	0.786681	0.123721	GBA_NMC	CE		NE	Non-coherent enriched species
msp_1477	Firmicutes	Streptococcaceae	Streptococcus	Streptococcus mutans	1.07704e-08	1.68825e-06	0.283247	PD	0.00540283	0.502239	0.19938	GBA_NMC	CE		ND	Non-coherent depleted species
msp_0437c	Actinobacteriota	Actinomycetaceae	Actinomyces	Actinomyces oris	6.04626e-08	5.34451e-06	0.224502	PD	0.100797	0.778226	0.0764341	GBA_NMC	CE
msp_0340	Firmicutes	Acutalibacteraceae	Acutalibacteraceae 3	[Clostridium] leptum	1.50758e-07	1.05028e-05	0.308831	PD	0.058106	0.72865	0.189767	GBA_NMC	CE
msp_0925	Firmicutes	Lactobacillaceae	Lactobacillus	Lactobacillus paragasseri	1.07846e-06	5.63496e-05	0.171907	PD	0.0141318	0.502239	0.0899225	GBA_NMC	CE
msp_2524	Firmicutes	Lactobacillaceae	Lacticaseibacillus	Lacticaseibacillus rhamnosus	2.50533e-06	9.26266e-05	0.185732	PD	0.107548	0.778226	0.0772093	GBA_NMC	CE
msp_0014	Firmicutes	Lachnospiraceae G	Eisenbergiella	Eisenbergiella tayi	2.51141e-06	9.26266e-05	0.272325	PD	0.118947	0.791424	0.151628	GBA_NMC	CE
msp_0086	Firmicutes	Lachnospiraceae I	Lachnoclostridium	[Clostridium] symbiosum	2.88033e-06	9.62611e-05	0.244379	PD	0.344566	0.943419	0.0745736	GBA_NMC	CE
msp_1684	Firmicutes	Lachnospiraceae J	Mediterraneibacter	[Faecalicatena] contorta	4.3954e-06	0.000125269	0.220517	PD	0.100243	0.778226	0.114419	GBA_NMC	CE
msp_0914	Firmicutes	Acutalibacteraceae	Acutalibacter	unclassified Acutalibacter	1.43316e-05	0.000359437	0.143419	PD	0.185442	0.843416	0.0431008	GBA_NMC	CE
msp_1300c	Firmicutes	Christensenellaceae	Christensenella	Christensenella minuta	1.7994e-05	0.000433932	0.16551	PD	0.00132152	0.356422	0.170233	GBA_NMC	CE
msp_1089	Firmicutes	Lactobacillaceae	Lacticaseibacillus	Lacticaseibacillus casei == paracasei	2.29229e-05	0.00051529	0.177835	PD	0.135833	0.798969	0.084186	GBA_NMC	CE
msp_0005	Proteobacteria	Enterobacteriaceae	Escherichia	Escherichia coli	2.30114e-05	0.00051529	0.248512	PD	0.351682	0.950449	0.0930233	GBA_NMC	CE
msp_1339	Actinobacteriota	Eggerthellaceae	Gordonibacter	Gordonibacter urolithinfaciens	3.78671e-05	0.000765893	0.2308	PD	0.274356	0.908023	0.099845	GBA_NMC	CE
msp_0126	Firmicutes	Lachnospiraceae J	Mediterraneibacter	[Ruminococcus] torques	4.98957e-05	0.000948018	0.237023	PD	0.150122	0.804499	0.142481	GBA_NMC	CE
msp_0908	Firmicutes	Christensenellales QAND01	unclassified Christensenellales QAND01	unclassified Christensenellales QAND01	5.64135e-05	0.00104033	0.235695	PD	0.0825506	0.778226	0.173023	GBA_NMC	CE
msp_1127	Firmicutes	Streptococcaceae	Streptococcus	Streptococcus anginosus	6.16879e-05	0.00110509	0.184994	PD	0.641091	0.950449	0.0303876	GBA_NMC	CE
msp_2217	Actinobacteriota	Atopobiaceae	Olsenella	Olsenella sp, oral taxon 807	9.02524e-05	0.00148916	0.136999	PD	1	1	0.000155039	GBA_NMC	CE
msp_1172	Firmicutes	Christensenellales CAG-74	unclassified Christensenellales CAG-74	unclassified Christensenellales CAG-74	9.85061e-05	0.00158368	0.195793	PD	0.284975	0.908023	0.0820155	GBA_NMC	CE
msp_1309	Firmicutes	Christensenellaceae	unclassified Christensenellaceae	unclassified Christensenellaceae	0.00011539	0.00180873	0.166691	PD	0.143272	0.798969	0.0899225	GBA_NMC	CE
msp_0263	Actinobacteriota	Bifidobacteriaceae	Bifidobacterium	Bifidobacterium adolescentis	0.000141418	0.00216265	0.220418	PD	0.27711	0.908023	0.106977	GBA_NMC	CE
msp_0541	Firmicutes	Oscillospirales 4	Oscillospirales 4 UBA5446	unclassified Oscillospirales 4 UBA5446	0.000202285	0.0029496	0.185683	PD	0.944267	0.990123	0.00542636	GBA_NMC	CE
msp_0045	Firmicutes	Acutalibacteraceae	Acutalibacteraceae 3 CAG-581	[Ruminococcus] bromii 2	0.000295187	0.00414836	0.207872	PD	0.0385586	0.663621	0.20186	GBA_NMC	CE
msp_2269	Firmicutes	Anaerovoracaceae	Mogibacterium	Mogibacterium diversum	0.000297729	0.00414836	0.149225	PD	0.296975	0.908023	0.0589147	GBA_NMC	CE
msp_0030	Proteobacteria	Enterobacteriaceae	Klebsiella	Klebsiella pneumoniae	0.000758818	0.00893187	0.129225	PD	0.561862	0.950449	0.0294574	GBA_NMC	CE
msp_1453	Firmicutes	Streptococcaceae	Streptococcus	Streptococcus vestibularis	0.00138159	0.0144376	0.184453	PD	0.0557805	0.72865	0.186202	GBA_NMC	CE
msp_0018	Firmicutes	Lachnospiraceae G	Eisenbergiella	Eisenbergiella massiliensis	0.00151924	0.0153639	0.171316	PD	0.819323	0.971108	0.019845	GBA_NMC	CE
msp_0573	Actinobacteriota	Eggerthellaceae	Eggerthella	Eggerthella lenta	0.00163054	0.0157285	0.180664	PD	0.120032	0.791424	0.150388	GBA_NMC	CE
msp_0545	Firmicutes	Oscillospirales 6	Lawsonibacter	[Pseudoflavonifractor] sp, An184	0.00166939	0.0158592	0.170849	PD	0.286063	0.908023	0.095969	GBA_NMC	CE
msp_0024	Firmicutes	Lachnospiraceae I	Hungatella	Hungatella effluvii	0.00217472	0.0196011	0.167355	PD	0.58781	0.950449	0.0489922	GBA_NMC	CE
msp_1397c	Firmicutes	Christensenellaceae	Catabacter	Catabacter hongkongensis	0.00244109	0.0211107	0.10524	PD	0.603109	0.950449	0.0235659	GBA_NMC	CE
msp_2931	Firmicutes	Eubacteriaceae	Eubacterium	Eubacterium callanderi == [Butyribacterium] methylotrophicum	0.00245787	0.0211107	0.104354	PD	0.546792	0.950449	0.0272868	GBA_NMC	CE
msp_0883	Firmicutes	Erysipelatoclostridiaceae	Erysipelatoclostridium	[Clostridium] spiroforme	0.00271239	0.0226755	0.146175	PD	0.394317	0.950449	0.063876	GBA_NMC	CE
msp_1558	Firmicutes	Anaerovoracaceae	unclassified Anaerovoracaceae	unclassified Anaerovoracaceae	0.00277626	0.0229042	0.153333	PD	0.654584	0.950449	0.0368992	GBA_NMC	CE
msp_0422	Firmicutes	Peptostreptococcaceae	Romboutsia	Romboutsia timonensis	0.00298198	0.0239705	0.171808	PD	0.0537097	0.72865	0.189767	GBA_NMC	CE
msp_0337	Firmicutes	Lachnospiraceae A	Anaerobutyricum	[Eubacterium] sp, 38_16 & CAG:146	0.00306707	0.0243425	0.166396	PD	0.00715322	0.502239	0.253953	GBA_NMC	CE
msp_0486	Firmicutes	Streptococcaceae	Lactococcus	Lactococcus lactis subsp, lactis	0.00320069	0.0250854	0.138549	PD	0.0224971	0.641169	0.170853	GBA_NMC	CE
msp_2489	Actinobacteriota	Bifidobacteriaceae	Alloscardovia	Alloscardovia omnicolens	0.00382235	0.0293405	0.110357	PD	0.70571	0.950449	0.020155	GBA_NMC	CE
msp_1244	Actinobacteriota	Coriobacteriaceae	Collinsella	Collinsella aerofaciens	0.004096	0.0305737	0.16861	PD	0.00361074	0.476672	0.291163	GBA_NMC	CE
msp_0385	Firmicutes	Oscillospirales 6	Lawsonibacter	[Ruminococcaceae] bacterium D16 / Clostridiales bacterium Choco116	0.00462002	0.0336522	0.120492	PD	0.421986	0.950449	0.0508527	GBA_NMC	CE
msp_0379	Firmicutes	Lachnospiraceae J	Merdimonas-Mordavella	Merdimonas faecis	0.00475261	0.0338624	0.112571	PD	0.139022	0.798969	0.088062	GBA_NMC	CE
msp_0317	Firmicutes	Oscillospirales 4	Oscillospirales 4 UBA5446	unclassified Oscillospirales 4 UBA5446	0.00548063	0.0373517	0.141304	PD	0.357645	0.950449	0.0744186	GBA_NMC	CE
msp_0110	Desulfobacterota	Desulfovibrionaceae	Bilophila	Bilophila wadsworthia	0.00562378	0.0379152	0.162903	PD	0.169607	0.831971	0.137674	GBA_NMC	CE
msp_0536	Firmicutes	Oscillospirales 4	Oscillospirales 4 UBA5446	unclassified Oscillospirales 4 UBA5446	0.00582252	0.0388375	0.124108	PD	0.608147	0.950449	0.0350388	GBA_NMC	CE
msp_0641	Firmicutes	Acutalibacteraceae	Acutalibacteraceae 3	unclassified Acutalibacteraceae 3	0.00628417	0.0414755	0.0963346	PD	0.111718	0.786681	0.0824806	GBA_NMC	CE
msp_1291	Firmicutes	Anaerovoracaceae	unclassified Anaerovoracaceae	[Clostridiales] bacterium CIM:MAG 451	0.00653181	0.0426609	0.159336	PD	0.091204	0.778226	0.168527	GBA_NMC	CE
msp_0058	Firmicutes	Lachnospiraceae J	Mediterraneibacter	[Ruminococcus] gnavus	0.00673411	0.04344	0.147946	PD	0.0132673	0.502239	0.227287	GBA_NMC	CE
msp_0200	Firmicutes	Lachnospiraceae A	Anaerostipes	Anaerostipes caccae	0.00740905	0.046924	0.0892989	PD	0.974413	0.99356	0.00155039	GBA_NMC	CE
msp_0056	Firmicutes	Lachnospiraceae I	Enterocloster	unclassified Enterocloster	0.00789854	0.0485528	0.143518	PD	0.107961	0.778226	0.143566	GBA_NMC	CE
msp_0303	Firmicutes	Oscillospirales 4	Oscillospirales 4 UBA5446	unclassified Oscillospirales 4 UBA5446	0.00805803	0.0490523	0.148192	PD	0.953851	0.990123	0.0055814	GBA_NMC	CE
msp_0840	Actinobacteriota	Atopobiaceae	unclassified Atopobiaceae	unclassified Atopobiaceae	0.00980573	0.0569111	0.0806888	PD	0.702811	0.950449	0.0155039	GBA_NMC	CE
msp_0794	Actinobacteriota	Eggerthellaceae	Slackia	Slackia isoflavoniconvertens	0.00984239	0.0569111	0.129791	PD	0.20956	0.881315	0.102636	GBA_NMC	CE
msp_0274	Firmicutes	Lachnospiraceae J	Sellimonas	Sellimonas intestinalis == Drancourtella massiliensis	0.0100391	0.0572228	0.115474	PD	0.160321	0.823945	0.0987597	GBA_NMC	CE
msp_0732	Firmicutes	Christensenellales CAG-138	unclassified Christensenellales CAG-138	[Clostridiales] bacterium CIM:MAG 442	0.0101808	0.0575075	0.114859	PD	0.959561	0.990123	0.00356589	GBA_NMC	CE
msp_1381	Firmicutes	Butyricicoccaceae	Agathobaculum	Agathobaculum sp, Marseille-P4005	0.0128195	0.0673379	0.144305	PD	0.172664	0.839227	0.134419	GBA_NMC	CE
msp_1389	Firmicutes	Bacilli RFN20 CAG-449	unclassified Bacilli RFN20 CAG-449	unclassified Bacilli RFN20 CAG-449	0.0128374	0.0673379	0.0744895	PD	0.00878436	0.502239	0.11814	GBA_NMC	CE
msp_1006	Firmicutes	Lactobacillaceae	Limosilactobacillus	Limosilactobacillus fermentum	0.0128876	0.0673379	0.0850185	PD	0.693896	0.950449	0.0184496	GBA_NMC	CE
msp_0286	Firmicutes	Ruminococcaceae	Ruminococcus	Ruminococcus sp, 37_24 & sp, 2789STDY5834934	0.0139051	0.0714631	0.101009	PD	0.132251	0.798969	0.0951938	GBA_NMC	CE
msp_1671c	Firmicutes	Acutalibacteraceae	Acutalibacter	Neglecta timonensis	0.0143015	0.0729026	0.080984	PD	0.290369	0.908023	0.0493023	GBA_NMC	CE
msp_1581	Firmicutes	Oscillospirales 6	Lawsonibacter	unclassified Lawsonibacter	0.0159093	0.0791678	0.119705	PD	0.598714	0.950449	0.0418605	GBA_NMC	CE
msp_1541	Firmicutes	Lachnospiraceae H	unclassified Lachnospiraceae H	unclassified Lachnospiraceae H	0.0178996	0.0868691	0.134121	PD	0.431004	0.950449	0.0750388	GBA_NMC	CE
msp_0380	Firmicutes	Streptococcaceae	Streptococcus	Streptococcus salivarius	0.0184282	0.0875341	0.138524	PD	0.621651	0.950449	0.0494574	GBA_NMC	CE
msp_0510	Firmicutes	Lachnospiraceae J	Mediterraneibacter	Mediterraneibacter glycyrrhizinilyticus	0.021568	0.100171	0.112817	PD	0.103388	0.778226	0.130853	GBA_NMC	CE
msp_0314	Firmicutes	Christensenellales CAG-74	unclassified Christensenellales CAG-74	unclassified Christensenellales CAG-74	0.0244393	0.108607	0.126839	PD	0.406616	0.950449	0.0790698	GBA_NMC	CE
msp_1776c	Firmicutes	Ruminococcaceae	Anaerofilum	Anaerofilum sp, An201	0.0245969	0.108607	0.0749569	PD	0.07356	0.778226	0.0905426	GBA_NMC	CE
msp_0418	Firmicutes	Ruminococcaceae	Gemmiger	unclassified Gemmiger	0.0255866	0.1119	0.10246	PD	0.0441738	0.710179	0.150698	GBA_NMC	CE
msp_1652	Firmicutes	Oscillospirales 6	Intestinimonas	unclassified Intestinimonas	0.0260998	0.1119	0.100467	PD	0.482682	0.950449	0.0494574	GBA_NMC	CE
msp_1748	Firmicutes	Streptococcaceae	Streptococcus	Streptococcus gordonii	0.0263177	0.1119	0.103518	PD	0.102871	0.778226	0.122171	GBA_NMC	CE
msp_0814	Firmicutes	Lachnospiraceae K	Lachnospiraceae K GCA-900066575	[Lachnoclostridium] sp, An138	0.027082	0.113203	0.102386	PD	0.565086	0.950449	0.0424806	GBA_NMC	CE
msp_0146c	Firmicutes	Streptococcaceae	Streptococcus	Streptococcus sanguinis	0.0315204	0.127505	0.10433	PD	0.66851	0.950449	0.0331783	GBA_NMC	CE
msp_1461	Firmicutes	Acutalibacteraceae	Acutalibacteraceae 3	unclassified Acutalibacteraceae 3	0.0328919	0.1322	0.123788	PD	0.114175	0.786681	0.156279	GBA_NMC	CE
msp_0833	Firmicutes	Streptococcaceae	Streptococcus	Streptococcus thermophilus	0.0349027	0.136775	0.119656	PD	0.680653	0.950449	0.0390698	GBA_NMC	CE
msp_0138	Actinobacteriota	Bifidobacteriaceae	Bifidobacterium	Bifidobacterium pseudocatenulatum	0.0364198	0.140504	0.104551	PD	0.437822	0.950449	0.063876	GBA_NMC	CE
msp_0213	Firmicutes	Oscillospirales 6	Flavonifractor	Flavonifractor plautii	0.0377041	0.144149	0.122263	PD	0.19179	0.843416	0.130853	GBA_NMC	CE
msp_0737	Firmicutes	Anaerovoracaceae	Emergencia	unclassified Emergencia	0.0423271	0.156112	0.0910701	PD	0.399242	0.950449	0.0610853	GBA_NMC	CE
msp_0604	Firmicutes	Lachnospiraceae J	Dorea	Dorea sp, CAG:105	0.0433706	0.159025	0.115424	PD	0.00136656	0.356422	0.311938	GBA_NMC	CE
msp_0877	Firmicutes	Erysipelatoclostridiaceae	Massiliomicrobiota	Massiliomicrobiota timonensis	0.0445664	0.16246	0.0927675	PD	0.562239	0.950449	0.0427907	GBA_NMC	CE
msp_1270	Firmicutes	Lachnospiraceae H	unclassified Lachnospiraceae H	unclassified Lachnospiraceae H	0.0490871	0.175872	0.0800492	PD	0.166573	0.831971	0.0910078	GBA_NMC	CE
msp_0121	Firmicutes	Oscillospiraceae	Oscillospiraceae CAG-129	[Oscillibacter] sp, CAG:241_62_21	0.0496103	0.176737	0.102878	PD	0.0277036	0.658079	0.195194	GBA_NMC	CE
msp_0047	Firmicutes	Ruminococcaceae	Ruminococcaceae CAG-115	[Eubacterium] sp, CAG:115	2.31942e-08	2.90856e-06	-0.288856	HC	0.0122453	0.502239	-0.235039	HC	CD
msp_1143	Firmicutes	Oscillospiraceae	Dysosmobacter - Oscillibacter	unclassified Dysosmobacter - Oscillibacter	3.39181e-07	2.12667e-05	-0.293727	HC	0.443792	0.950449	-0.0762791	HC	CD
msp_0017	Firmicutes	Lachnospiraceae C	Roseburia	Roseburia intestinalis	5.97358e-07	3.40494e-05	-0.291464	HC	0.141468	0.798969	-0.146977	HC	CD
msp_1323	Firmicutes	Oscillospirales 6	Lawsonibacter	unclassified Lawsonibacter	1.28794e-06	6.21181e-05	-0.281082	HC	0.0970858	0.778226	-0.165426	HC	CD
msp_0178	Firmicutes	Ruminococcaceae	Ruminococcus	Ruminococcus sp, A254,MGS-254 & CAG:254	1.56535e-06	6.64485e-05	-0.208438	HC	0.263235	0.908023	-0.0948837	HC	CD
msp_0075	Firmicutes	Lachnospiraceae G	unclassified Lachnospiraceae G	Lachnospiraceae sp, 3	1.58968e-06	6.64485e-05	-0.282214	HC	0.0121522	0.502239	-0.251163	HC	CD
msp_0906	Firmicutes	Lachnospiraceae I	Lachnoclostridium 2	[Clostridium] sp, 2789STDY5834924	3.00359e-06	9.62611e-05	-0.270308	HC	0.538378	0.950449	-0.0613953	HC	CD
msp_0820	Firmicutes	Lachnospiraceae I	Hungatella	unclassified Hungatella	3.07053e-06	9.62611e-05	-0.27139	HC	0.219264	0.892718	-0.122481	HC	CD
msp_0930	Firmicutes	Lachnospiraceae K	Lachnospiraceae K UBA7182	unclassified Lachnospiraceae K UBA7182	7.12998e-06	0.000194369	-0.263419	HC	0.827068	0.971108	-0.0220155	HC	CD
msp_0898	Firmicutes	Lachnospiraceae I	Lachnoclostridium 2	butyrate-producing bacterium SS3/4-[Clostridium] sp, CAG:81	2.67364e-05	0.00057806	-0.246593	HC	0.486765	0.950449	-0.0697674	HC	CD
msp_0127	Firmicutes	Ruminococcaceae	Ruminococcus 2	Ruminococcus sp, CAG:353 & sp, 2789STDY5834938	2.98313e-05	0.000623474	-0.134293	HC	0.328465	0.924851	-0.0658915	HC	CD
msp_0072	Firmicutes	Lachnospiraceae C	Roseburia	Roseburia inulinivorans	4.46287e-05	0.000874444	-0.239754	HC	0.614723	0.950449	-0.0505426	HC	CD
msp_0175	Firmicutes	Lachnospiraceae B	Lachnospiraceae B TF01-11	Lachnospiraceae bacterium TF01-11 / [Clostridium] sp, CAG:122	8.33489e-05	0.00145166	-0.20679	HC	0.074706	0.778226	-0.165736	HC	CD
msp_0125	Firmicutes	Lachnospiraceae G	Eisenbergiella	Firmicutes bacterium CAG:24 / [Clostridium] sp, 2789STDY5834869 & 2789STDY5834922	8.6154e-05	0.00145996	-0.230431	HC	0.319922	0.924851	-0.0996899	HC	CD
msp_0480	Firmicutes	Lachnospiraceae G	unclassified Lachnospiraceae G	unclassified Lachnospiraceae G	0.000174472	0.00260463	-0.202017	HC	0.516858	0.950449	-0.0623256	HC	CD
msp_0484	Firmicutes	Ruminococcaceae	Faecalibacterium	unclassified Faecalibacterium	0.000320102	0.00436312	-0.210923	HC	0.132355	0.798969	-0.150388	HC	CD
msp_0262	Firmicutes	Ruminococcaceae	Ruminococcus	Ruminococcus callidus	0.000361146	0.00481784	-0.151734	HC	0.788319	0.969443	-0.0223256	HC	CD
msp_0665	Firmicutes	Anaerovoracaceae	unclassified Anaerovoracaceae	[Clostridiales] Family XIII bacterium CIM:MAG 1057	0.000384211	0.00501876	-0.184846	HC	0.296407	0.908023	-0.0964341	HC	CD
msp_0060	Firmicutes	Lachnospiraceae G	Acetatifactor	Lachnospiraceae bacterium CIM:MAG 844 / Firmicutes bacterium CAG:95	0.000452362	0.00578839	-0.190406	HC	0.117826	0.791424	-0.149147	HC	CD
msp_0879	Firmicutes	Ruminococcaceae	Faecalibacterium	unclassified Faecalibacterium	0.000668991	0.00822466	-0.189619	HC	0.185633	0.843416	-0.128062	HC	CD
msp_0139	Bacteroidota	Barnesiellaceae	Coprobacter	Coprobacter fastidiosus	0.000769252	0.00893187	-0.191267	HC	0.10087	0.778226	-0.16155	HC	CD
msp_0639	Firmicutes	Ruminococcaceae	Faecalibacterium	Faecalibacterium prausnitzii 6 [F, butyricigenerans]	0.000867025	0.00988408	-0.187995	HC	0.595809	0.950449	-0.052093	HC	CD
msp_1219	Firmicutes	Veillonellaceae	Veillonella	Veillonella rogosae	0.000961585	0.0107663	-0.166667	HC	0.258271	0.908023	-0.103256	HC	CD
msp_0169	Firmicutes	Lachnospiraceae C	Agathobacter	[Roseburia] sp, CAG:197	0.00105328	0.0115861	-0.147429	HC	0.0276634	0.658079	-0.18	HC	CD
msp_0074	Firmicutes	Lachnospiraceae G	Lachnospiraceae G COE1	[Roseburia] sp, CAG:100 / Lachnospiraceae bacterium CIM:MAG 54	0.00110468	0.011942	-0.165018	HC	0.0619919	0.74748	-0.166667	HC	CD
msp_1589	unclassified	unclassified	unclassified	unclassified	0.0014401	0.0148024	-0.105338	HC	0.147474	0.804499	-0.0928682	HC	CD
msp_0048	Firmicutes	Lachnospiraceae H	Lachnospira	[Eubacterium] sp, CAG:38	0.00162172	0.0157285	-0.181451	HC	0.567192	0.950449	-0.0567442	HC	CD
msp_0373	Firmicutes	Lachnospiraceae E	Lachnospiraceae E CAG-85	[Clostridium] sp, 2789STDY5608884	0.00203454	0.0188089	-0.171193	HC	0.680896	0.950449	-0.040155	HC	CD
msp_0397	Firmicutes	Lachnospiraceae G	Acetatifactor	unclassified Acetatifactor	0.00218832	0.0196011	-0.136925	HC	0.012353	0.502239	-0.20093	HC	CD
msp_0881	Proteobacteria	Pasteurellaceae	Haemophilus	Haemophilus parainfluenzae	0.00383719	0.0293405	-0.161968	HC	0.242146	0.89938	-0.113023	HC	CD
msp_0468	Firmicutes	Monoglobales UBA1381	unclassified Monoglobales UBA1381	Firmicutes bacterium CAG:41 / [Clostridium] sp, 2789STDY5834935 & sp, 2789STDY5608853	0.00403067	0.0304486	-0.169151	HC	0.789983	0.969443	-0.0268217	HC	CD
msp_0071	Firmicutes	Lachnospiraceae C	Roseburia	Roseburia hominis	0.00466945	0.0336522	-0.166224	HC	0.930874	0.990123	-0.00883721	HC	CD
msp_0903	Firmicutes	Oscillospiraceae	Dysosmobacter - Oscillibacter	Oscillibacter sp, 57_20	0.0054559	0.0373517	-0.16123	HC	0.51664	0.950449	-0.0646512	HC	CD
msp_0457	Firmicutes	Ruminococcaceae	Faecalibacterium	Faecalibacterium prausnitzii 9	0.00678967	0.04344	-0.156113	HC	0.0144183	0.502239	-0.24124	HC	CD
msp_0130	Cyanobacteria	Gastranaerophilaceae	Gastranaerophilaceae CAG-196	Candidatus Gastranaerophilales bacterium x14	0.00774975	0.0485528	-0.128216	HC	0.122927	0.791424	-0.132558	HC	CD
msp_0057	Firmicutes	Lachnospiraceae C	Lachnospiraceae C EuR	[Roseburia] sp, CAG:45 & sp, 2789STDY5608886	0.00788478	0.0485528	-0.153358	HC	0.779667	0.969443	-0.027907	HC	CD
msp_0250	Firmicutes	Lachnospiraceae J	Mediterraneibacter	[Ruminococcus] lactaris	0.00954062	0.0569111	-0.141205	HC	0.635222	0.950449	-0.0455814	HC	CD
msp_0238	Firmicutes	Lachnospiraceae B	Lachnospiraceae B EuB	Clostridiales bacterium CIM:MAG 404	0.00989364	0.0569111	-0.134514	HC	0.00170537	0.356422	-0.283721	HC	CD
msp_0021	Bacteroidota	Bacteroidaceae	Bacteroides	Bacteroides xylanisolvens	0.0107854	0.0603787	-0.147675	HC	0.0320696	0.658079	-0.213023	HC	CD
msp_0766	Firmicutes	Oscillospiraceae	Dysosmobacter - Oscillibacter	unclassified Dysosmobacter - Oscillibacter	0.0110014	0.0610429	-0.146445	HC	0.436783	0.950449	-0.0768992	HC	CD
msp_2240	Actinobacteriota	Micrococcaceae	Rothia	Rothia mucilaginosa	0.0118874	0.0642533	-0.100812	HC	0.212216	0.881315	-0.0927132	HC	CD
msp_1302	Firmicutes	Oscillospirales 5	Oscillospirales 5 CAG-170	unclassified Oscillospirales 5 CAG-170	0.0123322	0.0660881	-0.141943	HC	0.831216	0.971148	-0.0210853	HC	CD
msp_0244	Firmicutes	Lachnospiraceae K	Blautia A	[Ruminococcus] sp, CAG:60 / Blautia sp, 2789STDY5608836	0.0148814	0.0746452	-0.138819	HC	0.424394	0.950449	-0.0784496	HC	CD
msp_1533	Firmicutes	Lachnospiraceae K	Lachnospiraceae K GCA-900066575	unclassified Lachnospiraceae K GCA-900066575	0.0164715	0.08132	-0.117196	HC	0.579086	0.950449	-0.0483721	HC	CD
msp_1483	Firmicutes	Oscillospirales 1 CAG-382	unclassified Oscillospirales 1 CAG-382	unclassified Oscillospirales 1 CAG-382	0.016625	0.0814363	-0.0934809	HC	0.943361	0.990123	-0.00542636	HC	CD
msp_0095	Firmicutes	Acutalibacteraceae	Acutalibacteraceae 3 CAG-581	[Eubacterium] sp, CAG:202	0.0183262	0.0875341	-0.101993	HC	0.803188	0.969443	-0.020155	HC	CD
msp_1236	Firmicutes	Lachnospiraceae I	Hungatella	unclassified Hungatella	0.0230511	0.105497	-0.131907	HC	0.460589	0.950449	-0.0731783	HC	CD
msp_0558	Firmicutes	Lachnospiraceae K	Blautia A	unclassified Blautia A	0.0239142	0.108607	-0.101993	HC	0.695967	0.950449	-0.0322481	HC	CD
msp_0285	Firmicutes	Acutalibacteraceae	Acutalibacteraceae 2 CAG-217	[Clostridium] sp, CAG:217 / Clostridiales bacterium CIM:MAG 317_1	0.0244537	0.108607	-0.111218	HC	0.491754	0.950449	-0.0606202	HC	CD
msp_0885	Firmicutes	Lachnospiraceae C	Lachnospiraceae C EuR	unclassified Lachnospiraceae C EuR	0.0258321	0.1119	-0.0927921	HC	0.381422	0.950449	-0.0666667	HC	CD
msp_0747	Firmicutes	Oscillospiraceae	Oscillospiraceae CAG-129	unclassified Oscillospiraceae CAG-129	0.0264134	0.1119	-0.0821402	HC	0.119615	0.791424	-0.106047	HC	CD
msp_0077	Firmicutes	Lachnospiraceae B	Lachnospiraceae B CAG-882	unclassified Lachnospiraceae B CAG-882	0.0267782	0.112684	-0.0797786	HC	0.326189	0.924851	-0.0662016	HC	CD
msp_0654	Firmicutes	Oscillospirales 4	Oscillospirales 4 CAG-103	Firmicutes bacterium CAG:103	0.0278734	0.115739	-0.123395	HC	0.869591	0.984928	-0.016124	HC	CD
msp_0062	Bacteroidota	Marinifilaceae	Odoribacter	Odoribacter splanchnicus	0.0301211	0.123118	-0.127577	HC	0.0314873	0.658079	-0.215504	HC	CD
msp_1078	Firmicutes	Oscillospirales 6	Intestinimonas	unclassified Intestinimonas	0.0302394	0.123118	-0.108512	HC	0.760243	0.969443	-0.0272868	HC	CD
msp_0534	Firmicutes	Oscillospiraceae	Oscillospiraceae CAG-129	Firmicutes bacterium CAG:176_63_11	0.033966	0.135648	-0.109471	HC	0.224928	0.894093	-0.109147	HC	CD
msp_0388	Firmicutes	Ruminococcaceae	Faecalibacterium	Faecalibacterium prausnitzii 3 [F, longum]	0.0348339	0.136775	-0.124059	HC	0.941977	0.990123	-0.00744186	HC	CD
msp_1062	Firmicutes	Oscillospiraceae	Dysosmobacter - Oscillibacter	unclassified Dysosmobacter - Oscillibacter	0.0380416	0.144558	-0.105141	HC	0.100018	0.778226	-0.144806	HC	CD
msp_1428	Firmicutes	Lachnospiraceae K	Lachnospiraceae K GCA-900066575	unclassified Lachnospiraceae K GCA-900066575	0.0404085	0.151713	-0.110873	HC	0.920778	0.990123	-0.0096124	HC	CD
msp_0439	Bacteroidota	Rikenellaceae	Alistipes	unclassified Alistipes	0.0415759	0.155167	-0.0685363	HC	0.195247	0.843416	-0.0807752	HC	CD
msp_0133	Firmicutes	Lachnospiraceae A	Coprococcus	Coprococcus sp, 2789STDY5608819 / [Clostridium] sp, CAG:264	0.0423012	0.156112	-0.076556	HC	0.478561	0.950449	-0.0499225	HC	CD
msp_0166	Actinobacteriota	Bifidobacteriaceae	Bifidobacterium	Bifidobacterium longum	4.76077e-08	4.97501e-06	0.32091	PD	0.542768	0.950449	-0.0609302	HC	NE
msp_0570	Actinobacteriota	Bifidobacteriaceae	Bifidobacterium	Bifidobacterium dentium	6.81916e-08	5.34451e-06	0.291857	PD	0.710911	0.950449	-0.0300775	HC	NE
msp_2379	Actinobacteriota	Bifidobacteriaceae	Scardovia	Scardovia wiggsiae	1.24175e-05	0.000324408	0.185117	PD	0.57017	0.950449	-0.0288372	HC	NE
msp_0403	Firmicutes	Enterococcaceae	Enterococcus	Enterococcus faecium	0.000706944	0.00852411	0.133629	PD	0.295611	0.908023	-0.0502326	HC	NE
msp_0524	Firmicutes	Lachnospiraceae J	Merdimonas-Mordavella	Mordavella sp, Marseille-P3756	0.00115112	0.0122331	0.150111	PD	0.95094	0.990123	-0.00434109	HC	NE
msp_0497	Firmicutes	Enterococcaceae	Enterococcus	Enterococcus faecalis	0.00203988	0.0188089	0.129545	PD	0.792767	0.969443	-0.0155039	HC	NE
msp_0419	Actinobacteriota	Bifidobacteriaceae	Bifidobacterium	Bifidobacterium bifidum	0.00234589	0.0207165	0.15203	PD	0.767685	0.969443	-0.0235659	HC	NE
msp_1805	Firmicutes	Lactobacillaceae	Lactobacillus	Lactobacillus gasseri	0.00270053	0.0226755	0.10337	PD	0.299886	0.908023	-0.0418605	HC	NE
msp_0132	Firmicutes	Erysipelatoclostridiaceae	Coprobacillus	Coprobacillus cateniformis	0.00285684	0.0232628	0.142509	PD	0.907773	0.990123	-0.00837209	HC	NE
msp_0627	Actinobacteriota	Bifidobacteriaceae	Bifidobacterium	Bifidobacterium breve	0.00970652	0.0569111	0.0824108	PD	0.343461	0.943419	-0.0365891	HC	NE
msp_0109	Firmicutes	Lachnospiraceae J	Dorea	[Clostridium] scindens 2	0.0180111	0.0868691	0.0975892	PD	0.633012	0.950449	-0.0285271	HC	NE
msp_0767	Firmicutes	Lachnospiraceae J	Tyzzerella	unclassified Tyzzerella	0.0209496	0.0987626	0.0915867	PD	0.474316	0.950449	-0.0404651	HC	NE
msp_1356	Firmicutes	Acutalibacteraceae	Anaeromassilibacillus	Anaeromassilibacillus sp, An250	0.0245317	0.108607	0.130726	PD	0.740946	0.961849	-0.0325581	HC	NE
msp_0565	Firmicutes	Ruminococcaceae	Ruthenibacterium	unclassified Ruthenibacterium	0.0263787	0.1119	0.127085	PD	0.700986	0.950449	-0.0372093	HC	NE
msp_0113	Firmicutes	Lachnospiraceae K	Blautia	Blautia producta 2	0.0287511	0.118598	0.0858303	PD	0.954765	0.990123	-0.00341085	HC	NE
msp_0053	Firmicutes	Ruminococcaceae	Ruminiclostridium	[Eubacterium] siraeum	0.0353756	0.137767	0.122165	PD	0.823673	0.971108	-0.0220155	HC	NE
msp_1444	Firmicutes	Ruminococcaceae	Negativibacillus	Ruminococcaceae bacterium D5	0.0454646	0.164776	0.107946	PD	0.973749	0.99356	-0.00310078	HC	NE
msp_0356	Firmicutes	Oscillospirales 5	Oscillospirales 5 CAG-110	unclassified Oscillospirales 5 CAG-110	0.047632	0.17164	0.116359	PD	0.605733	0.950449	-0.0517829	HC	NE
msp_0346	Firmicutes	Lachnospiraceae I	Lachnoclostridium	Lachnoclostridium sp, SNUG30386 / [Clostridium] sp, CAG:43	3.92413e-06	0.000117163	-0.270406	HC	0.565187	0.950449	0.0576744	GBA_NMC	ND
msp_0164	Firmicutes	Lachnospiraceae K	Lachnospiraceae K CAG-56	[Ruminococcus] sp, 2789STDY5608794 & sp, 2789STDY5834890 / Firmicutes bacterium CAG:56	0.000649966	0.00815057	-0.196384	HC	0.50422	0.950449	0.0665116	GBA_NMC	ND
msp_0079	Firmicutes	Lachnospiraceae I	Enterocloster	[Clostridium] sp, CAG:7	0.00155353	0.0154614	-0.185437	HC	0.148932	0.804499	0.144496	GBA_NMC	ND
msp_0769	Firmicutes	Butyricicoccaceae	Agathobaculum	Agathobaculum butyriciproducens	0.00438413	0.0323394	-0.167577	HC	0.228915	0.89938	0.12062	GBA_NMC	ND
msp_0780	Firmicutes	Lachnospiraceae I	Hungatella	unclassified Hungatella	0.00527371	0.037153	-0.159213	HC	0.960999	0.990123	0.00496124	GBA_NMC	ND
msp_0068	Firmicutes	Lachnospiraceae C	Agathobacter	Agathobacter rectale	0.00537782	0.0373517	-0.163592	HC	0.550953	0.950449	0.059845	GBA_NMC	ND
msp_0272	Firmicutes	Lachnospiraceae K	Blautia A	unclassified Blautia A	0.00872973	0.0526302	-0.0970234	HC	0.723398	0.95686	0.0257364	GBA_NMC	ND
msp_0473c	Firmicutes	Lachnospiraceae K	Lachnospiraceae K GCA-900066575	[Clostridium] sp, 2789STDY5834874 & sp, 2789STDY5608885	0.0114302	0.0628659	-0.146224	HC	0.9366	0.990123	0.00806202	GBA_NMC	ND
msp_0013	Firmicutes	Ruminococcaceae	Ruminococcus 2	Ruminococcus bicirculans	0.0118561	0.0642533	-0.143444	HC	0.0485673	0.72504	0.195349	GBA_NMC	ND
msp_1641	Firmicutes	Lachnospiraceae K	Lachnospiraceae K UBA7182	unclassified Lachnospiraceae K UBA7182	0.0134497	0.0696938	-0.14492	HC	0.436427	0.950449	0.0779845	GBA_NMC	ND
msp_0763	Firmicutes	Oscillospiraceae	Oscillospiraceae CAG-129	[Oscillibacter] sp, ER4 / Firmicutes bacterium CAG:129_59_24	0.0146115	0.0738825	-0.142485	HC	0.760486	0.969443	0.0305426	GBA_NMC	ND
msp_0015	Firmicutes	Lachnospiraceae C	Agathobacter	Agathobacter faecis	0.0215657	0.100171	-0.134293	HC	0.474869	0.950449	0.0714729	GBA_NMC	ND
msp_0572	Firmicutes	Lachnospiraceae H	unclassified Lachnospiraceae H	[Lachnospira] sp, 2789STDY5834967 / Clostridiales bacterium KLE1615 & 41_12_two_minus	0.0221523	0.102128	-0.134293	HC	0.457217	0.950449	0.0745736	GBA_NMC	ND
msp_1312	Firmicutes	Oscillospiraceae	Dysosmobacter - Oscillibacter	unclassified Dysosmobacter - Oscillibacter	0.0347892	0.136775	-0.107601	HC	0.0779624	0.778226	0.163101	GBA_NMC	ND
msp_2357	Patescibacteria	Saccharimonadaceae	unclassified Saccharimonadaceae	unclassified Saccharimonadaceae	0.0365264	0.140504	-0.0896925	HC	0.380154	0.950449	0.0710078	GBA_NMC	ND
msp_0258	Firmicutes	Anaerotignaceae	Anaerotignum	Anaerotignum faecicola	0.0389454	0.147101	-0.117196	HC	0.811735	0.969443	0.0235659	GBA_NMC	ND

## Sheet: Supplementary Table 5
PD patients Q1 (n=68) vs Q4 (n=68)	abundance coherent PD enriched species								abundance coherent PD depleted species								abundance noncoherent PD enriched species								abundance noncoherent PD depleted species								proportion coherent PD enriched species								proportion coherent PD depleted species								proportion noncoherent PD enriched species
Clinical variable	less altered microbiome	more altered microbiome	Student/Chi2	p.adj	p <0.05	p.adj <0.05		Clinical variable	less altered microbiome	more altered microbiome	Student/Chi2	p.adj	p <0.05	p.adj <0.05		Clinical variable	less altered microbiome	more altered microbiome	Student/Chi2	p.adj	p <0.05	p.adj <0.05		Clinical variable	less altered microbiome	more altered microbiome	Student/Chi2	p.adj	p <0.05	p.adj <0.05		Clinical variable	less altered microbiome	more altered microbiome	Student/Chi2	p.adj	p <0.05	p.adj <0.05		Clinical variable	less altered microbiome	more altered microbiome	Student/Chi2	p.adj	p <0.05	p.adj <0.05		Clinical variable	less altered microbiome
pd_dur	4.33309	8.875	2.37955e-07	1.1424e-05	1	1		pd_dur	4.58029	9.43279	2.15975e-09	1.0368e-07	1	1		pd_dur	4.29029	8.43868	1.23087e-06	5.904e-05	1	1		pd_dur	4.57662	9.91324	4.67302e-10	2.2416e-08	1	1		pd_dur	4.32279	9.10324	9.93827e-09	4.7712e-07	1	1		pd_dur	4.25162	9.93103	1.25879e-11	6.048e-10	1	1		pd_dur	4.13809
ledd_total	397.353	749.68	1.26385e-06	3.024e-05	1	1		ledd_total	422.763	806.485	4.52783e-07	1.0872e-05	1	1		ledd_total	479.309	741.685	0.000996634	0.01744	1	1		ledd_total	465.588	786.89	6.57533e-05	0.0007896	1	1		ledd_total	430.154	764.009	1.43321e-05	0.0003432	1	1		ledd_total	456.625	847.766	6.86489e-06	8.232e-05	1	1		ledd_total	430.853
bdi_total	8.69118	9.38806	0.259716	0.346667	0	0		bdi_total	9.08824	10.9851	0.0453087	0.0845143	1	0		bdi_total	8.57353	10.3582	0.0353432	0.11296	1	0		bdi_total	8.91176	11.5224	0.00783185	0.0344727	1	1		bdi_total	8.60294	10.7761	0.0216067	0.0003432	1	1		bdi_total	8.23529	11.2985	0.00154718	0.00686769	1	1		bdi_total	8.5
hads_anxiety_total	6.01471	5.89552	0.432651	0.451826	0	0		hads_anxiety_total	5.44118	6.31343	0.102932	0.1545	0	0		hads_anxiety_total	5.61765	6.01493	0.288213	0.392	0	0		hads_anxiety_total	5.25	6.44776	0.0418854	0.0914182	1	0		hads_anxiety_total	5.27941	6.29851	0.062784	0.120576	0	0		hads_anxiety_total	5.38235	6.49254	0.0541659	0.0929143	0	0		hads_anxiety_total	5.32353
hads_depression_total	4.73529	5.74627	0.0505945	0.115657	0	0		hads_depression_total	4.63235	6.19403	0.00646557	0.020704	1	1		hads_depression_total	4.54412	5.62687	0.0341865	0.11296	1	0		hads_depression_total	4.57353	6.28358	0.00552588	0.03318	1	1		hads_depression_total	4.42647	6.04478	0.00588131	0.04016	1	1		hads_depression_total	4.52941	6.44776	0.00147863	0.00686769	1	1		hads_depression_total	4
hoehn_yahr	1.73529	1.92647	0.0467686	0.11232	1	0		hoehn_yahr	1.72059	2.02206	0.0016754	0.008064	1	1		hoehn_yahr	1.77941	1.93382	0.0888091	0.224337	0	0		hoehn_yahr	1.80147	1.98529	0.0341138	0.08184	1	0		hoehn_yahr	1.85294	1.85294	0.5	0.510638	0	0		hoehn_yahr	1.74265	1.98529	0.0105351	0.024	1	1		hoehn_yahr	1.77206
rbdsq_total	4.55882	6.25373	0.00354197	0.0130708	1	1		rbdsq_total	4.89706	5.95522	0.049327	0.0845143	1	0		rbdsq_total	4.73529	6.20896	0.00856322	0.041088	1	1		rbdsq_total	4.92647	5.74627	0.0948073	0.152052	0	0		rbdsq_total	4.91176	5.37313	0.24027	0.319135	0	0		rbdsq_total	4.45588	6.07463	0.00551104	0.0155576	1	1		rbdsq_total	5.51471
scopa_gastrointestinal	3.02941	4.7	0.000619	0.00424457	1	1		scopa_gastrointestinal	3.27941	4.84	0.0014	0.00746667	1	1		scopa_gastrointestinal	3.36765	4.48	0.0123	0.0492	1	1		scopa_gastrointestinal	3.19118	5.01	0.000265	0.00212	1	1		scopa_gastrointestinal	3.32353	4.49	0.0112	0.0450462	1	1		scopa_gastrointestinal	3.14706	5	0.000194	0.001552	1	1		scopa_gastrointestinal	3.38235
scopa_pupillomotor	0.352941	0.477612	0.167066	0.235765	0	0		scopa_pupillomotor	0.382353	0.597015	0.0661423	0.10576	0	0		scopa_pupillomotor	0.352941	0.462687	0.194192	0.3104	0	0		scopa_pupillomotor	0.397059	0.567164	0.0888393	0.152052	0	0		scopa_pupillomotor	0.308824	0.61194	0.0144018	0.0493714	1	1		scopa_pupillomotor	0.367647	0.656716	0.0187341	0.0374	1	1		scopa_pupillomotor	0.323529
scopa_total	12.84	14.76	0.0744	0.137314	0	0		scopa_total	12.8382	14.96	0.0466	0.0845143	1	0		scopa_total	13.79	14.66	0.247	0.348706	0	0		scopa_total	12.71	15.4	0.0209	0.0602667	1	0		scopa_total	12.9853	14.34	0.0134	0.207484	1	0		scopa_total	13.21	15.12	0.0687	0.11371	0	0		scopa_total	13.01
updrs_i_total	9.51471	11.0441	0.102125	0.1632	0	0		updrs_i_total	9.14706	11.6176	0.0128364	0.0361412	1	1		updrs_i_total	9.86765	11.1765	0.116468	0.242087	0	0		updrs_i_total	9.48529	11.5294	0.0519162	0.1038	0	0		updrs_i_total	8.86765	11.3382	0.0115616	0.0450462	1	1		updrs_i_total	9.72059	11.6912	0.0425584	0.0786462	1	0		updrs_i_total	10.0147
updrs_ii_total	8.25	11.3529	0.0029915	0.01196	1	1		updrs_ii_total	9.17647	12.25	0.00410219	0.0164	1	1		updrs_ii_total	9.13235	11.9706	0.00459125	0.03672	1	1		updrs_ii_total	10.1471	12.6471	0.0215352	0.0602667	1	0		updrs_ii_total	9.52941	10.8676	0.115278	0.190345	0	0		updrs_ii_total	9.76471	12.4559	0.00820713	0.0212968	1	1		updrs_ii_total	9.86765
updrs_iv_total	1.77941	4.11765	6.06499e-05	0.0007272	1	1		updrs_iv_total	2.05882	3.76471	0.00113992	0.00684	1	1		updrs_iv_total	2.38235	3.91176	0.00600737	0.041088	1	1		updrs_iv_total	2.73529	3.92647	0.0282911	0.0714947	1	0		updrs_iv_total	2.60294	3.77941	0.02319	0.0586105	1	0		updrs_iv_total	2.48529	3.92647	0.00842759	0.0212968	1	1		updrs_iv_total	2.55882
updrs_total	43.0882	53.9412	0.00135863	0.006528	1	1		updrs_total	45.4118	55.2647	0.00459047	0.0169477	1	1		updrs_total	46.8529	54.8382	0.0157622	0.0583385	1	0		updrs_total	49	56.8824	0.0225888	0.0602667	1	0		updrs_total	47.8235	52.0735	0.126099	0.2016	0	0		updrs_total	47.2794	54.9412	0.0126736	0.0265043	1	1		updrs_total	48.7353
wcs_total	4.38235	7.62687	2.55891e-05	0.0004096	1	1		wcs_total	4.85294	7.92537	5.45538e-05	0.00060288	1	1		wcs_total	4.89706	6.98507	0.00269714	0.02592	1	1		wcs_total	4.47059	8.10448	5.19055e-07	1.2456e-05	1	1		wcs_total	4.61765	7.44776	0.000111808	0.001344	1	1		wcs_total	4.32353	7.68657	9.43523e-06	9.0624e-05	1	1		wcs_total	5.08824
appendectomy	n=77,9 ; y=22,1	n=61,8 ; y=38,2	0.0617	0.132096	0	0		appendectomy	n=77,9 ; y=22,1	n=58,8 ; y=41,2	0.0269	0.06456	1	0		appendectomy	n=76,5 ; y=23,5	n=64,7 ; y=35,3	0.188	0.3104	0	0		appendectomy	n=75 ; y=25	n=57,4 ; y=42,6	0.0462	0.0964174	1	0		appendectomy	n=79,4 ; y=20,6	n=58,8 ; y=41,2	0.0158	0.0498	1	1		appendectomy	n=82,4 ; y=17,6	n=55,9 ; y=44,1	0.0016	0.00686769	1	1		appendectomy	n=82,4 ; y=17,6
smoking	ex=20,6 ; n=76,5 ; y=2,94	ex=36,8 ; n=54,4 ; y=8,82	0.022	0.0608	1	0		smoking	ex=36,8 ; n=58,8 ; y=4,41	ex=35,3 ; n=54,4, ; y=10,3	0.42	0.489143	0	0		smoking	ex=33,8 ; n=64,7 ; y=1;47	ex=35,3 ; n=58,8 ; y=5,88	0.366	0.462316	0	0		smoking	ex=30,9 ; n=67,6 ; y=1,47	ex=35,3 ; n=57,4 ; y=7,35	0.179	0.232216	0	0		smoking	ex=23,5 ; n=76,5 ; y=35,3	ex=35,3 ; n=55,9 ; y=8,82	0.00753	0.04016	1	1		smoking	ex=23,5 ; n=75 ; y=1,47	ex=39,7 ; n=51,5 ; y=8,82	0.00927	0.022248	1	1		smoking	ex=29,4 ; n=70,6 ; y=32,4
sleepiness	0.970588	1.20588	0.0688082	0.132096	0	0		sleepiness	0.941176	1.29412	0.00985437	0.02955	1	1		sleepiness	1.05882	1.25	0.106681	0.242087	0	0		sleepiness	0.970588	1.35294	0.00790395	0.0344727	1	1		sleepiness	0.911765	1.32353	0.0042612	0.03408	1	1		sleepiness	1.07353	1.42647	0.0114909	0.0250909	1	1		sleepiness	1.08824
age	63.5	63.9118	0.397055	0.451826	0	0		age	62.7941	63.5735	0.310211	0.390154	0	0		age	64.1618	63.2794	0.293945	0.392	0	0		age	62.0294	65.7206	0.0115865	0.0464	1	1		age	62.6029	63.5	0.293917	0.371368	0	0		age	62.4412	64.7794	0.0855623	0.13696	0	0		age	65.1176
bmi	25.2801	24.6924	0.22585	0.309943	0	0		bmi	25.3956	25.5203	0.42782	0.489143	0	0		bmi	25.7751	25.1267	0.212892	0.329806	0	0		bmi	26.3735	26.1135	0.389678	0.425455	0	0		bmi	24.3175	25.7039	0.0196961	0.0556235	1	0		bmi	24.5094	25.7944	0.0524818	0.0929143	0	0		bmi	24.9222
coffee	ex=5,88 ; n=11,8 ; y=82,4	ex=8,82 ; n=17,6 ; y=73,5	0.463	0.472851	0	0		coffee	ex=2,94 ; n=20,6 ; y=76,5	ex=7,35 ; n=17,6 ; y=75,0	0.485	0.506553	0	0		coffee	ex=7,35 ; n=16,2 ; y=76,5	ex=5,88 ; n=20,6 ; y=73,5	0.775	0.775	0	0		coffee	ex=4,41 ; n=25 ; y= 70,6	ex=5,88 ; n=20,6 ; y=73,5	0.789	0.8	0	0		coffee	ex=2,94 ; n=17,6 ; y=79,4	ex=4,41 ; n=23,5 ; y=72,1	0.602	0.602	0	0		coffee	ex=7,35 ; n=20,6 ; y=72,1	ex=8,82 ; n=17,6 ; y=73,5	0.88	0.88	0	0		coffee	ex=4,41 ; n=19,1 ; y=76,5
erectyle_dysfunction	0.54386	0.830189	0.0801102	0.137314	0	0		erectyle_dysfunction	0.627119	0.625	0.495621	0.506553	0	0		erectyle_dysfunction	0.694915	0.660714	0.432055	0.482233	0	0		erectyle_dysfunction	0.770492	0.686275	0.339438	0.378419	0	0		erectyle_dysfunction	0.606061	0.76087	0.219183	0.300343	0	0		erectyle_dysfunction	0.634921	0.638298	0.493255	0.503489	0	0		erectyle_dysfunction	0.560606
Fat	2.55882	2.52239	0.388133	0.451826	0	0		Fat	2.51471	2.4697	0.363728	0.4368	0	0		Fat	2.5	2.49254	0.477138	0.5088	0	0		Fat	2.27941	2.48485	0.0740675	0.142272	0	0		Fat	2.5	2.5	0.5	0.510638	0	0		Fat	2.48529	2.51515	0.41095	0.4384	0	0		Fat	2.47059
pd_dbs_years	7.83572	4.43322	0.110799	0.171871	0	0		pd_dbs_years	5.0884	4.88992	0.473079	0.506553	0	0		pd_dbs_years	6.77812	5.96488	0.396246	0.4752	0	0		pd_dbs_years	4.42562	5.64118	0.282248	0.330146	0	0		pd_dbs_years	4.3478	5.73833	0.334542	0.412308	0	0		pd_dbs_years	2.94847	5.5636	0.21788	0.282811	0	0		pd_dbs_years	4.52139
scopa_cardiovascular	0.705882	0.67	0.426	0.451826	0	0		scopa_cardiovascular	0.794118	0.78	0.462	0.506553	0	0		scopa_cardiovascular	0.647059	0.93	0.0575	0.162353	0	0		scopa_cardiovascular	0.735294	0.82	0.325	0.371429	0	0		scopa_cardiovascular	0.691176	0.76	0.344	0.4128	0	0		scopa_cardiovascular	0.808824	0.9	0.318	0.376976	0	0		scopa_cardiovascular	0.705882
scopa_thermoregulatory	2.01471	2.6	0.0776	0.137314	0	0		scopa_thermoregulatory	1.92647	2.63	0.0367	0.0831273	1	0		scopa_thermoregulatory	2.36765	2.37	0.494	0.515478	0	0		scopa_thermoregulatory	2.07353	2.34	0.235	0.296842	0	0		scopa_thermoregulatory	2.01471	2.54	0.0813	0.144533	0	0		scopa_thermoregulatory	2.17647	2.39	0.301	0.370462	0	0		scopa_thermoregulatory	2.04412
seborr_dermatitis_ageonset	49.0687	33.8083	0.0679556	0.132096	0	0		seborr_dermatitis_ageonset	55.9244	45.1029	0.109123	0.156706	0	0		seborr_dermatitis_ageonset	44.0109	45.7795	0.424118	0.482233	0	0		seborr_dermatitis_ageonset	50.4074	50.6071	0.489755	0.511304	0	0		seborr_dermatitis_ageonset	43.0448	44.1662	0.452593	0.494182	0	0		seborr_dermatitis_ageonset	48.9723	49.5346	0.475663	0.496696	0	0		seborr_dermatitis_ageonset	48.1947
seborr_dermatitis_pd_datediff	13.0222	25.1554	0.0931959	0.154262	0	0		seborr_dermatitis_pd_datediff	4.90701	16.1585	0.0415451	0.0845143	1	0		seborr_dermatitis_pd_datediff	15.3378	13.5984	0.415583	0.482233	0	0		seborr_dermatitis_pd_datediff	6.05925	13.5872	0.121645	0.183	0	0		seborr_dermatitis_pd_datediff	13.7554	21.4082	0.179834	0.261818	0	0		seborr_dermatitis_pd_datediff	9.07876	15.5283	0.196093	0.2688	0	0		seborr_dermatitis_pd_datediff	10.269
sex	f=50 ; m=50	f=42,6 ; m=57,4	0.492	0.492	0	0		sex	f=41,2 ; m=58,8	f=52,9 ; m=47,1	0.229	0.297081	0	0		sex	f=39,7 ; m=60,3	f=44,1 ; m=55,9	0.302645	0.743489	0	0		sex	f=33,8 ; m=66,2	f=52,9 ; m=47,1	0.0379	0.0866286	1	0		sex	f=35,3 ; m=64,7	f=54,4 ; m=45,6	0.0385	0.088	1	0		sex	f=38,24 ; m=61,76	f=50 ; m=50	0.227	0.286737	0	0		sex	f=36,8; m=63,2
smoking_current_duration	39.4266	40.5776	0.429142	0.451826	0	0		smoking_current_duration	38.7937	41.05	0.316803	0.390154	0	0		smoking_current_duration	41.5443	41.1868	0.472359	0.5088	0	0		smoking_current_duration	40.8304	42.1848	0.401737	0.4288	0	0		smoking_current_duration	49.1991	40.1921	0.105363	0.18	0	0		smoking_current_duration	42.2351	40.1224	0.375021	0.418605	0	0		smoking_current_duration	41.9174
smoking_ex_duration	16.8871	19.1314	0.310484	0.391579	0	0		smoking_ex_duration	11.8334	18.382	0.0239752	0.0606316	1	0		smoking_ex_duration	15.1059	20.1224	0.0852346	0.224337	0	0		smoking_ex_duration	15.3471	19.0163	0.172962	0.230667	0	0		smoking_ex_duration	11.1317	18.6065	0.058673	0.120576	0	0		smoking_ex_duration	13.475	17.6397	0.177412	0.249882	0	0		smoking_ex_duration	13.1553
subthr_park	21.7206	25.7206	0.0212144	0.0608	1	0		subthr_park	22.9559	26.0441	0.0609045	0.1008	0	0		subthr_park	23.4265	26	0.111217	0.242087	0	0		subthr_park	24.5	27.0882	0.0953072	0.152052	0	0		subthr_park	24.1765	24.7941	0.385827	0.441143	0	0		subthr_park	22.9706	25.2941	0.107806	0.162	0	0		subthr_park	23.9412
updrs_iii_total	23.5441	27.4265	0.0320988	0.0810947	1	0		updrs_iii_total	25.0294	27.6324	0.111135	0.156706	0	0		updrs_iii_total	25.4706	27.7794	0.150483	0.273778	0	0		updrs_iii_total	26.6324	28.7794	0.156517	0.221647	0	0		updrs_iii_total	26.8235	26.0882	0.372883	0.436683	0	0		updrs_iii_total	25.3088	26.8676	0.217561	0.282811	0	0		updrs_iii_total	26.2941
urinary_dysfunction	0.926471	1.11765	0.151458	0.219636	0	0		urinary_dysfunction	0.882353	1.01471	0.227413	0.297081	0	0		urinary_dysfunction	1.07353	1.13235	0.377942	0.465231	0	0		urinary_dysfunction	0.823529	1.05882	0.0982103	0.152052	0	0		urinary_dysfunction	0.985294	0.970588	0.468072	0.4992	0	0		urinary_dysfunction	0.955882	1.01471	0.37309	0.418605	0	0		urinary_dysfunction	1.04412
moca_total	26.9412	24.8382	0.000262152	0.002096	1	1		moca_total	27.2206	24.9853	6.27641e-05	0.00060288	1	1		moca_total	26.75	24.8824	0.0010851	0.01744	1	1		moca_total	26.9118	24.5441	2.99202e-05	0.0004784	1	1		moca_total	26.9853	24.7647	7.80548e-05	0.0012496	1	1		moca_total	27.1029	24.4706	2.29865e-06	3.68e-05	1	1		moca_total	27.1618
upsit_total	19.6471	17.4559	0.0197379	0.0608	1	0		upsit_total	19.5588	16.6765	0.00229009	0.00999273	1	1		upsit_total	19.3088	17.9254	0.0977035	0.23448	0	0		upsit_total	19.3529	16.8088	0.00663814	0.0344727	1	1		upsit_total	19.6567	17.7353	0.0441455	0.0962182	1	0		upsit_total	19.597	16.2353	0.00047965	0.00288	1	1		upsit_total	19.5441
pd_onset_calculated	59.6915	55.4571	0.00621088	0.0212914	1	1		pd_onset_calculated	58.74	54.531	0.00644774	0.020704	1	1		pd_onset_calculated	60.3347	55.2979	0.00195221	0.0234	1	1		pd_onset_calculated	57.9606	56.2218	0.161616	0.222171	0	0		pd_onset_calculated	58.7644	54.7575	0.0110661	0.0450462	1	1		pd_onset_calculated	58.6879	55.2026	0.0218921	0.042048	1	1		pd_onset_calculated	61.4774
pd_drug_naive	n=79,4 ; y=20,6	n=94,1 ; y=5,88	0.0228	0.0608	1	0		pd_drug_naive	n=83,8 ; y=16,2	n=94,1 ; y=5,88	0.101	0.1545	0	0		pd_drug_naive	n=82,4 ; y=17,6	n=89,7 ; y=10,3	0.322	0.41773	0	0		pd_drug_naive	n=85,3 ; y=14,7	n=92,6 ; y=7,35	0.0867961	0.3288	0	0		pd_drug_naive	n=80,9 ; y=19,1	n=95,6 ; y=4,41	0.00376725	0.0498	1	1		pd_drug_naive	n=77,9 ; y=22,1	n=97,1 ; y=2,9	0.00186	0.00686769	1	1		pd_drug_naive	n=73,5 ; y=26,5
appendectomy_pd_yearsdiff	43.734	38.3142	0.0670446	0.132096	0	0		appendectomy_pd_yearsdiff	43.1692	35.6004	0.0490354	0.0845143	1	0		appendectomy_pd_yearsdiff	42.9889	38.0626	0.125724	0.2496	0	0		appendectomy_pd_yearsdiff	47.1897	38.1215	0.0178347	0.0602667	1	0		appendectomy_pd_yearsdiff	44.9973	37.5136	0.0340345	0.0816	1	0		appendectomy_pd_yearsdiff	49.3929	36.147	0.00304499	0.009728	1	1		appendectomy_pd_yearsdiff	50.1487
ed_yrs	15.5441	13.1618	0.00133372	0.006528	1	1		ed_yrs	15.8088	12.9706	2.45615e-05	0.0003936	1	1		ed_yrs	15.3971	13.6176	0.010025	0.0436364	1	1		ed_yrs	15.3971	12.9559	0.000164231	0.0015744	1	1		ed_yrs	15.4559	13.25	0.00228916	0.021984	1	1		ed_yrs	15.8382	12.4118	2.01586e-06	3.68e-05	1	1		ed_yrs	15.8529
DQS_score	11.3971	10.4925	0.000768787	0.004614	1	1		DQS_score	11.3382	10.3333	0.000214053	0.001712	1	1		DQS_score	11.2059	10.5224	0.00782917	0.041088	1	1		DQS_score	10.8824	10.2576	0.0200707	0.0602667	1	0		DQS_score	11.3235	10.6212	0.0121824	0.0450462	1	1		DQS_score	11.4265	10.3485	0.000243652	0.00167314	1	1		DQS_score	11.25
Fruit	2.29412	1.95522	0.000197061	0.0018912	1	1		Fruit	2.22059	1.92424	0.000686193	0.004704	1	1		Fruit	2.17647	2.0597	0.129546	0.2496	0	0		Fruit	2.19118	1.93939	0.00467024	0.0320229	1	1		Fruit	2.25	2.01515	0.00725252	0.04016	1	1		Fruit	2.20588	1.92424	0.00219555	0.00754286	1	1		Fruit	2.23529
Vegetables	2.08824	1.74627	0.00185608	0.00811636	1	1		Vegetables	1.98529	1.77273	0.0381405	0.0831273	1	0		Vegetables	1.95588	1.76119	0.0459768	0.138	1	0		Vegetables	1.83824	1.68182	0.0863372	0.152052	0	0		Vegetables	1.92647	1.74242	0.0660934	0.122031	0	0		Vegetables	1.98529	1.62121	0.00177887	0.00686769	1	1		Vegetables	1.97059
Oily_Fish	2.01471	1.8806	0.120161	0.18	0	0		Oily_Fish	2.11765	1.89394	0.0180206	0.048	1	1		Oily_Fish	2.08824	1.8209	0.00773484	0.041088	1	1		Oily_Fish	2.13235	1.89394	0.0164525	0.0602667	1	0		Oily_Fish	2.11765	1.93939	0.0623184	0.120576	0	0		Oily_Fish	2.17647	1.86364	0.00350321	0.0105	1	1		Oily_Fish	2.13235
NMES	2.44118	2.38806	0.34255	0.4176	0	0		NMES	2.5	2.27273	0.0427713	0.0845143	1	0		NMES	2.48529	2.38806	0.22647	0.339	0	0		NMES	2.44118	2.25758	0.083779	0.152052	0	0		NMES	2.52941	2.42424	0.193776	0.273882	0	0		NMES	2.57353	2.42424	0.116704	0.170182	0	0		NMES	2.44118
scopa_sexual	1.54	1.42	0.348	0.4176	0	0		scopa_sexual	1.75	1.4	0.135	0.185143	0	0		scopa_sexual	1.78	1.49	0.187	0.3104	0	0		scopa_sexual	1.71	1.49	0.251	0.308923	0	0		scopa_sexual	1.61765	1.4	0.246	0.319135	0	0		scopa_sexual	1.72	1.31	0.0994	0.15391	0	0		scopa_sexual	1.59
scopa_urinary	5.19118	4.9	0.288	0.373622	0	0		scopa_urinary	4.70588	4.72	0.492	0.506553	0	0		scopa_urinary	5.27941	4.93	0.241	0.348706	0	0		scopa_urinary	4.60294	5.16	0.154	0.221647	0	0		scopa_urinary	5.02941	4.54	0.169	0.2535	0	0		scopa_urinary	4.98529	4.87	0.407	0.4384	0	0		scopa_urinary	4.97059
seborr_dermatitis	n=91,2 ; m=8,82	f=85,3 ; m=14,7	0.425	0.451826	0	0		seborr_dermatitis	n=88,2 ; y=11,8	n=88,2 ; y=11,8	1	1	0	0		seborr_dermatitis	n=79,4 ; y=20,6	n=89,7 ; y=10,3	0.154	0.273778	0	0		seborr_dermatitis	n=85,3 ; y=14,7	n=88,2 ; y=11,8	0.8	0.8	0	0		seborr_dermatitis	n=83,8 ; y=16,2	n=89,7 ; y=10,3	0.448	0.494182	0	0		seborr_dermatitis	n=82,4 ; y=17,6	n=89,7 ; y=10,3	0.322	0.376976	0	0		seborr_dermatitis	n=77,9 ; y=22,1
number of significant variables (p <0.05)					20	14							28	18							16	12							23	12							23	17							26	25
Abbreviations	Definition
age	Age, years
sex	Sex
ed_yrs	Education, yrs
bmi	BMI
pd_dur	PD duration, years
pd_onset_calculated	PD Age at onset, yrs
pd_drug_naive	Drug naïve
ledd_total	Levodopa dose (LEDD), mgs
pd_dbs_years	Time from DBS surgery, yrs
updrs_i_total	MDS-UPDRS part I score
updrs_ii_total	MDS-UPDRS part II score
updrs_iii_total	MDS-UPDRS part III score
updrs_iv_total	MDS-UPDRS part IV score
updrs_total	MDS-UPDRS total score
hoehn_yahr	H & Y stage
scopa_total	SCOPA-AUT total score
scopa_gastrointestinal	SCOPA Gastrointestinal score
scopa_urinary	SCOPA Urinary score
scopa_cardiovascular	SCOPA Cardiovascular score
scopa_thermoregulatory	SCOPA Thermoregulatory score
scopa_pupillomotor	SCOPA Pupillomotor score
scopa_sexual	SCOPA Sexual score
wcs_total	WCSS score
rbdsq_total	RBDSQ (raw score)
hads_anxiety_total	HADS anxiety score
hads_depression_total	HAD depression score
bdi_total	BDI score
upsit_total	UPSIT score
moca_total	MOCA score
sleepiness	Sleepiness
erectyle_dysfunction	Erectyle dysfunction
urinary_dysfunction	Urinary dysfunction
subthr_park	Subthreshold parkinsonism
appendectomy	Appendectomy, percentage
appendectomy_pd_yearsdiff	Appendectomy prior to PD, years
seborr_dermatitis	Seborrheic dermatitis
seborr_dermatitis_ageonset	Seborrheic dermatitis, age at onset
seborr_dermatitis_pd_datediff	Seborrheic dermatitis prior to PD, years
smoking	Smoking
smoking_current_duration	Duration of smoking for current smokers
smoking_ex_duration	Duration of smoking for ex-smokers
coffee	Coffee consumption
DQS_score	Diet Quality Score (DQS)
Fruit	Fruit intake
Vegetables	Vegetables intake
Oily_Fish	Oily fish intake
NMES	Non-milk extrinsic sugars intake
Fat	Fat intake
[truncated: 14 more columns]

## Sheet: Supplementary Table 6
GBA-NMC below median (n=21) vs above median (n=22)	abundance coherent PD enriched species								abundance coherent PD depleted species								proportion coherent PD enriched species								proportion coherent PD depleted species								number of significant comparisons (p <0.05)	number of significant comparisons (p <0.05)
Clinical variable	less altered microbiome	more altered microbiome	Student/Chi2	p.adj	p <0.05	p.adj <0.05		Clinical variable	less altered microbiome	more altered microbiome	Student/Chi2	p.adj	p <0.05	p.adj <0.05		Clinical variable	less altered microbiome	more altered microbiome	Student/Chi2	p.adj	p <0.05	p.adj <0.05		Clinical variable	less altered microbiome	more altered microbiome	Student/Chi2	p.adj	p <0.05	p.adj <0.05
bdi_total	6.04762	5.09091	0.278747	0.448826	0	0		bdi_total	5.77273	5.33333	0.393986	0.492629	0	0		bdi_total	4.04762	7	0.0325608	0.134433	1	0		bdi_total	5.54545	5.57143	0.493661	0.530686	0	0			1	0
hads_anxiety_total	4.19048	4.31818	0.452868	0.478886	0	0		hads_anxiety_total	4.72727	3.7619	0.184173	0.492629	0	0		hads_anxiety_total	3.19048	5.27273	0.0239896	0.134433	1	0		hads_anxiety_total	4.18182	4.33333	0.444131	0.510152	0	0			1	0
hads_depression_total	2.2381	2.81818	0.229427	0.448826	0	0		hads_depression_total	2.72727	2.33333	0.307793	0.492629	0	0		hads_depression_total	1.80952	3.22727	0.0327187	0.134433	1	0		hads_depression_total	2.09091	3	0.12167	0.322429	0	0			1	0
rbdsq_total	2.42857	2.18182	0.370037	0.466424	0	0		rbdsq_total	2.04545	2.57143	0.2392	0.492629	0	0		rbdsq_total	1.33333	3.22727	0.0039483	0.122347	1	0		rbdsq_total	1.95455	2.66667	0.167958	0.378706	0	0			1	0
scopa_gastrointestinal	0.904762	1.59091	0.0476403	0.230222	1	0		scopa_gastrointestinal	1.13636	1.38095	0.279004	0.492629	0	0		scopa_gastrointestinal	0.761905	1.72727	0.00844461	0.122347	1	0		scopa_gastrointestinal	1	1.52381	0.103063	0.317583	0	0			2	0
scopa_pupillomotor	0.238095	0.681818	0.0284216	0.175133	1	0		scopa_pupillomotor	0.363636	0.571429	0.190412	0.492629	0	0		scopa_pupillomotor	0.190476	0.727273	0.00992208	0.122347	1	0		scopa_pupillomotor	0.136364	0.809524	0.00142976	0.0254375	1	1			3	1
scopa_total	6.52	8.90909	0.0681	0.25197	0	0		scopa_total	6.64	8.90476	0.0785	0.484083	0	0		scopa_total	6.29	9.13636	0.0366	0.13542	1	0		scopa_total	6.09	9.47619	0.016	0.0914429	1	0			2	0
updrs_i_total	3.52381	6.63636	0.0080911	0.0997767	1	0		updrs_i_total	5	5.2381	0.429518	0.492629	0	0		updrs_i_total	3.66667	6.5	0.0148087	0.134433	1	0		updrs_i_total	3.36364	6.95238	0.00249309	0.0254375	1	1			3	1
updrs_ii_total	0.333333	1.72727	0.00495901	0.09176	1	0		updrs_ii_total	0.454545	1.66667	0.0132401	0.224467	1	0		updrs_ii_total	0.666667	1.40909	0.0912067	0.248957	0	0		updrs_ii_total	0.318182	1.80952	0.0027478	0.0254375	1	1			3	1
updrs_total	6.2381	12.5455	0.00143128	0.05291	1	0		updrs_total	9	9.95238	0.334652	0.492629	0	0		updrs_total	7.52381	11.3182	0.0416991	0.140264	1	0		updrs_total	6.77273	12.2857	0.00506764	0.037518	1	1			3	1
wcs_total	3.57143	3.22727	0.370744	0.466424	0	0		wcs_total	3.90909	2.85714	0.155277	0.492629	0	0		wcs_total	2.90476	3.86364	0.177915	0.387412	0	0		wcs_total	3.59091	3.19048	0.350519	0.502346	0	0			0	0
appendectomy	n=61,9 ; y=38,1	n=81,9 ; y=18,2	0.265	0.448826	0	0		appendectomy	n=81,8 ; y=18,2	n=61,9 ; y=38,1	0.265	0.492629	0	0		appendectomy	n=71,4 ; y=28,6	n=72,7 ; y=27,3	1	1	0	0		appendectomy	ex=0; n=72,7 ; y=273	n=71,4 ; y=28,6	1	1	0	0			0	0
smoking	ex=38,1 ; n=61,9 ; y=0	ex=31,8 ; n=63,6 ; y=4,55	0.582	0.582	0	0		smoking	ex=27,3 ; n=72,7 ; y=0	ex=42,9 ; n=52,4 ; y=4,76	0.286	0.492629	0	0		smoking	ex=33,3 ; n=66,7	ex=36,4 ; n=59,1 ; y=4,55	0.582	0.615257	0	0		smoking	ex=31,8 ; n=68,2	ex=38,1 ; n=57,1 ; y=4,76	0.502	0.530686	0	0			0	0
sleepiness	0.238095	0.772727	0.0162024	0.14985	1	0		sleepiness	0.5	0.52381	0.463092	0.492629	0	0		sleepiness	0.333333	0.681818	0.0850709	0.248957	0	0		sleepiness	0.136364	0.904762	0.000740444	0.0254375	1	1			2	1
age	59.0476	63.2273	0.111419	0.373364	0	0		age	60.5	61.9048	0.34223	0.492629	0	0		age	62.0476	60.3636	0.312995	0.445423	0	0		age	59.9091	62.5238	0.224127	0.427182	0	0			0	0
bmi	25.4781	26.3418	0.233622	0.448826	0	0		bmi	24.6677	27.2319	0.0133162	0.224467	1	0		bmi	25.5333	26.2891	0.262515	0.445423	0	0		bmi	25.1614	26.7148	0.093886	0.317583	0	0			1	0
coffee	ex=0 ; n=9,52 ; y=90,5	ex=4,55 ; n=18,2 ; y=77,3	0.416	0.466424	0	0		coffee	ex=4,55 ; n=18,2 ; y=77,3	ex=0 ; n=9,52 ; y=90,5	0.416	0.492629	0	0		coffee	ex=0; n=19 ; y=81	ex=4,55; n=9,09 ; y=86,4	0.416	0.489094	0	0		coffee	n=18,2 ; y=81,8	ex=4,76 ; n=9,52 ; y=85,7	0.439	0.510152	0	0			0	0
erectyle_dysfunction	0.333333	0.35	0.472617	0.486139	0	0		erectyle_dysfunction	0.181818	0.526316	0.0755731	0.484083	0	0		erectyle_dysfunction	0.47619	0.2	0.125465	0.300625	0	0		erectyle_dysfunction	0.318182	0.368421	0.418152	0.510152	0	0			0	0
Fat	2.47619	2.68182	0.157574	0.446313	0	0		Fat	2.40909	2.7619	0.0404806	0.374625	1	0		Fat	2.52381	2.63636	0.292045	0.445423	0	0		Fat	2.45455	2.71429	0.101401	0.317583	0	0			1	0
scopa_cardiovascular	0.285714	0.5	0.180916	0.446313	0	0		scopa_cardiovascular	0.363636	0.428571	0.391642	0.492629	0	0		scopa_cardiovascular	0.238095	0.545455	0.0942219	0.248957	0	0		scopa_cardiovascular	0.272727	0.52381	0.142189	0.350267	0	0			0	0
scopa_thermoregulatory	1.14286	1.45455	0.258351	0.448826	0	0		scopa_thermoregulatory	1.04545	1.57143	0.135759	0.492629	0	0		scopa_thermoregulatory	0.809524	1.77273	0.0201399	0.134433	1	0		scopa_thermoregulatory	0.818182	1.80952	0.0172507	0.0914429	1	0			2	0
sex	f=47,6 ; m=52,4	f=63,6 ; m=36,4	0.453	0.478886	0	0		sex	f=63,6 ; m=36,4	f=47,6 ; m=52,4	0.453	0.492629	0	0		sex	f=52,4 ; m=47,6	f=59,1 ; y=40,9	0.892	0.916778	0	0		sex	f=59,1 ; m=40,9	f=52,4 ; m=47,6	0.892	0.916778	0	0			0	0
smoking_ex_duration	14.5246	20.6143	0.189295	0.446313	0	0		smoking_ex_duration	16.7949	17.3892	0.46633	0.492629	0	0		smoking_ex_duration	19.1859	15.5959	0.303859	0.445423	0	0		smoking_ex_duration	17.8856	16.3834	0.414493	0.510152	0	0			0	0
subthr_park	1.61905	3.63636	0.0206677	0.15318	1	0		subthr_park	2.90909	2.38095	0.300997	0.492629	0	0		subthr_park	2.38095	2.90909	0.300997	0.445423	0	0		subthr_park	2.54545	2.7619	0.41549	0.510152	0	0			1	0
updrs_iii_total	2.38095	4.18182	0.0528841	0.230222	0	0		updrs_iii_total	3.54545	3.04762	0.329774	0.492629	0	0		updrs_iii_total	3.19048	3.40909	0.423375	0.489094	0	0		updrs_iii_total	3.09091	3.52381	0.350873	0.502346	0	0			0	0
urinary_dysfunction	0.428571	0.545455	0.275192	0.448826	0	0		urinary_dysfunction	0.5	0.47619	0.45169	0.492629	0	0		urinary_dysfunction	0.428571	0.545455	0.275192	0.445423	0	0		urinary_dysfunction	0.363636	0.619048	0.0940776	0.317583	0	0			0	0
moca_total	27.0476	26.7273	0.366185	0.466424	0	0		moca_total	27.2273	26.5238	0.22571	0.492629	0	0		moca_total	27.2381	26.5455	0.22923	0.445423	0	0		moca_total	27	26.7619	0.399714	0.510152	0	0			0	0
upsit_total	30.4286	28.8182	0.148804	0.446313	0	0		upsit_total	30.3636	28.8095	0.157518	0.492629	0	0		upsit_total	29.7619	29.4545	0.421712	0.489094	0	0		upsit_total	30.5	28.6667	0.117385	0.322429	0	0			0	0
ed_yrs	16.2381	15.6364	0.324955	0.466424	0	0		ed_yrs	16	15.8571	0.457145	0.492629	0	0		ed_yrs	15.9524	15.9091	0.486992	0.529971	0	0		ed_yrs	17.0455	14.7619	0.0397928	0.184075	1	0			1	0
DQS_score	11.1429	10.9545	0.339167	0.466424	0	0		DQS_score	11.0455	11.0476	0.4981	0.511833	0	0		DQS_score	11.1429	10.9545	0.339167	0.464556	0	0		DQS_score	10.9091	11.1905	0.267452	0.429522	0	0			0	0
Fruit	2.04762	2	0.353305	0.466424	0	0		Fruit	2.04545	2	0.359694	0.492629	0	0		Fruit	2.14286	1.90909	0.0295776	0.134433	1	0		Fruit	2	2.04762	0.353305	0.502346	0	0			1	0
Vegetables	1.95238	2	0.404708	0.466424	0	0		Vegetables	2	1.95238	0.404708	0.492629	0	0		Vegetables	1.90476	2.04545	0.237437	0.445423	0	0		Vegetables	1.90909	2.04762	0.240869	0.427182	0	0			0	0
Oily_Fish	2.19048	1.86364	0.0559545	0.230222	0	0		Oily_Fish	2.13636	1.90476	0.131857	0.492629	0	0		Oily_Fish	2.14286	1.90909	0.129603	0.300625	0	0		Oily_Fish	2.09091	1.95238	0.252965	0.427182	0	0			0	0
NMES	2.47619	2.40909	0.384162	0.466424	0	0		NMES	2.45455	2.42857	0.454629	0.492629	0	0		NMES	2.42857	2.45455	0.454629	0.510151	0	0		NMES	2.45455	2.42857	0.454629	0.510152	0	0			0	0
scopa_sexual	0.714286	0.818182	0.398933	0.466424	0	0		scopa_sexual	0.363636	1.19048	0.0181835	0.224467	1	0		scopa_sexual	0.809524	0.727273	0.419676	0.489094	0	0		scopa_sexual	0.636364	0.904762	0.253619	0.427182	0	0			1	0
scopa_urinary	3.2381	3.86364	0.192948	0.446313	0	0		scopa_urinary	3.36364	3.7619	0.290979	0.492629	0	0		scopa_urinary	3.47619	3.63636	0.412523	0.489094	0	0		scopa_urinary	3.22727	3.90476	0.173647	0.378706	0	0			0	0
seborr_dermatitis	n=100 ; y=0	n=86,4 ; y=13,6	0.248	0.448826	0	0		seborr_dermatitis	n=95,5 ; y=4,55	n=90,5 ; y=9,52	0.967	0.967	0	0		seborr_dermatitis	n=100 ; y=0	n=86,4 ; y=13,6	0.248	0.445423	0	0		seborr_dermatitis	n=100 ; y=0	n=85,7 ; y=14,3	0.215	0.427182	0	0			0	0
number of significant variables (p <0.05)					7	0							4	0							11	0							13	5
Clinical variables are defined in Supplementary Table 5.

## Sheet: Supplementary Table 7
HC Q1 (n=38) vs Q4 (n=38)	abundance coherent PD enriched species								abundance coherent PD depleted species								proportion coherent PD enriched species								proportion coherent PD depleted species							number of significant comparisons (p <0.05)	number of significant comparisons (p.adj <0.05)
Clinical variable	less altered microbiome	more altered microbiome	Student/Chi2	p.adj	p <0.05	p.adj <0.05		Clinical variable	less altered microbiome	more altered microbiome	Student/Chi2	p.adj	p <0.05	p.adj <0.05		Clinical variable	less altered microbiome	more altered microbiome	Student/Chi2	p.adj	p <0.05	p.adj <0.05		Clinical variable	less altered microbiome	more altered microbiome	Student/Chi2	p.adj	p <0.05	p.adj <0.05
bdi_total	3.76316	5.73684	0.0405942	0.279333	1	0		bdi_total	5.07895	4.42105	0.264428	0.528	0	0		bdi_total	3.52632	5.89189	0.00756257	0.0608667	1	0		bdi_total	3.81579	5.92105	0.0200902	0.0730909	1	0		3	0
hads_anxiety_total	3.02632	3.81579	0.119648	0.4	0	0		hads_anxiety_total	3.78947	3.81579	0.485937	0.555556	0	0		hads_anxiety_total	2.81579	4.32432	0.0138933	0.0662222	1	0		hads_anxiety_total	2.92105	4.68421	0.00306528	0.02456	1	1		2	1
hads_depression_total	2.05263	2.65789	0.148376	0.422857	0	0		hads_depression_total	2.60526	2.84211	0.368869	0.555556	0	0		hads_depression_total	1.63158	3.24324	0.00687569	0.0608667	1	0		hads_depression_total	2.02632	2.97368	0.0621201	0.146118	0	0		1	0
rbdsq_total	1.63158	1.84211	0.336678	0.481111	0	0		rbdsq_total	1.89474	1.78947	0.420039	0.555556	0	0		rbdsq_total	1.71053	1.84211	0.393481	0.436667	0	0		rbdsq_total	1.73684	2.05263	0.252784	0.388148	0	0		0	0
scopa_gastrointestinal	0.815789	1.18421	0.0973361	0.3892	0	0		scopa_gastrointestinal	1.05263	1.55263	0.0671072	0.212571	0	0		scopa_gastrointestinal	0.815789	1.44737	0.0273267	0.0992727	1	0		scopa_gastrointestinal	0.578947	1.55263	0.000223176	0.00446	1	1		2	1
scopa_pupillomotor	0.263158	0.236842	0.403612	0.481111	0	0		scopa_pupillomotor	0.5	0.421053	0.336427	0.555556	0	0		scopa_pupillomotor	0.342105	0.552632	0.123965	0.261053	0	0		scopa_pupillomotor	0.157895	0.421053	0.0338358	0.104	1	0		1	0
scopa_total	5.97	6.29	0.375	0.481111	0	0		scopa_total	6.71	6.66	0.479	0.555556	0	0		scopa_total	5.42	7.24	0.032	0.106667	1	0		scopa_total	5.08	7.95	0.00242	0.0242	1	1		2	1
updrs_i_total	2.78947	2.92105	0.433391	0.481111	0	0		updrs_i_total	3.73684	2.15789	0.0333786	0.173778	1	0		updrs_i_total	2.42105	3.81081	0.0523233	0.13075	0	0		updrs_i_total	2.52632	3.86842	0.0403719	0.115429	1	0		2	0
updrs_ii_total	0.236842	0.447368	0.12975	0.4	0	0		updrs_ii_total	0.473684	0.473684	0.5	0.555556	0	0		updrs_ii_total	0.0789474	0.578947	0.00303193	0.0606	1	0		updrs_ii_total	0.552632	0.447368	0.353101	0.44875	0	0		1	0
updrs_total	4.31579	6.44737	0.0418991	0.279333	1	0		updrs_total	7.26316	4.65789	0.0390533	0.173778	1	0		updrs_total	4.39474	6.62162	0.0389283	0.119692	1	0		updrs_total	5.75676	6.47368	0.309622	0.442857	0	0		3	0
wcs_total	2	2.73684	0.0757229	0.352	0	0		wcs_total	2.65789	2.84211	0.386537	0.555556	0	0		wcs_total	1.78947	3.08108	0.00866985	0.0608667	1	0		wcs_total	1.92105	3.31579	0.00526291	0.0350667	1	1		2	1
appendectomy	n=86,8 ; y=13,2	n=81,6 ; y=18,4	0.753	0.792632	0	0		appendectomy	n=86,8 ; y=132	n=68,4 ; y=316	0.0986	0.2465	0	0		appendectomy	n=92,1 ; y=7,89	n=65,8 ; y=34,2	0.0113	0.0645714	1	0		appendectomy	n=97,4 ; y=2,63	n=52,6 ; y=47,4	2.25e-05	0.0009	1	1		2	1
smoking	ex=31,6 ; n=68,4 ; y=34,2	ex=34,2 ; n=60,5 ; y=5,26	0.329	0.481111	0	0		smoking	ex=26,3 ; n=71,1 ; y=2,63	ex=28,9 ; n=68,4 ; y=2,63	0.967	1	0	0		smoking	ex=23,7 ; n=73,7 ; y=2,63	ex=34,2 ; n=63,2 ; y=2,63	0.596	0.617436	0	0		smoking	ex=34,2 ; n=63,2 ; y=2,63	ex=31,6 ; n=63,2 ; y=5,26	0.83	0.873684	0	0		0	0
sleepiness	0.342105	0.421053	0.306112	0.481111	0	0		sleepiness	0.394737	0.368421	0.432963	0.555556	0	0		sleepiness	0.289474	0.567568	0.0472988	0.126133	1	0		sleepiness	0.447368	0.342105	0.261837	0.388148	0	0		1	0
age	61.1316	62.3947	0.291903	0.481111	0	0		age	65.0526	60.1579	0.0231223	0.173778	1	0		age	61.2632	62.5526	0.285725	0.436667	0	0		age	62.4737	60.8947	0.239803	0.388148	0	0		1	0
blood_related	n=100 ; y=0	n=89,5 ; y=10,5	0.123	0.4	0	0		blood_related	n=89,5 ; y=10,5	n=89,5 ; y=10,5	1	1	0	0		blood_related	n=94,7 ; y=5,26	n=84,2 ; y=15,8	0.262	0.4192	0	0		blood_related	n=92,1 ; y=7,89	n=86,8 ; y=13,2	0.709	0.766486	0	0		0	0
bmi	25.4071	25.6011	0.423086	0.481111	0	0		bmi	25.2708	26.6418	0.110718	0.261176	0	0		bmi	25.1284	26.4727	0.0961329	0.213556	0	0		bmi	25.3026	25.72	0.333818	0.448	0	0		0	0
coffee	ex=0 ; n=10,5 ; y=89,5	ex = 2,63 ; n=15,8 ; y=81,6	0.463	0.500541	0	0		coffee	ex=0 ; n=5,26 ; y=94,7	ex=2,63 ; n=15,8 ; y=81,6	0.185	0.389474	0	0		coffee	ex=0 ; n=13,2 ; y=86,8	ex=2,63 ; n=13,2 ; y=84,2	0.602	0.617436	0	0		coffee	ex=2,63 ; n=10,5 ; y=86,8	ex=2,63 ; n=10,5 ; y=86,8	1	1	0	0		0	0
erectyle_dysfunction	0.464286	0.346154	0.287879	0.481111	0	0		erectyle_dysfunction	0.30303	0.304348	0.497101	0.555556	0	0		erectyle_dysfunction	0.266667	0.217391	0.388212	0.436667	0	0		erectyle_dysfunction	0.15625	0.45	0.059771	0.146118	0	0		0	0
Fat	2.57895	2.60526	0.424033	0.481111	0	0		Fat	2.39474	2.81579	0.00158586	0.0318	1	1		Fat	2.47368	2.67568	0.0868438	0.204235	0	0		Fat	2.57895	2.73684	0.118354	0.252632	0	0		1	1
scopa_cardiovascular	0.263158	0.157895	0.192626	0.481111	0	0		scopa_cardiovascular	0.368421	0.157895	0.0696298	0.212571	0	0		scopa_cardiovascular	0.157895	0.210526	0.31861	0.436667	0	0		scopa_cardiovascular	0.184211	0.210526	0.40843	0.48	0	0		0	0
scopa_thermoregulatory	1.10526	1	0.36963	0.481111	0	0		scopa_thermoregulatory	0.947368	1.36842	0.0740899	0.212571	0	0		scopa_thermoregulatory	0.736842	1.39474	0.0091308	0.0608667	1	0		scopa_thermoregulatory	0.842105	1.52632	0.0272863	0.091	1	0		2	0
sex	f=47,4 ; m=52,6	f=52,6 ; m=47,4	0.819	0.84	0	0		sex	f=52,6 ; m=47,4	f=50 ; m=50	1	1	0	0		sex	f=52,6 ; m=47,4	f=68,4 ; m=31,6	0.241	0.418333	0	0		sex	f=55,3 ; m=44,7	f=63,2 ; m=36,8	0.641	0.712222	0	0		0	0
smoking_ex_duration	23.0762	24.2311	0.423393	0.481111	0	0		smoking_ex_duration	24.4591	24.4549	0.499739	0.555556	0	0		smoking_ex_duration	18.658	24.2314	0.196072	0.373333	0	0		smoking_ex_duration	20.3467	21.8336	0.401511	0.48	0	0		0	0
subthr_park	1.21053	2.68421	0.00721897	0.1444	1	0		subthr_park	2.68421	1.57895	0.0495199	0.198	1	0		subthr_park	1.68421	1.86842	0.358158	0.436667	0	0		subthr_park	2.47368	1.76316	0.154481	0.308	0	0		2	0
updrs_iii_total	1.28947	3.07895	0.00339893	0.136	1	0		updrs_iii_total	3.05263	2.02632	0.0805203	0.214667	0	0		updrs_iii_total	1.89474	2.15789	0.32316	0.436667	0	0		updrs_iii_total	2.73684	2.15789	0.238974	0.388148	0	0		1	0
urinary_dysfunction	0.236842	0.210526	0.406255	0.481111	0	0		urinary_dysfunction	0.5	0.131579	0.00409322	0.0545333	1	0		urinary_dysfunction	0.315789	0.27027	0.37454	0.436667	0	0		urinary_dysfunction	0.315789	0.263158	0.336094	0.448	0	0		1	0
moca_total	26.9211	27.5526	0.079168	0.352	0	0		moca_total	27	26.9737	0.481239	0.555556	0	0		moca_total	27.4474	27.0789	0.240423	0.418333	0	0		moca_total	27.5526	27.3684	0.35885	0.44875	0	0		0	0
upsit_total	29.9211	29.2632	0.267224	0.481111	0	0		upsit_total	29.9189	29.4737	0.311439	0.54087	0	0		upsit_total	30.2162	29.0811	0.131192	0.262	0	0		upsit_total	30.1579	29.5	0.25696	0.388148	0	0		0	0
ed_yrs	15.1579	14.4211	0.23895	0.481111	0	0		ed_yrs	16.1053	14.0789	0.0299997	0.173778	1	0		ed_yrs	16.6579	13.3684	0.000373835	0.01496	1	1		ed_yrs	16.9474	14	0.00197686	0.0242	1	1		3	2
DQS_score	11.2105	10.9737	0.233315	0.481111	0	0		DQS_score	11.3421	10.7632	0.0379531	0.173778	1	0		DQS_score	11.3158	10.7297	0.0451446	0.126133	1	0		DQS_score	11.5526	10.7895	0.0110262	0.0456	1	1		3	1
Fruit	2.02632	2.21053	0.0782787	0.352	0	0		Fruit	2.23684	1.94737	0.00989314	0.0989	1	0		Fruit	2.15789	2.13514	0.431119	0.465946	0	0		Fruit	2.28947	2	0.0114398	0.0456	1	1		2	1
Vegetables	1.97368	1.89474	0.296935	0.481111	0	0		Vegetables	2.21053	1.68421	0.000449504	0.018	1	1		Vegetables	2.13158	1.75676	0.014905	0.0662222	1	0		Vegetables	2.18421	1.78947	0.00663636	0.0379429	1	1		3	2
Oily_Fish	2.07895	1.78947	0.0315253	0.279333	1	0		Oily_Fish	1.94737	1.73684	0.0743601	0.212571	0	0		Oily_Fish	2.02632	1.7027	0.0170079	0.068	1	0		Oily_Fish	2.15789	1.76316	0.00791627	0.0396	1	1		3	1
NMES	2.55263	2.47368	0.29788	0.481111	0	0		NMES	2.55263	2.57895	0.427131	0.555556	0	0		NMES	2.52632	2.45946	0.333236	0.436667	0	0		NMES	2.34211	2.5	0.170148	0.32381	0	0		0	0
partner	n=57,9 ; y=42,1	n=28,9 ; y=71,1	0.0207	0.276	1	0		partner	n=44,7 ; y=55,3	n=42,1 ; y=57,9	1	1	0	0		partner	n=55,3 ; y=44,7	n=39,5 ; y=60,5	0.251	0.418333	0	0		partner	n=34,2 ; y=65,8	n=42,1 ; y=57,9	0.637	0.712222	0	0		1	0
scopa_sexual	0.97	1.03	0.433	0.481111	0	0		scopa_sexual	0.921053	0.79	0.309	0.54087	0	0		scopa_sexual	0.74	0.84	0.343	0.436667	0	0		scopa_sexual	0.605263	1.08	0.0442	0.117867	1	0		1	0
scopa_urinary	2.55263	2.68421	0.388924	0.481111	0	0		scopa_urinary	2.92105	2.36842	0.125803	0.28	0	0		scopa_urinary	2.63158	2.78947	0.381273	0.436667	0	0		scopa_urinary	2.71053	3.15789	0.224763	0.388148	0	0		0	0
seborr_dermatitis	n=97,4 : y=2,63	n=100 ; y=0	1	1	0	0		seborr_dermatitis	n=100 ; y=0	n=94,7 ; y=5,26	0.474	0.555556	0	0		seborr_dermatitis	n=97,4 ; y=2,63	n=100 ; y=0	1	1	0	0		seborr_dermatitis	n=100 ; y=0	n=97,4 ; y=2,63	1	1	0	0		0	0
smoking_current_duration	46.9619	48.4561	0.401588	0.481111	0	0		smoking_current_duration	45.6875	48.9183	0.307072	0.54087	0	0		smoking_current_duration	46.07	48.92	0.315845	0.436667	0	0		smoking_current_duration	41.2633	47.4416	0.119739	0.252632	0	0		0	0
					6	0							10	2							15	1							15	10
Clinical variables are defined in Supplementary Table 5.

## Sheet: Supplementary Table 8
msp_id	msp_name	clinical_variable	correlation	pvalue	qvalue	Type	group
msp_0005	msp_0005_Escherichia coli	age	0.124784	0.0400974	0.20209	CE	PD
msp_0014	msp_0014_Eisenbergiella tayi	age	0.165788	0.00622743	0.0685018	CE	PD
msp_0068	msp_0068_Agathobacter rectale	age	-0.169132	0.00524587	0.0611956	ND	PD
msp_0077	msp_0077_unclassified Lachnospiraceae B CAG-882	age	0.147318	0.0152154	0.118492	CD	PD
msp_0125	msp_0125_Firmicutes bacterium CAG:24 / [Clostridium] sp. 2789STDY5834869 & 2789STDY5834922	age	-0.140459	0.0207204	0.141384	CD	PD
msp_0130	msp_0130_Candidatus Gastranaerophilales bacterium x14	age	0.169998	0.00501552	0.0593365	CD	PD
msp_0238	msp_0238_Clostridiales bacterium CIM:MAG 404	age	0.158629	0.00889983	0.0847603	CD	PD
msp_0263	msp_0263_Bifidobacterium adolescentis	age	-0.166849	0.00589956	0.0660511	CE	PD
msp_0286	msp_0286_Ruminococcus sp. 37_24 & sp. 2789STDY5834934	age	0.130013	0.0323966	0.178404	CE	PD
msp_0303	msp_0303_unclassified Oscillospirales 4 UBA5446	age	0.16895	0.00529545	0.0611956	CE	PD
msp_0314	msp_0314_unclassified Christensenellales CAG-74	age	0.16072	0.00803001	0.0797563	CE	PD
msp_0422	msp_0422_Romboutsia timonensis	age	-0.134656	0.026652	0.160192	CE	PD
msp_0468	msp_0468_Firmicutes bacterium CAG:41 / [Clostridium] sp. 2789STDY5834935 & sp. 2789STDY5608853	age	-0.132091	0.0297069	0.170196	CD	PD
msp_0541	msp_0541_unclassified Oscillospirales 4 UBA5446	age	0.180054	0.00293271	0.0409494	CE	PD
msp_0570	msp_0570_Bifidobacterium dentium	age	0.205805	0.000652279	0.0161238	NE	PD
msp_0639	msp_0639_Faecalibacterium prausnitzii 6 [F. butyricigenerans]	age	-0.121151	0.046314	0.217483	CD	PD
msp_0732	msp_0732_[Clostridiales] bacterium CIM:MAG 442	age	0.164924	0.00650635	0.0701665	CE	PD
msp_0898	msp_0898_butyrate-producing bacterium SS3/4-[Clostridium] sp. CAG:81	age	-0.123492	0.0422229	0.208279	CD	PD
msp_1006	msp_1006_Limosilactobacillus fermentum	age	0.220809	0.000248805	0.0079329	CE	PD
msp_1078	msp_1078_unclassified Intestinimonas	age	-0.138536	0.0225452	0.148629	CD	PD
msp_1127	msp_1127_Streptococcus anginosus	age	0.146455	0.0158288	0.120496	CE	PD
msp_1244	msp_1244_Collinsella aerofaciens	age	-0.120879	0.046809	0.219114	CE	PD
msp_1309	msp_1309_unclassified Christensenellaceae	age	0.125768	0.0385412	0.197647	CE	PD
msp_1444	msp_1444_Ruminococcaceae bacterium D5	age	0.122428	0.0440426	0.212784	NE	PD
msp_1641	msp_1641_unclassified Lachnospiraceae K UBA7182	age	-0.168965	0.00529154	0.0611956	ND	PD
msp_1748	msp_1748_Streptococcus gordonii	age	0.132324	0.0294177	0.169421	CE	PD
msp_1776c	msp_1776c_Anaerofilum sp. An201	age	0.12021	0.0480482	0.222193	CE	PD
msp_2357	msp_2357_unclassified Saccharimonadaceae	age	-0.122729	0.0435215	0.212065	ND	PD
msp_0013	msp_0013_Ruminococcus bicirculans	bdi_total	-0.137016	0.024616	0.153458	ND	PD
msp_0015	msp_0015_Agathobacter faecis	bdi_total	-0.186434	0.0021372	0.0346558	ND	PD
msp_0047	msp_0047_[Eubacterium] sp. CAG:115	bdi_total	-0.123935	0.0422486	0.208279	CD	PD
msp_0048	msp_0048_[Eubacterium] sp. CAG:38	bdi_total	-0.134746	0.0271192	0.161468	CD	PD
msp_0071	msp_0071_Roseburia hominis	bdi_total	-0.127236	0.0370163	0.193895	CD	PD
msp_0072	msp_0072_Roseburia inulinivorans	bdi_total	-0.151415	0.0129126	0.106197	CD	PD
msp_0077	msp_0077_unclassified Lachnospiraceae B CAG-882	bdi_total	-0.122756	0.0442632	0.213083	CD	PD
msp_0110	msp_0110_Bilophila wadsworthia	bdi_total	0.137325	0.0242917	0.153348	CE	PD
msp_0164	msp_0164_[Ruminococcus] sp. 2789STDY5608794 & sp. 2789STDY5834890 / Firmicutes bacterium CAG:56	bdi_total	-0.18677	0.00209725	0.0343045	ND	PD
msp_0172	msp_0172_Ruthenibacterium lactatiformans	bdi_total	0.163069	0.00736152	0.0753272	CE	PD
msp_0175	msp_0175_Lachnospiraceae bacterium TF01-11 / [Clostridium] sp. CAG:122	bdi_total	-0.15355	0.0116805	0.0994087	CD	PD
msp_0262	msp_0262_Ruminococcus callidus	bdi_total	-0.122848	0.0441043	0.212784	CD	PD
msp_0340	msp_0340_[Clostridium] leptum	bdi_total	0.158869	0.00905113	0.0850961	CE	PD
msp_0388	msp_0388_Faecalibacterium prausnitzii 3 [F. longum]	bdi_total	-0.188552	0.00189641	0.0319379	CD	PD
msp_0486	msp_0486_Lactococcus lactis subsp. lactis	bdi_total	0.136664	0.0249906	0.154822	CE	PD
msp_0545	msp_0545_[Pseudoflavonifractor] sp. An184	bdi_total	0.129914	0.0331831	0.181599	CE	PD
msp_0572	msp_0572_[Lachnospira] sp. 2789STDY5834967 / Clostridiales bacterium KLE1615 & 41_12_two_minus	bdi_total	-0.164725	0.00677641	0.0713306	ND	PD
msp_0639	msp_0639_Faecalibacterium prausnitzii 6 [F. butyricigenerans]	bdi_total	-0.160395	0.00840115	0.0819624	CD	PD
msp_0780	msp_0780_unclassified Hungatella	bdi_total	-0.137524	0.0240842	0.153348	ND	PD
msp_0906	msp_0906_[Clostridium] sp. 2789STDY5834924	bdi_total	-0.164468	0.00686458	0.0717593	CD	PD
msp_1143	msp_1143_unclassified Dysosmobacter - Oscillibacter	bdi_total	-0.157546	0.00965058	0.0881842	CD	PD
msp_1302	msp_1302_unclassified Oscillospirales 5 CAG-170	bdi_total	-0.219762	0.000281151	0.00871406	CD	PD
msp_1312	msp_1312_unclassified Dysosmobacter - Oscillibacter	bdi_total	-0.13601	0.0257004	0.157276	ND	PD
msp_1339	msp_1339_Gordonibacter urolithinfaciens	bdi_total	0.143212	0.0187712	0.133	CE	PD
msp_1381	msp_1381_Agathobaculum sp. Marseille-P4005	bdi_total	0.153372	0.0117794	0.0998638	CE	PD
msp_1558	msp_1558_unclassified Anaerovoracaceae	bdi_total	0.137801	0.0237982	0.151977	CE	PD
msp_1641	msp_1641_unclassified Lachnospiraceae K UBA7182	bdi_total	-0.125216	0.0401481	0.20209	ND	PD
msp_2931	msp_2931_Eubacterium callanderi == [Butyribacterium] methylotrophicum	bdi_total	0.17987	0.00307103	0.042359	CE	PD
msp_0047	msp_0047_[Eubacterium] sp. CAG:115	bmi	-0.128135	0.035689	0.189899	CD	PD
msp_0048	msp_0048_[Eubacterium] sp. CAG:38	bmi	-0.171349	0.00483062	0.0582317	CD	PD
msp_0058	msp_0058_[Ruminococcus] gnavus	bmi	0.18587	0.00220589	0.0353381	CE	PD
msp_0060	msp_0060_Lachnospiraceae bacterium CIM:MAG 844 / Firmicutes bacterium CAG:95	bmi	-0.207564	0.000612915	0.0155886	CD	PD
msp_0077	msp_0077_unclassified Lachnospiraceae B CAG-882	bmi	-0.142381	0.0194774	0.136033	CD	PD
msp_0103	msp_0103_[Clostridium] innocuum	bmi	0.130614	0.0322393	0.177761	CE	PD
msp_0127	msp_0127_Ruminococcus sp. CAG:353 & sp. 2789STDY5834938	bmi	-0.131413	0.0311887	0.17393	CD	PD
msp_0138	msp_0138_Bifidobacterium pseudocatenulatum	bmi	0.227238	0.000170647	0.00605523	CE	PD
msp_0139	msp_0139_Coprobacter fastidiosus	bmi	-0.176616	0.00365946	0.0483533	CD	PD
msp_0169	msp_0169_[Roseburia] sp. CAG:197	bmi	-0.190688	0.00167895	0.0295349	CD	PD
msp_0200	msp_0200_Anaerostipes caccae	bmi	0.125191	0.0401884	0.20209	CE	PD
msp_0213	msp_0213_Flavonifractor plautii	bmi	0.271468	6.27855e-06	0.000476304	CE	PD
msp_0238	msp_0238_Clostridiales bacterium CIM:MAG 404	bmi	-0.123586	0.0428367	0.210594	CD	PD
msp_0272	msp_0272_unclassified Blautia A	bmi	-0.151942	0.0125983	0.104393	ND	PD
msp_0303	msp_0303_unclassified Oscillospirales 4 UBA5446	bmi	-0.174327	0.00413269	0.0519538	CE	PD
msp_0379	msp_0379_Merdimonas faecis	bmi	-0.122771	0.0442367	0.213083	CE	PD
msp_0380	msp_0380_Streptococcus salivarius	bmi	0.124928	0.0406132	0.203397	CE	PD
msp_0397	msp_0397_unclassified Acetatifactor	bmi	-0.19214	0.00154438	0.0283137	CD	PD
msp_0422	msp_0422_Romboutsia timonensis	bmi	-0.127852	0.0361022	0.191385	CE	PD
msp_0510	msp_0510_Mediterraneibacter glycyrrhizinilyticus	bmi	0.213747	0.000415123	0.011634	CE	PD
msp_0524	msp_0524_Mordavella sp. Marseille-P3756	bmi	-0.149424	0.014163	0.11351	NE	PD
msp_0536	msp_0536_unclassified Oscillospirales 4 UBA5446	bmi	-0.156089	0.0103513	0.092385	CE	PD
msp_0572	msp_0572_[Lachnospira] sp. 2789STDY5834967 / Clostridiales bacterium KLE1615 & 41_12_two_minus	bmi	-0.137918	0.0236779	0.151471	ND	PD
msp_0665	msp_0665_[Clostridiales] Family XIII bacterium CIM:MAG 1057	bmi	-0.1402	0.0214413	0.144253	CD	PD
msp_0732	msp_0732_[Clostridiales] bacterium CIM:MAG 442	bmi	-0.134267	0.0276744	0.163886	CE	PD
msp_0903	msp_0903_Oscillibacter sp. 57_20	bmi	-0.171351	0.00483023	0.0582317	CD	PD
msp_0914	msp_0914_unclassified Acutalibacter	bmi	-0.122995	0.0438485	0.212482	CE	PD
msp_0925	msp_0925_Lactobacillus paragasseri	bmi	0.142563	0.0193209	0.135986	CE	PD
msp_1302	msp_1302_unclassified Oscillospirales 5 CAG-170	bmi	-0.152207	0.0124429	0.103691	CD	PD
msp_1381	msp_1381_Agathobaculum sp. Marseille-P4005	bmi	0.156726	0.01004	0.0901551	CE	PD
msp_1444	msp_1444_Ruminococcaceae bacterium D5	bmi	-0.224782	0.000201438	0.00697895	NE	PD
msp_1453	msp_1453_Streptococcus vestibularis	bmi	0.142952	0.0189897	0.134117	CE	PD
msp_1748	msp_1748_Streptococcus gordonii	bmi	0.131146	0.031537	0.175387	CE	PD
msp_2217	msp_2217_Olsenella sp. oral taxon 807	bmi	0.12007	0.0491549	0.224359	CE	PD
msp_2240	msp_2240_Rothia mucilaginosa	bmi	-0.149087	0.0143846	0.114404	CD	PD
msp_0047	msp_0047_[Eubacterium] sp. CAG:115	DQS_score	0.161256	0.00805296	0.0798041	CD	PD
msp_0048	msp_0048_[Eubacterium] sp. CAG:38	DQS_score	0.247224	4.13679e-05	0.00206839	CD	PD
msp_0071	msp_0071_Roseburia hominis	DQS_score	0.18244	0.00266855	0.0387048	CD	PD
msp_0074	msp_0074_[Roseburia] sp. CAG:100 / Lachnospiraceae bacterium CIM:MAG 54	DQS_score	0.19158	0.00159505	0.0285817	CD	PD
msp_0077	msp_0077_unclassified Lachnospiraceae B CAG-882	DQS_score	0.165903	0.00638624	0.0695531	CD	PD
msp_0103	msp_0103_[Clostridium] innocuum	DQS_score	-0.120589	0.0481755	0.222193	CE	PD
msp_0109	msp_0109_[Clostridium] scindens 2	DQS_score	-0.139111	0.0224851	0.14862	NE	PD
msp_0121	msp_0121_[Oscillibacter] sp. CAG:241_62_21	DQS_score	-0.135614	0.0261376	0.159287	CE	PD
msp_0130	msp_0130_Candidatus Gastranaerophilales bacterium x14	DQS_score	0.149468	0.0141339	0.113484	CD	PD
msp_0133	msp_0133_Coprococcus sp. 2789STDY5608819 / [Clostridium] sp. CAG:264	DQS_score	0.192573	0.00150624	0.0280824	CD	PD
msp_0146c	msp_0146c_Streptococcus sanguinis	DQS_score	-0.124369	0.0415273	0.206231	CE	PD
msp_0164	msp_0164_[Ruminococcus] sp. 2789STDY5608794 & sp. 2789STDY5834890 / Firmicutes bacterium CAG:56	DQS_score	0.174743	0.00404287	0.051264	ND	PD
msp_0166	msp_0166_Bifidobacterium longum	DQS_score	-0.182791	0.00261737	0.0382606	NE	PD
msp_0172	msp_0172_Ruthenibacterium lactatiformans	DQS_score	-0.172066	0.00465346	0.0569983	CE	PD
msp_0200	msp_0200_Anaerostipes caccae	DQS_score	-0.130856	0.0319184	0.176655	CE	PD
msp_0262	msp_0262_Ruminococcus callidus	DQS_score	0.164463	0.00686606	0.0717593	CD	PD
msp_0263	msp_0263_Bifidobacterium adolescentis	DQS_score	-0.155573	0.0106101	0.0941217	CE	PD
msp_0272	msp_0272_unclassified Blautia A	DQS_score	0.133287	0.0288408	0.167635	ND	PD
msp_0274	msp_0274_Sellimonas intestinalis == Drancourtella massiliensis	DQS_score	-0.120749	0.0478777	0.221983	CE	PD
msp_0317	msp_0317_unclassified Oscillospirales 4 UBA5446	DQS_score	-0.140156	0.0214827	0.144311	CE	PD
msp_0373	msp_0373_[Clostridium] sp. 2789STDY5608884	DQS_score	0.120485	0.0483716	0.222631	CD	PD
msp_0380	msp_0380_Streptococcus salivarius	DQS_score	-0.211356	0.000483267	0.0129657	CE	PD
msp_0385	msp_0385_[Ruminococcaceae] bacterium D16 / Clostridiales bacterium Choco116	DQS_score	0.16349	0.00720846	0.0744536	CE	PD
msp_0397	msp_0397_unclassified Acetatifactor	DQS_score	0.168133	0.00570178	0.0646594	CD	PD
msp_0419	msp_0419_Bifidobacterium bifidum	DQS_score	-0.158072	0.00940856	0.08693	NE	PD
msp_0486	msp_0486_Lactococcus lactis subsp. lactis	DQS_score	-0.1759	0.00380209	0.0491719	CE	PD
msp_0534	msp_0534_Firmicutes bacterium CAG:176_63_11	DQS_score	0.124224	0.0417675	0.207189	CD	PD
msp_0570	msp_0570_Bifidobacterium dentium	DQS_score	-0.124644	0.0410752	0.204678	NE	PD
msp_0639	msp_0639_Faecalibacterium prausnitzii 6 [F. butyricigenerans]	DQS_score	0.183429	0.00252675	0.0375042	CD	PD
msp_0780	msp_0780_unclassified Hungatella	DQS_score	0.255683	2.1884e-05	0.00125051	ND	PD
msp_0820	msp_0820_unclassified Hungatella	DQS_score	0.155085	0.0108599	0.0949972	CD	PD
msp_0840	msp_0840_unclassified Atopobiaceae	DQS_score	-0.160546	0.00833904	0.0819624	CE	PD
msp_0879	msp_0879_unclassified Faecalibacterium	DQS_score	0.166727	0.00612522	0.0678035	CD	PD
msp_0885	msp_0885_unclassified Lachnospiraceae C EuR	DQS_score	0.215147	0.000379493	0.0109853	CD	PD
msp_0903	msp_0903_Oscillibacter sp. 57_20	DQS_score	0.162071	0.00773517	0.0778767	CD	PD
msp_0906	msp_0906_[Clostridium] sp. 2789STDY5834924	DQS_score	0.158268	0.0093196	0.086511	CD	PD
msp_0914	msp_0914_unclassified Acutalibacter	DQS_score	-0.183639	0.0024976	0.0373272	CE	PD
msp_0925	msp_0925_Lactobacillus paragasseri	DQS_score	-0.147	0.0158273	0.120496	CE	PD
msp_1062	msp_1062_unclassified Dysosmobacter - Oscillibacter	DQS_score	0.144519	0.0177057	0.129842	CD	PD
msp_1143	msp_1143_unclassified Dysosmobacter - Oscillibacter	DQS_score	0.146562	0.0161458	0.121646	CD	PD
msp_1219	msp_1219_Veillonella rogosae	DQS_score	0.215631	0.000367849	0.0107188	CD	PD
msp_1236	msp_1236_unclassified Hungatella	DQS_score	0.147075	0.0157736	0.120496	CD	PD
msp_1302	msp_1302_unclassified Oscillospirales 5 CAG-170	DQS_score	0.132953	0.0292488	0.169026	CD	PD
msp_1312	msp_1312_unclassified Dysosmobacter - Oscillibacter	DQS_score	0.137705	0.0238972	0.152388	ND	PD
msp_1323	msp_1323_unclassified Lawsonibacter	DQS_score	0.128138	0.0356849	0.189899	CD	PD
msp_1453	msp_1453_Streptococcus vestibularis	DQS_score	-0.126419	0.0382574	0.19688	CE	PD
msp_1477	msp_1477_Streptococcus mutans	DQS_score	-0.186391	0.00214236	0.0346558	CE	PD
msp_1533	msp_1533_unclassified Lachnospiraceae K GCA-900066575	DQS_score	0.192306	0.0015297	0.0281619	CD	PD
msp_1558	msp_1558_unclassified Anaerovoracaceae	DQS_score	-0.195891	0.00124125	0.0244834	CE	PD
msp_1589	msp_1589_unclassified	DQS_score	0.127438	0.0367144	0.193135	CD	PD
msp_1748	msp_1748_Streptococcus gordonii	DQS_score	-0.131121	0.0315697	0.175387	CE	PD
msp_2240	msp_2240_Rothia mucilaginosa	DQS_score	0.147778	0.0152749	0.118745	CD	PD
msp_2489	msp_2489_Alloscardovia omnicolens	DQS_score	-0.177167	0.00355316	0.0476724	CE	PD
msp_2931	msp_2931_Eubacterium callanderi == [Butyribacterium] methylotrophicum	DQS_score	-0.183603	0.00250262	0.0373272	CE	PD
msp_0015	msp_0015_Agathobacter faecis	hads_anxiety_total	-0.166395	0.00613268	0.0678035	ND	PD
msp_0021	msp_0021_Bacteroides xylanisolvens	hads_anxiety_total	0.136107	0.0253181	0.155727	CD	PD
msp_0072	msp_0072_Roseburia inulinivorans	hads_anxiety_total	-0.142219	0.0193899	0.136033	CD	PD
msp_0164	msp_0164_[Ruminococcus] sp. 2789STDY5608794 & sp. 2789STDY5834890 / Firmicutes bacterium CAG:56	hads_anxiety_total	-0.167643	0.0057546	0.0650905	ND	PD
msp_0172	msp_0172_Ruthenibacterium lactatiformans	hads_anxiety_total	0.164673	0.00669115	0.0707765	CE	PD
msp_0175	msp_0175_Lachnospiraceae bacterium TF01-11 / [Clostridium] sp. CAG:122	hads_anxiety_total	-0.121654	0.0458121	0.216021	CD	PD
msp_0250	msp_0250_[Ruminococcus] lactaris	hads_anxiety_total	-0.13771	0.0236299	0.151471	CD	PD
msp_0473c	msp_0473c_[Clostridium] sp. 2789STDY5834874 & sp. 2789STDY5608885	hads_anxiety_total	-0.120091	0.0486918	0.223526	ND	PD
msp_0486	msp_0486_Lactococcus lactis subsp. lactis	hads_anxiety_total	0.132819	0.0291098	0.168531	CE	PD
msp_0572	msp_0572_[Lachnospira] sp. 2789STDY5834967 / Clostridiales bacterium KLE1615 & 41_12_two_minus	hads_anxiety_total	-0.158136	0.00924723	0.08643	ND	PD
msp_0639	msp_0639_Faecalibacterium prausnitzii 6 [F. butyricigenerans]	hads_anxiety_total	-0.160132	0.00838765	0.0819624	CD	PD
msp_1302	msp_1302_unclassified Oscillospirales 5 CAG-170	hads_anxiety_total	-0.135196	0.0263238	0.159758	CD	PD
msp_1339	msp_1339_Gordonibacter urolithinfaciens	hads_anxiety_total	0.147373	0.0153677	0.119045	CE	PD
msp_1428	msp_1428_unclassified Lachnospiraceae K GCA-900066575	hads_anxiety_total	-0.120382	0.0481437	0.222193	CD	PD
msp_1805	msp_1805_Lactobacillus gasseri	hads_anxiety_total	0.120075	0.0487229	0.223526	NE	PD
msp_2931	msp_2931_Eubacterium callanderi == [Butyribacterium] methylotrophicum	hads_anxiety_total	0.158399	0.00912952	0.08565	CE	PD
msp_0013	msp_0013_Ruminococcus bicirculans	hads_depression_total	-0.119728	0.0493812	0.225158	ND	PD
msp_0015	msp_0015_Agathobacter faecis	hads_depression_total	-0.180455	0.00292132	0.0409494	ND	PD
msp_0021	msp_0021_Bacteroides xylanisolvens	hads_depression_total	0.195351	0.00125451	0.0245326	CD	PD
msp_0024	msp_0024_Hungatella effluvii	hads_depression_total	0.136855	0.0245181	0.153458	CE	PD
msp_0047	msp_0047_[Eubacterium] sp. CAG:115	hads_depression_total	-0.154527	0.0110016	0.095666	CD	PD
msp_0048	msp_0048_[Eubacterium] sp. CAG:38	hads_depression_total	-0.127091	0.0368788	0.193636	CD	PD
msp_0060	msp_0060_Lachnospiraceae bacterium CIM:MAG 844 / Firmicutes bacterium CAG:95	hads_depression_total	-0.151828	0.0124996	0.10377	CD	PD
msp_0071	msp_0071_Roseburia hominis	hads_depression_total	-0.210713	0.000491181	0.0130193	CD	PD
msp_0072	msp_0072_Roseburia inulinivorans	hads_depression_total	-0.159894	0.00848613	0.0826083	CD	PD
msp_0074	msp_0074_[Roseburia] sp. CAG:100 / Lachnospiraceae bacterium CIM:MAG 54	hads_depression_total	-0.15542	0.010542	0.093798	CD	PD
msp_0077	msp_0077_unclassified Lachnospiraceae B CAG-882	hads_depression_total	-0.176838	0.00355376	0.0476724	CD	PD
msp_0086	msp_0086_[Clostridium] symbiosum	hads_depression_total	0.124861	0.0403456	0.202649	CE	PD
msp_0110	msp_0110_Bilophila wadsworthia	hads_depression_total	0.143151	0.0186006	0.132218	CE	PD
msp_0127	msp_0127_Ruminococcus sp. CAG:353 & sp. 2789STDY5834938	hads_depression_total	-0.148276	0.0147439	0.116052	CD	PD
msp_0132	msp_0132_Coprobacillus cateniformis	hads_depression_total	0.1611	0.00799687	0.0796069	NE	PD
msp_0139	msp_0139_Coprobacter fastidiosus	hads_depression_total	-0.138772	0.0225646	0.148629	CD	PD
msp_0164	msp_0164_[Ruminococcus] sp. 2789STDY5608794 & sp. 2789STDY5834890 / Firmicutes bacterium CAG:56	hads_depression_total	-0.161847	0.00770651	0.0777721	ND	PD
msp_0172	msp_0172_Ruthenibacterium lactatiformans	hads_depression_total	0.214309	0.000390526	0.0110859	CE	PD
msp_0175	msp_0175_Lachnospiraceae bacterium TF01-11 / [Clostridium] sp. CAG:122	hads_depression_total	-0.218796	0.000291782	0.00890825	CD	PD
msp_0213	msp_0213_Flavonifractor plautii	hads_depression_total	0.141891	0.0196745	0.137102	CE	PD
msp_0250	msp_0250_[Ruminococcus] lactaris	hads_depression_total	-0.151335	0.0127922	0.1058	CD	PD
msp_0379	msp_0379_Merdimonas faecis	hads_depression_total	0.171708	0.0046635	0.0569983	CE	PD
msp_0388	msp_0388_Faecalibacterium prausnitzii 3 [F. longum]	hads_depression_total	-0.165883	0.00629421	0.0690636	CD	PD
msp_0403	msp_0403_Enterococcus faecium	hads_depression_total	0.203117	0.000787574	0.0184326	NE	PD
msp_0419	msp_0419_Bifidobacterium bifidum	hads_depression_total	0.139962	0.0214215	0.144253	NE	PD
msp_0468	msp_0468_Firmicutes bacterium CAG:41 / [Clostridium] sp. 2789STDY5834935 & sp. 2789STDY5608853	hads_depression_total	-0.132687	0.0292722	0.169026	CD	PD
msp_0486	msp_0486_Lactococcus lactis subsp. lactis	hads_depression_total	0.128327	0.035069	0.188635	CE	PD
msp_0545	msp_0545_[Pseudoflavonifractor] sp. An184	hads_depression_total	0.190936	0.0016222	0.0286654	CE	PD
msp_0565	msp_0565_unclassified Ruthenibacterium	hads_depression_total	0.137728	0.023611	0.151471	NE	PD
msp_0570	msp_0570_Bifidobacterium dentium	hads_depression_total	0.159508	0.00864815	0.0832055	NE	PD
msp_0572	msp_0572_[Lachnospira] sp. 2789STDY5834967 / Clostridiales bacterium KLE1615 & 41_12_two_minus	hads_depression_total	-0.204351	0.00073026	0.0176546	ND	PD
msp_0627	msp_0627_Bifidobacterium breve	hads_depression_total	0.16532	0.00647616	0.0701665	NE	PD
msp_0639	msp_0639_Faecalibacterium prausnitzii 6 [F. butyricigenerans]	hads_depression_total	-0.185506	0.00220863	0.0353381	CD	PD
msp_0747	msp_0747_unclassified Oscillospiraceae CAG-129	hads_depression_total	-0.132589	0.0293929	0.169421	CD	PD
msp_0780	msp_0780_unclassified Hungatella	hads_depression_total	-0.190207	0.00169162	0.0295362	ND	PD
msp_0814	msp_0814_[Lachnoclostridium] sp. An138	hads_depression_total	0.185866	0.0021644	0.0348841	CE	PD
msp_0833	msp_0833_Streptococcus thermophilus	hads_depression_total	0.159478	0.00866094	0.0832055	CE	PD
msp_0879	msp_0879_unclassified Faecalibacterium	hads_depression_total	-0.13291	0.0289992	0.168111	CD	PD
msp_0898	msp_0898_butyrate-producing bacterium SS3/4-[Clostridium] sp. CAG:81	hads_depression_total	-0.122978	0.043484	0.212065	CD	PD
msp_0906	msp_0906_[Clostridium] sp. 2789STDY5834924	hads_depression_total	-0.164335	0.006806	0.0714711	CD	PD
msp_1062	msp_1062_unclassified Dysosmobacter - Oscillibacter	hads_depression_total	-0.183686	0.00244481	0.0368395	CD	PD
msp_1302	msp_1302_unclassified Oscillospirales 5 CAG-170	hads_depression_total	-0.239199	7.18745e-05	0.00316248	CD	PD
msp_1323	msp_1323_unclassified Lawsonibacter	hads_depression_total	-0.171891	0.00461914	0.0568596	CD	PD
msp_1428	msp_1428_unclassified Lachnospiraceae K GCA-900066575	hads_depression_total	-0.157235	0.00966018	0.0881842	CD	PD
msp_1453	msp_1453_Streptococcus vestibularis	hads_depression_total	0.12623	0.0381872	0.196749	CE	PD
msp_1533	msp_1533_unclassified Lachnospiraceae K GCA-900066575	hads_depression_total	-0.168926	0.00538765	0.0614136	CD	PD
msp_1541	msp_1541_unclassified Lachnospiraceae H	hads_depression_total	0.120684	0.0475823	0.221547	CE	PD
msp_1589	msp_1589_unclassified	hads_depression_total	-0.160542	0.00821984	0.0810925	CD	PD
msp_1805	msp_1805_Lactobacillus gasseri	hads_depression_total	0.175976	0.00372171	0.0487894	NE	PD
msp_2931	msp_2931_Eubacterium callanderi == [Butyribacterium] methylotrophicum	hads_depression_total	0.186151	0.00213003	0.0346558	CE	PD
msp_0014	msp_0014_Eisenbergiella tayi	hoehn_yahr	0.195235	0.00123676	0.0244834	CE	PD
msp_0021	msp_0021_Bacteroides xylanisolvens	hoehn_yahr	-0.144501	0.0172985	0.127493	CD	PD
msp_0044	msp_0044_Hungatella hathewayi	hoehn_yahr	0.122243	0.0443649	0.213339	CE	PD
msp_0164	msp_0164_[Ruminococcus] sp. 2789STDY5608794 & sp. 2789STDY5834890 / Firmicutes bacterium CAG:56	hoehn_yahr	-0.199912	0.00093556	0.0214399	ND	PD
msp_0166	msp_0166_Bifidobacterium longum	hoehn_yahr	0.180474	0.00286591	0.0404167	NE	PD
msp_0172	msp_0172_Ruthenibacterium lactatiformans	hoehn_yahr	0.131856	0.030001	0.170379	CE	PD
msp_0175	msp_0175_Lachnospiraceae bacterium TF01-11 / [Clostridium] sp. CAG:122	hoehn_yahr	-0.134795	0.0264943	0.160131	CD	PD
msp_0285	msp_0285_[Clostridium] sp. CAG:217 / Clostridiales bacterium CIM:MAG 317_1	hoehn_yahr	-0.157814	0.00926094	0.08643	CD	PD
msp_0340	msp_0340_[Clostridium] leptum	hoehn_yahr	0.150562	0.0130917	0.107469	CE	PD
msp_0388	msp_0388_Faecalibacterium prausnitzii 3 [F. longum]	hoehn_yahr	-0.16143	0.00775227	0.0778767	CD	PD
msp_0437c	msp_0437c_Actinomyces oris	hoehn_yahr	0.166042	0.00614756	0.0678035	CE	PD
msp_0486	msp_0486_Lactococcus lactis subsp. lactis	hoehn_yahr	0.124978	0.0397869	0.201854	CE	PD
msp_0524	msp_0524_Mordavella sp. Marseille-P3756	hoehn_yahr	0.130827	0.0313193	0.174437	NE	PD
msp_0536	msp_0536_unclassified Oscillospirales 4 UBA5446	hoehn_yahr	0.119664	0.0490814	0.224256	CE	PD
msp_0545	msp_0545_[Pseudoflavonifractor] sp. An184	hoehn_yahr	0.136462	0.0246663	0.15351	CE	PD
msp_0769	msp_0769_Agathobaculum butyriciproducens	hoehn_yahr	-0.175633	0.00372574	0.0487894	ND	PD
msp_0780	msp_0780_unclassified Hungatella	hoehn_yahr	-0.13283	0.0287976	0.167605	ND	PD
msp_0898	msp_0898_butyrate-producing bacterium SS3/4-[Clostridium] sp. CAG:81	hoehn_yahr	-0.149131	0.013994	0.112772	CD	PD
msp_1143	msp_1143_unclassified Dysosmobacter - Oscillibacter	hoehn_yahr	-0.189012	0.00177579	0.0307617	CD	PD
msp_1172	msp_1172_unclassified Christensenellales CAG-74	hoehn_yahr	0.188734	0.00180428	0.0310111	CE	PD
msp_1219	msp_1219_Veillonella rogosae	hoehn_yahr	-0.121976	0.0448359	0.214666	CD	PD
msp_1244	msp_1244_Collinsella aerofaciens	hoehn_yahr	0.131822	0.0300439	0.170379	CE	PD
msp_1300c	msp_1300c_Christensenella minuta	hoehn_yahr	0.121437	0.0457966	0.216021	CE	PD
msp_1312	msp_1312_unclassified Dysosmobacter - Oscillibacter	hoehn_yahr	-0.18403	0.00235373	0.0363041	ND	PD
msp_1533	msp_1533_unclassified Lachnospiraceae K GCA-900066575	hoehn_yahr	-0.140418	0.0207578	0.141384	CD	PD
msp_2217	msp_2217_Olsenella sp. oral taxon 807	hoehn_yahr	0.126574	0.0373046	0.194982	CE	PD
msp_2357	msp_2357_unclassified Saccharimonadaceae	hoehn_yahr	-0.167922	0.00558376	0.0634846	ND	PD
msp_0005	msp_0005_Escherichia coli	ledd_total	0.28007	2.82303e-06	0.000238872	CE	PD
msp_0013	msp_0013_Ruminococcus bicirculans	ledd_total	-0.193033	0.00140741	0.0265777	ND	PD
msp_0015	msp_0015_Agathobacter faecis	ledd_total	-0.263663	1.09026e-05	0.000715993	ND	PD
msp_0017	msp_0017_Roseburia intestinalis	ledd_total	-0.203103	0.000770549	0.0183266	CD	PD
msp_0018	msp_0018_Eisenbergiella massiliensis	ledd_total	0.141268	0.0199921	0.138093	CE	PD
msp_0044	msp_0044_Hungatella hathewayi	ledd_total	0.178574	0.00317929	0.0434437	CE	PD
msp_0047	msp_0047_[Eubacterium] sp. CAG:115	ledd_total	-0.257276	1.80195e-05	0.00108611	CD	PD
msp_0048	msp_0048_[Eubacterium] sp. CAG:38	ledd_total	-0.235615	9.00117e-05	0.00377192	CD	PD
msp_0053	msp_0053_[Eubacterium] siraeum	ledd_total	-0.196768	0.0011294	0.0237769	NE	PD
msp_0056	msp_0056_unclassified Enterocloster	ledd_total	0.138247	0.0228311	0.149267	CE	PD
msp_0058	msp_0058_[Ruminococcus] gnavus	ledd_total	0.186569	0.00204068	0.0336388	CE	PD
msp_0060	msp_0060_Lachnospiraceae bacterium CIM:MAG 844 / Firmicutes bacterium CAG:95	ledd_total	-0.231446	0.00012065	0.00461605	CD	PD
msp_0068	msp_0068_Agathobacter rectale	ledd_total	-0.158349	0.00902233	0.0850961	ND	PD
msp_0071	msp_0071_Roseburia hominis	ledd_total	-0.336431	1.35357e-08	7.44465e-06	CD	PD
msp_0072	msp_0072_Roseburia inulinivorans	ledd_total	-0.22085	0.000248126	0.0079329	CD	PD
msp_0074	msp_0074_[Roseburia] sp. CAG:100 / Lachnospiraceae bacterium CIM:MAG 54	ledd_total	-0.313604	1.34717e-07	3.29307e-05	CD	PD
msp_0075	msp_0075_Lachnospiraceae sp. 3	ledd_total	-0.191358	0.00155146	0.0283253	CD	PD
msp_0079	msp_0079_[Clostridium] sp. CAG:7	ledd_total	-0.148358	0.0145038	0.114572	ND	PD
msp_0103	msp_0103_[Clostridium] innocuum	ledd_total	0.17521	0.00381082	0.0491719	CE	PD
msp_0109	msp_0109_[Clostridium] scindens 2	ledd_total	0.141356	0.019914	0.138043	NE	PD
msp_0110	msp_0110_Bilophila wadsworthia	ledd_total	0.164379	0.00668834	0.0707765	CE	PD
msp_0113	msp_0113_Blautia producta 2	ledd_total	0.193301	0.00138555	0.0263914	NE	PD
msp_0125	msp_0125_Firmicutes bacterium CAG:24 / [Clostridium] sp. 2789STDY5834869 & 2789STDY5834922	ledd_total	-0.234832	9.51374e-05	0.00384041	CD	PD
msp_0127	msp_0127_Ruminococcus sp. CAG:353 & sp. 2789STDY5834938	ledd_total	-0.131172	0.0308725	0.173043	CD	PD
msp_0130	msp_0130_Candidatus Gastranaerophilales bacterium x14	ledd_total	-0.175492	0.00375398	0.0490134	CD	PD
msp_0138	msp_0138_Bifidobacterium pseudocatenulatum	ledd_total	0.248589	3.49534e-05	0.00185295	CE	PD
msp_0139	msp_0139_Coprobacter fastidiosus	ledd_total	-0.137402	0.0236846	0.151471	CD	PD
msp_0164	msp_0164_[Ruminococcus] sp. 2789STDY5608794 & sp. 2789STDY5834890 / Firmicutes bacterium CAG:56	ledd_total	-0.310818	1.76048e-07	3.68862e-05	ND	PD
msp_0166	msp_0166_Bifidobacterium longum	ledd_total	0.292494	9.56508e-07	0.000110754	NE	PD
msp_0169	msp_0169_[Roseburia] sp. CAG:197	ledd_total	-0.130981	0.0311191	0.173761	CD	PD
msp_0172	msp_0172_Ruthenibacterium lactatiformans	ledd_total	0.203391	0.000757069	0.0181038	CE	PD
msp_0175	msp_0175_Lachnospiraceae bacterium TF01-11 / [Clostridium] sp. CAG:122	ledd_total	-0.287909	1.43469e-06	0.000146806	CD	PD
msp_0200	msp_0200_Anaerostipes caccae	ledd_total	0.189929	0.00168483	0.0295349	CE	PD
msp_0213	msp_0213_Flavonifractor plautii	ledd_total	0.200563	0.000899436	0.0209393	CE	PD
msp_0238	msp_0238_Clostridiales bacterium CIM:MAG 404	ledd_total	-0.124453	0.0406332	0.203397	CD	PD
msp_0244	msp_0244_[Ruminococcus] sp. CAG:60 / Blautia sp. 2789STDY5608836	ledd_total	-0.146072	0.0161081	0.121646	CD	PD
msp_0263	msp_0263_Bifidobacterium adolescentis	ledd_total	0.246647	4.04061e-05	0.00206729	CE	PD
msp_0272	msp_0272_unclassified Blautia A	ledd_total	-0.124312	0.0408641	0.204089	ND	PD
msp_0346	msp_0346_Lachnoclostridium sp. SNUG30386 / [Clostridium] sp. CAG:43	ledd_total	-0.234917	9.45716e-05	0.00384041	ND	PD
msp_0373	msp_0373_[Clostridium] sp. 2789STDY5608884	ledd_total	-0.166039	0.00614855	0.0678035	CD	PD
msp_0379	msp_0379_Merdimonas faecis	ledd_total	0.156606	0.00982005	0.0892523	CE	PD
msp_0380	msp_0380_Streptococcus salivarius	ledd_total	0.194827	0.00126687	0.0246647	CE	PD
msp_0388	msp_0388_Faecalibacterium prausnitzii 3 [F. longum]	ledd_total	-0.346396	4.67298e-09	5.14028e-06	CD	PD
msp_0397	msp_0397_unclassified Acetatifactor	ledd_total	-0.137641	0.0234407	0.151452	CD	PD
msp_0403	msp_0403_Enterococcus faecium	ledd_total	0.295096	7.57497e-07	9.22557e-05	NE	PD
msp_0419	msp_0419_Bifidobacterium bifidum	ledd_total	0.17925	0.00306431	0.042359	NE	PD
msp_0457	msp_0457_Faecalibacterium prausnitzii 9	ledd_total	-0.178484	0.00319478	0.0435202	CD	PD
msp_0468	msp_0468_Firmicutes bacterium CAG:41 / [Clostridium] sp. 2789STDY5834935 & sp. 2789STDY5608853	ledd_total	-0.19851	0.00101787	0.0222818	CD	PD
msp_0473c	msp_0473c_[Clostridium] sp. 2789STDY5834874 & sp. 2789STDY5608885	ledd_total	-0.2566	1.89885e-05	0.00112905	ND	PD
msp_0484	msp_0484_unclassified Faecalibacterium	ledd_total	-0.288032	1.41938e-06	0.000146806	CD	PD
msp_0497	msp_0497_Enterococcus faecalis	ledd_total	0.12619	0.0378894	0.196133	NE	PD
msp_0534	msp_0534_Firmicutes bacterium CAG:176_63_11	ledd_total	-0.169994	0.00501663	0.0593365	CD	PD
msp_0570	msp_0570_Bifidobacterium dentium	ledd_total	0.3151	1.16556e-07	3.01674e-05	NE	PD
msp_0572	msp_0572_[Lachnospira] sp. 2789STDY5834967 / Clostridiales bacterium KLE1615 & 41_12_two_minus	ledd_total	-0.323885	4.89972e-08	1.95989e-05	ND	PD
msp_0604	msp_0604_Dorea sp. CAG:105	ledd_total	-0.1194	0.0495871	0.225503	CE	PD
msp_0627	msp_0627_Bifidobacterium breve	ledd_total	0.315424	1.12942e-07	3.01674e-05	NE	PD
msp_0639	msp_0639_Faecalibacterium prausnitzii 6 [F. butyricigenerans]	ledd_total	-0.246956	3.9488e-05	0.00204408	CD	PD
msp_0654	msp_0654_Firmicutes bacterium CAG:103	ledd_total	-0.126974	0.0367023	0.193135	CD	PD
msp_0665	msp_0665_[Clostridiales] Family XIII bacterium CIM:MAG 1057	ledd_total	-0.12944	0.0331739	0.181599	CD	PD
msp_0737	msp_0737_unclassified Emergencia	ledd_total	0.120222	0.048027	0.222193	CE	PD
msp_0747	msp_0747_unclassified Oscillospiraceae CAG-129	ledd_total	-0.141389	0.0198852	0.138043	CD	PD
msp_0763	msp_0763_[Oscillibacter] sp. ER4 / Firmicutes bacterium CAG:129_59_24	ledd_total	-0.223289	0.000210799	0.00719004	ND	PD
msp_0766	msp_0766_unclassified Dysosmobacter - Oscillibacter	ledd_total	-0.137836	0.0232431	0.150397	CD	PD
msp_0769	msp_0769_Agathobaculum butyriciproducens	ledd_total	-0.156526	0.00985832	0.0892523	ND	PD
msp_0780	msp_0780_unclassified Hungatella	ledd_total	-0.296796	6.49568e-07	8.93156e-05	ND	PD
msp_0814	msp_0814_[Lachnoclostridium] sp. An138	ledd_total	0.169509	0.00514455	0.0605241	CE	PD
msp_0820	msp_0820_unclassified Hungatella	ledd_total	-0.258914	1.586e-05	0.000982875	CD	PD
msp_0877	msp_0877_Massiliomicrobiota timonensis	ledd_total	0.197557	0.0010776	0.0229372	CE	PD
msp_0879	msp_0879_unclassified Faecalibacterium	ledd_total	-0.206998	0.00060564	0.0154931	CD	PD
msp_0885	msp_0885_unclassified Lachnospiraceae C EuR	ledd_total	-0.175969	0.00365919	0.0483533	CD	PD
msp_0898	msp_0898_butyrate-producing bacterium SS3/4-[Clostridium] sp. CAG:81	ledd_total	-0.250563	3.01313e-05	0.0016168	CD	PD
msp_0903	msp_0903_Oscillibacter sp. 57_20	ledd_total	-0.282348	2.32397e-06	0.000211167	CD	PD
msp_0906	msp_0906_[Clostridium] sp. 2789STDY5834924	ledd_total	-0.244602	4.70037e-05	0.00227271	CD	PD
msp_0914	msp_0914_unclassified Acutalibacter	ledd_total	0.143703	0.0179323	0.129857	CE	PD
msp_0925	msp_0925_Lactobacillus paragasseri	ledd_total	0.211392	0.000459101	0.0125389	CE	PD
msp_0930	msp_0930_unclassified Lachnospiraceae K UBA7182	ledd_total	-0.214223	0.000382937	0.0110126	CD	PD
msp_1006	msp_1006_Limosilactobacillus fermentum	ledd_total	0.181097	0.00276948	0.0393087	CE	PD
msp_1062	msp_1062_unclassified Dysosmobacter - Oscillibacter	ledd_total	-0.246395	4.11684e-05	0.00206839	CD	PD
msp_1089	msp_1089_Lacticaseibacillus casei == paracasei	ledd_total	0.282325	2.32857e-06	0.000211167	CE	PD
msp_1143	msp_1143_unclassified Dysosmobacter - Oscillibacter	ledd_total	-0.187578	0.00192726	0.0322431	CD	PD
msp_1219	msp_1219_Veillonella rogosae	ledd_total	-0.200219	0.00091836	0.0211559	CD	PD
msp_1236	msp_1236_unclassified Hungatella	ledd_total	-0.212623	0.000424403	0.0117517	CD	PD
msp_1302	msp_1302_unclassified Oscillospirales 5 CAG-170	ledd_total	-0.328287	3.1404e-08	1.38177e-05	CD	PD
msp_1309	msp_1309_unclassified Christensenellaceae	ledd_total	0.159008	0.0087363	0.0837467	CE	PD
msp_1312	msp_1312_unclassified Dysosmobacter - Oscillibacter	ledd_total	-0.204871	0.000691137	0.0168945	ND	PD
msp_1323	msp_1323_unclassified Lawsonibacter	ledd_total	-0.235648	8.97965e-05	0.00377192	CD	PD
msp_1381	msp_1381_Agathobaculum sp. Marseille-P4005	ledd_total	0.232541	0.000111769	0.00439094	CE	PD
msp_1428	msp_1428_unclassified Lachnospiraceae K GCA-900066575	ledd_total	-0.197622	0.00107342	0.0229372	CD	PD
msp_1453	msp_1453_Streptococcus vestibularis	ledd_total	0.181666	0.00268397	0.0387196	CE	PD
msp_1477	msp_1477_Streptococcus mutans	ledd_total	0.231977	0.000116263	0.00448734	CE	PD
msp_1483	msp_1483_unclassified Oscillospirales 1 CAG-382	ledd_total	-0.205636	0.000659169	0.016203	CD	PD
msp_1533	msp_1533_unclassified Lachnospiraceae K GCA-900066575	ledd_total	-0.295522	7.2893e-07	9.22557e-05	CD	PD
msp_1558	msp_1558_unclassified Anaerovoracaceae	ledd_total	0.197195	0.00110109	0.0232924	CE	PD
msp_1589	msp_1589_unclassified	ledd_total	-0.230216	0.00013141	0.00485884	CD	PD
msp_1641	msp_1641_unclassified Lachnospiraceae K UBA7182	ledd_total	-0.229454	0.000138519	0.00507901	ND	PD
msp_1684	msp_1684_[Faecalicatena] contorta	ledd_total	0.170546	0.00487439	0.0584396	CE	PD
msp_1805	msp_1805_Lactobacillus gasseri	ledd_total	0.2529	2.52338e-05	0.00137072	NE	PD
msp_2379	msp_2379_Scardovia wiggsiae	ledd_total	0.15483	0.0106968	0.0947005	NE	PD
msp_2489	msp_2489_Alloscardovia omnicolens	ledd_total	0.145476	0.0165512	0.123853	CE	PD
msp_2524	msp_2524_Lacticaseibacillus rhamnosus	ledd_total	0.241466	5.91339e-05	0.00273883	CE	PD
msp_2931	msp_2931_Eubacterium callanderi == [Butyribacterium] methylotrophicum	ledd_total	0.164936	0.00650264	0.0701665	CE	PD
msp_0005	msp_0005_Escherichia coli	moca_total	-0.192027	0.00149238	0.0280618	CE	PD
msp_0014	msp_0014_Eisenbergiella tayi	moca_total	-0.126481	0.0374454	0.195414	CE	PD
msp_0015	msp_0015_Agathobacter faecis	moca_total	0.176181	0.00361792	0.0481222	ND	PD
msp_0024	msp_0024_Hungatella effluvii	moca_total	-0.157791	0.00927159	0.08643	CE	PD
msp_0030	msp_0030_Klebsiella pneumoniae	moca_total	-0.146326	0.0159223	0.12079	CE	PD
msp_0045	msp_0045_[Ruminococcus] bromii 2	moca_total	-0.121917	0.0449396	0.214719	CE	PD
msp_0060	msp_0060_Lachnospiraceae bacterium CIM:MAG 844 / Firmicutes bacterium CAG:95	moca_total	0.163735	0.00690885	0.0720354	CD	PD
msp_0068	msp_0068_Agathobacter rectale	moca_total	0.183207	0.0024643	0.0370066	ND	PD
msp_0071	msp_0071_Roseburia hominis	moca_total	0.194333	0.00130429	0.0252813	CD	PD
msp_0072	msp_0072_Roseburia inulinivorans	moca_total	0.184188	0.00233303	0.0362956	CD	PD
msp_0075	msp_0075_Lachnospiraceae sp. 3	moca_total	0.140627	0.0205678	0.140963	CD	PD
msp_0079	msp_0079_[Clostridium] sp. CAG:7	moca_total	0.256122	1.97047e-05	0.00115601	ND	PD
msp_0103	msp_0103_[Clostridium] innocuum	moca_total	-0.149988	0.0134472	0.109773	CE	PD
msp_0113	msp_0113_Blautia producta 2	moca_total	-0.125869	0.0383839	0.197225	NE	PD
msp_0125	msp_0125_Firmicutes bacterium CAG:24 / [Clostridium] sp. 2789STDY5834869 & 2789STDY5834922	moca_total	0.158683	0.00887622	0.0847188	CD	PD
msp_0132	msp_0132_Coprobacillus cateniformis	moca_total	-0.146688	0.0156612	0.120051	NE	PD
msp_0164	msp_0164_[Ruminococcus] sp. 2789STDY5608794 & sp. 2789STDY5834890 / Firmicutes bacterium CAG:56	moca_total	0.186637	0.00203284	0.0336388	ND	PD
msp_0166	msp_0166_Bifidobacterium longum	moca_total	-0.156436	0.00990113	0.0892725	NE	PD
msp_0169	msp_0169_[Roseburia] sp. CAG:197	moca_total	0.173538	0.00416523	0.0522137	CD	PD
msp_0172	msp_0172_Ruthenibacterium lactatiformans	moca_total	-0.227855	0.000154623	0.00557656	CE	PD
msp_0175	msp_0175_Lachnospiraceae bacterium TF01-11 / [Clostridium] sp. CAG:122	moca_total	0.125649	0.0387267	0.198195	CD	PD
msp_0250	msp_0250_[Ruminococcus] lactaris	moca_total	0.181257	0.00274515	0.0392164	CD	PD
msp_0303	msp_0303_unclassified Oscillospirales 4 UBA5446	moca_total	-0.131649	0.0302629	0.170933	CE	PD
msp_0317	msp_0317_unclassified Oscillospirales 4 UBA5446	moca_total	-0.125452	0.039036	0.199256	CE	PD
msp_0346	msp_0346_Lachnoclostridium sp. SNUG30386 / [Clostridium] sp. CAG:43	moca_total	0.203447	0.000754463	0.0181038	ND	PD
msp_0379	msp_0379_Merdimonas faecis	moca_total	-0.152556	0.0119193	0.10047	CE	PD
msp_0388	msp_0388_Faecalibacterium prausnitzii 3 [F. longum]	moca_total	0.190707	0.00161097	0.0285817	CD	PD
msp_0397	msp_0397_unclassified Acetatifactor	moca_total	0.13654	0.024584	0.153458	CD	PD
msp_0403	msp_0403_Enterococcus faecium	moca_total	-0.153307	0.0115026	0.0982749	NE	PD
msp_0419	msp_0419_Bifidobacterium bifidum	moca_total	-0.228454	0.000148403	0.00539649	NE	PD
msp_0437c	msp_0437c_Actinomyces oris	moca_total	-0.146725	0.0156346	0.120051	CE	PD
msp_0457	msp_0457_Faecalibacterium prausnitzii 9	moca_total	0.171759	0.00457472	0.0565414	CD	PD
msp_0468	msp_0468_Firmicutes bacterium CAG:41 / [Clostridium] sp. 2789STDY5834935 & sp. 2789STDY5608853	moca_total	0.288634	1.34629e-06	0.00014448	CD	PD
msp_0473c	msp_0473c_[Clostridium] sp. 2789STDY5834874 & sp. 2789STDY5608885	moca_total	0.215002	0.000364138	0.0106814	ND	PD
msp_0484	msp_0484_unclassified Faecalibacterium	moca_total	0.146413	0.0158592	0.120519	CD	PD
msp_0497	msp_0497_Enterococcus faecalis	moca_total	-0.218305	0.000293567	0.00890825	NE	PD
msp_0524	msp_0524_Mordavella sp. Marseille-P3756	moca_total	-0.159209	0.00865039	0.0832055	NE	PD
msp_0534	msp_0534_Firmicutes bacterium CAG:176_63_11	moca_total	0.128839	0.034006	0.185058	CD	PD
msp_0536	msp_0536_unclassified Oscillospirales 4 UBA5446	moca_total	-0.135839	0.0253363	0.155727	CE	PD
msp_0541	msp_0541_unclassified Oscillospirales 4 UBA5446	moca_total	-0.131059	0.0310184	0.173419	CE	PD
msp_0545	msp_0545_[Pseudoflavonifractor] sp. An184	moca_total	-0.236018	8.74696e-05	0.00377192	CE	PD
msp_0570	msp_0570_Bifidobacterium dentium	moca_total	-0.281832	2.42905e-06	0.000213757	NE	PD
msp_0572	msp_0572_[Lachnospira] sp. 2789STDY5834967 / Clostridiales bacterium KLE1615 & 41_12_two_minus	moca_total	0.144747	0.0171073	0.127038	ND	PD
msp_0604	msp_0604_Dorea sp. CAG:105	moca_total	0.181122	0.0027656	0.0393087	CE	PD
msp_0627	msp_0627_Bifidobacterium breve	moca_total	-0.175071	0.00383923	0.0493936	NE	PD
msp_0639	msp_0639_Faecalibacterium prausnitzii 6 [F. butyricigenerans]	moca_total	0.199269	0.000972541	0.0215071	CD	PD
msp_0763	msp_0763_[Oscillibacter] sp. ER4 / Firmicutes bacterium CAG:129_59_24	moca_total	0.17733	0.00340085	0.0461844	ND	PD
msp_0767	msp_0767_unclassified Tyzzerella	moca_total	-0.222781	0.00021811	0.00735012	NE	PD
msp_0769	msp_0769_Agathobaculum butyriciproducens	moca_total	0.143893	0.0177794	0.129857	ND	PD
msp_0780	msp_0780_unclassified Hungatella	moca_total	0.276539	3.804e-06	0.000309955	ND	PD
msp_0814	msp_0814_[Lachnoclostridium] sp. An138	moca_total	-0.168975	0.0052887	0.0611956	CE	PD
msp_0820	msp_0820_unclassified Hungatella	moca_total	0.176398	0.00357601	0.047825	CD	PD
msp_0833	msp_0833_Streptococcus thermophilus	moca_total	-0.131449	0.0305167	0.171705	CE	PD
msp_0879	msp_0879_unclassified Faecalibacterium	moca_total	0.206244	0.000634768	0.0158692	CD	PD
msp_0885	msp_0885_unclassified Lachnospiraceae C EuR	moca_total	0.15318	0.0115725	0.0986799	CD	PD
msp_0898	msp_0898_butyrate-producing bacterium SS3/4-[Clostridium] sp. CAG:81	moca_total	0.173752	0.00411834	0.0519217	CD	PD
msp_0903	msp_0903_Oscillibacter sp. 57_20	moca_total	0.186564	0.00204127	0.0336388	CD	PD
msp_0906	msp_0906_[Clostridium] sp. 2789STDY5834924	moca_total	0.259879	1.47059e-05	0.000937768	CD	PD
msp_0925	msp_0925_Lactobacillus paragasseri	moca_total	-0.239436	6.84944e-05	0.00307526	CE	PD
msp_0930	msp_0930_unclassified Lachnospiraceae K UBA7182	moca_total	0.23098	0.000124623	0.00468667	CD	PD
msp_1006	msp_1006_Limosilactobacillus fermentum	moca_total	-0.154784	0.0107201	0.0947161	CE	PD
msp_1062	msp_1062_unclassified Dysosmobacter - Oscillibacter	moca_total	0.196562	0.00114336	0.0239561	CD	PD
msp_1089	msp_1089_Lacticaseibacillus casei == paracasei	moca_total	-0.159866	0.00837563	0.0819624	CE	PD
msp_1127	msp_1127_Streptococcus anginosus	moca_total	-0.222673	0.000219696	0.00735012	CE	PD
msp_1143	msp_1143_unclassified Dysosmobacter - Oscillibacter	moca_total	0.217362	0.000312295	0.00929604	CD	PD
msp_1219	msp_1219_Veillonella rogosae	moca_total	0.152194	0.0121251	0.10162	CD	PD
msp_1236	msp_1236_unclassified Hungatella	moca_total	0.193622	0.00135976	0.0261264	CD	PD
msp_1302	msp_1302_unclassified Oscillospirales 5 CAG-170	moca_total	0.202885	0.000780908	0.0183743	CD	PD
msp_1312	msp_1312_unclassified Dysosmobacter - Oscillibacter	moca_total	0.155114	0.0105523	0.093798	ND	PD
msp_1323	msp_1323_unclassified Lawsonibacter	moca_total	0.158519	0.00894791	0.0850341	CD	PD
msp_1428	msp_1428_unclassified Lachnospiraceae K GCA-900066575	moca_total	0.218958	0.000281226	0.00871406	CD	PD
msp_1453	msp_1453_Streptococcus vestibularis	moca_total	-0.142549	0.0188843	0.133587	CE	PD
msp_1477	msp_1477_Streptococcus mutans	moca_total	-0.130504	0.0317435	0.17613	CE	PD
msp_1533	msp_1533_unclassified Lachnospiraceae K GCA-900066575	moca_total	0.198282	0.00103189	0.0224767	CD	PD
msp_1641	msp_1641_unclassified Lachnospiraceae K UBA7182	moca_total	0.265901	9.11385e-06	0.000626577	ND	PD
msp_1805	msp_1805_Lactobacillus gasseri	moca_total	-0.160339	0.00818275	0.080908	NE	PD
msp_2217	msp_2217_Olsenella sp. oral taxon 807	moca_total	-0.238423	7.36711e-05	0.00320944	CE	PD
msp_2524	msp_2524_Lacticaseibacillus rhamnosus	moca_total	-0.133159	0.0283999	0.165729	CE	PD
msp_2931	msp_2931_Eubacterium callanderi == [Butyribacterium] methylotrophicum	moca_total	-0.234949	9.43581e-05	0.00384041	CE	PD
msp_0005	msp_0005_Escherichia coli	pd_dur	0.290967	1.09558e-06	0.000123604	CE	PD
msp_0013	msp_0013_Ruminococcus bicirculans	pd_dur	-0.160875	0.00796856	0.0795049	ND	PD
msp_0014	msp_0014_Eisenbergiella tayi	pd_dur	0.20829	0.000558573	0.0146293	CE	PD
msp_0015	msp_0015_Agathobacter faecis	pd_dur	-0.289005	1.30305e-06	0.000143335	ND	PD
msp_0017	msp_0017_Roseburia intestinalis	pd_dur	-0.244353	4.78768e-05	0.00228976	CD	PD
msp_0018	msp_0018_Eisenbergiella massiliensis	pd_dur	0.129905	0.0325419	0.17898	CE	PD
msp_0024	msp_0024_Hungatella effluvii	pd_dur	0.14594	0.0162056	0.121889	CE	PD
msp_0044	msp_0044_Hungatella hathewayi	pd_dur	0.184241	0.00232614	0.0362956	CE	PD
msp_0047	msp_0047_[Eubacterium] sp. CAG:115	pd_dur	-0.264911	9.86753e-06	0.000657836	CD	PD
msp_0048	msp_0048_[Eubacterium] sp. CAG:38	pd_dur	-0.294831	7.75787e-07	9.22557e-05	CD	PD
msp_0053	msp_0053_[Eubacterium] siraeum	pd_dur	-0.152561	0.0119168	0.10047	NE	PD
msp_0057	msp_0057_[Roseburia] sp. CAG:45 & sp. 2789STDY5608886	pd_dur	-0.135135	0.0261125	0.159287	CD	PD
msp_0058	msp_0058_[Ruminococcus] gnavus	pd_dur	0.212614	0.000424663	0.0117517	CE	PD
msp_0060	msp_0060_Lachnospiraceae bacterium CIM:MAG 844 / Firmicutes bacterium CAG:95	pd_dur	-0.262764	1.17109e-05	0.000757765	CD	PD
msp_0068	msp_0068_Agathobacter rectale	pd_dur	-0.338133	1.13177e-08	7.114e-06	ND	PD
msp_0071	msp_0071_Roseburia hominis	pd_dur	-0.320725	6.71314e-08	2.02119e-05	CD	PD
msp_0072	msp_0072_Roseburia inulinivorans	pd_dur	-0.30519	2.99754e-07	5.07276e-05	CD	PD
msp_0074	msp_0074_[Roseburia] sp. CAG:100 / Lachnospiraceae bacterium CIM:MAG 54	pd_dur	-0.320502	6.86316e-08	2.02119e-05	CD	PD
msp_0075	msp_0075_Lachnospiraceae sp. 3	pd_dur	-0.279202	3.03903e-06	0.000252297	CD	PD
msp_0077	msp_0077_unclassified Lachnospiraceae B CAG-882	pd_dur	-0.162389	0.00739077	0.075451	CD	PD
msp_0079	msp_0079_[Clostridium] sp. CAG:7	pd_dur	-0.230675	0.000127292	0.00474648	ND	PD
msp_0086	msp_0086_[Clostridium] symbiosum	pd_dur	0.137903	0.0231756	0.150296	CE	PD
msp_0095	msp_0095_[Eubacterium] sp. CAG:202	pd_dur	-0.15623	0.0100005	0.089984	CD	PD
msp_0103	msp_0103_[Clostridium] innocuum	pd_dur	0.221357	0.000239886	0.00787684	CE	PD
msp_0109	msp_0109_[Clostridium] scindens 2	pd_dur	0.138653	0.0224301	0.14862	NE	PD
msp_0110	msp_0110_Bilophila wadsworthia	pd_dur	0.172827	0.0043248	0.0536032	CE	PD
msp_0113	msp_0113_Blautia producta 2	pd_dur	0.168689	0.00536743	0.061342	NE	PD
msp_0125	msp_0125_Firmicutes bacterium CAG:24 / [Clostridium] sp. 2789STDY5834869 & 2789STDY5834922	pd_dur	-0.320462	6.89041e-08	2.02119e-05	CD	PD
msp_0126	msp_0126_[Ruminococcus] torques	pd_dur	0.158389	0.00900473	0.0850961	CE	PD
msp_0130	msp_0130_Candidatus Gastranaerophilales bacterium x14	pd_dur	-0.178853	0.00313132	0.0430557	CD	PD
msp_0138	msp_0138_Bifidobacterium pseudocatenulatum	pd_dur	0.28221	2.35163e-06	0.000211167	CE	PD
msp_0164	msp_0164_[Ruminococcus] sp. 2789STDY5608794 & sp. 2789STDY5834890 / Firmicutes bacterium CAG:56	pd_dur	-0.339569	9.72279e-09	7.114e-06	ND	PD
msp_0166	msp_0166_Bifidobacterium longum	pd_dur	0.329037	2.90913e-08	1.38177e-05	NE	PD
msp_0169	msp_0169_[Roseburia] sp. CAG:197	pd_dur	-0.122983	0.0430859	0.211583	CD	PD
msp_0172	msp_0172_Ruthenibacterium lactatiformans	pd_dur	0.259626	1.50007e-05	0.000942901	CE	PD
msp_0175	msp_0175_Lachnospiraceae bacterium TF01-11 / [Clostridium] sp. CAG:122	pd_dur	-0.320807	6.65896e-08	2.02119e-05	CD	PD
msp_0200	msp_0200_Anaerostipes caccae	pd_dur	0.139088	0.022008	0.146946	CE	PD
msp_0213	msp_0213_Flavonifractor plautii	pd_dur	0.158465	0.00897163	0.0850758	CE	PD
msp_0244	msp_0244_[Ruminococcus] sp. CAG:60 / Blautia sp. 2789STDY5608836	pd_dur	-0.193204	0.00139348	0.0264282	CD	PD
msp_0250	msp_0250_[Ruminococcus] lactaris	pd_dur	-0.156708	0.0097717	0.0890175	CD	PD
msp_0258	msp_0258_Anaerotignum faecicola	pd_dur	-0.133052	0.0285287	0.16626	ND	PD
msp_0263	msp_0263_Bifidobacterium adolescentis	pd_dur	0.184863	0.00224655	0.0356805	CE	PD
msp_0272	msp_0272_unclassified Blautia A	pd_dur	-0.126824	0.0369277	0.193661	ND	PD
msp_0274	msp_0274_Sellimonas intestinalis == Drancourtella massiliensis	pd_dur	0.153565	0.0113628	0.0977839	CE	PD
msp_0346	msp_0346_Lachnoclostridium sp. SNUG30386 / [Clostridium] sp. CAG:43	pd_dur	-0.26568	9.2772e-06	0.000627995	ND	PD
msp_0356	msp_0356_unclassified Oscillospirales 5 CAG-110	pd_dur	-0.200472	0.00090444	0.0209449	NE	PD
msp_0373	msp_0373_[Clostridium] sp. 2789STDY5608884	pd_dur	-0.141144	0.0201021	0.138635	CD	PD
msp_0379	msp_0379_Merdimonas faecis	pd_dur	0.167179	0.00580088	0.0654458	CE	PD
msp_0380	msp_0380_Streptococcus salivarius	pd_dur	0.168847	0.0053237	0.0611956	CE	PD
msp_0388	msp_0388_Faecalibacterium prausnitzii 3 [F. longum]	pd_dur	-0.312725	1.46628e-07	3.39559e-05	CD	PD
msp_0397	msp_0397_unclassified Acetatifactor	pd_dur	-0.133326	0.0282006	0.165447	CD	PD
msp_0403	msp_0403_Enterococcus faecium	pd_dur	0.270632	6.20754e-06	0.000476304	NE	PD
msp_0419	msp_0419_Bifidobacterium bifidum	pd_dur	0.207823	0.000575193	0.0149606	NE	PD
msp_0437c	msp_0437c_Actinomyces oris	pd_dur	0.149735	0.0136068	0.110458	CE	PD
msp_0457	msp_0457_Faecalibacterium prausnitzii 9	pd_dur	-0.21807	0.000298137	0.00898494	CD	PD
msp_0468	msp_0468_Firmicutes bacterium CAG:41 / [Clostridium] sp. 2789STDY5834935 & sp. 2789STDY5608853	pd_dur	-0.276129	3.93721e-06	0.000314977	CD	PD
msp_0473c	msp_0473c_[Clostridium] sp. 2789STDY5834874 & sp. 2789STDY5608885	pd_dur	-0.309017	2.08986e-07	3.99799e-05	ND	PD
msp_0480	msp_0480_unclassified Lachnospiraceae G	pd_dur	-0.143943	0.01774	0.129857	CD	PD
msp_0484	msp_0484_unclassified Faecalibacterium	pd_dur	-0.356914	1.45952e-09	2.15862e-06	CD	PD
msp_0486	msp_0486_Lactococcus lactis subsp. lactis	pd_dur	0.134387	0.0269595	0.160734	CE	PD
msp_0497	msp_0497_Enterococcus faecalis	pd_dur	0.178588	0.00317679	0.0434437	NE	PD
msp_0524	msp_0524_Mordavella sp. Marseille-P3756	pd_dur	0.148468	0.0144305	0.114404	NE	PD
msp_0534	msp_0534_Firmicutes bacterium CAG:176_63_11	pd_dur	-0.224933	0.000188676	0.00664141	CD	PD
msp_0545	msp_0545_[Pseudoflavonifractor] sp. An184	pd_dur	0.141282	0.0199799	0.138093	CE	PD
msp_0570	msp_0570_Bifidobacterium dentium	pd_dur	0.35684	1.47179e-09	2.15862e-06	NE	PD
msp_0572	msp_0572_[Lachnospira] sp. 2789STDY5834967 / Clostridiales bacterium KLE1615 & 41_12_two_minus	pd_dur	-0.339717	9.57101e-09	7.114e-06	ND	PD
msp_0573	msp_0573_Eggerthella lenta	pd_dur	0.138949	0.0221421	0.147391	CE	PD
msp_0627	msp_0627_Bifidobacterium breve	pd_dur	0.382044	7.57927e-11	3.33488e-07	NE	PD
msp_0639	msp_0639_Faecalibacterium prausnitzii 6 [F. butyricigenerans]	pd_dur	-0.280396	2.74581e-06	0.000236894	CD	PD
msp_0654	msp_0654_Firmicutes bacterium CAG:103	pd_dur	-0.182393	0.00257823	0.037814	CD	PD
msp_0665	msp_0665_[Clostridiales] Family XIII bacterium CIM:MAG 1057	pd_dur	-0.128123	0.0350213	0.188635	CD	PD
msp_0737	msp_0737_unclassified Emergencia	pd_dur	0.19367	0.001356	0.0261264	CE	PD
msp_0763	msp_0763_[Oscillibacter] sp. ER4 / Firmicutes bacterium CAG:129_59_24	pd_dur	-0.231322	0.000121696	0.00461605	ND	PD
msp_0766	msp_0766_unclassified Dysosmobacter - Oscillibacter	pd_dur	-0.190842	0.0015984	0.0285817	CD	PD
msp_0767	msp_0767_unclassified Tyzzerella	pd_dur	0.147019	0.0154258	0.119076	NE	PD
msp_0769	msp_0769_Agathobaculum butyriciproducens	pd_dur	-0.254573	2.22015e-05	0.00125239	ND	PD
msp_0780	msp_0780_unclassified Hungatella	pd_dur	-0.29763	6.02171e-07	8.54694e-05	ND	PD
msp_0814	msp_0814_[Lachnoclostridium] sp. An138	pd_dur	0.128419	0.034599	0.187482	CE	PD
msp_0820	msp_0820_unclassified Hungatella	pd_dur	-0.253731	2.36817e-05	0.00131898	CD	PD
msp_0833	msp_0833_Streptococcus thermophilus	pd_dur	0.123992	0.0413896	0.205779	CE	PD
msp_0840	msp_0840_unclassified Atopobiaceae	pd_dur	0.121885	0.0449974	0.214719	CE	PD
msp_0877	msp_0877_Massiliomicrobiota timonensis	pd_dur	0.157714	0.00930628	0.086511	CE	PD
msp_0879	msp_0879_unclassified Faecalibacterium	pd_dur	-0.218772	0.000284692	0.00875975	CD	PD
msp_0881	msp_0881_Haemophilus parainfluenzae	pd_dur	-0.137956	0.023122	0.150296	CD	PD
msp_0885	msp_0885_unclassified Lachnospiraceae C EuR	pd_dur	-0.183726	0.0023941	0.0363243	CD	PD
msp_0898	msp_0898_butyrate-producing bacterium SS3/4-[Clostridium] sp. CAG:81	pd_dur	-0.306518	2.64661e-07	4.65803e-05	CD	PD
msp_0903	msp_0903_Oscillibacter sp. 57_20	pd_dur	-0.297939	5.85482e-07	8.54694e-05	CD	PD
msp_0906	msp_0906_[Clostridium] sp. 2789STDY5834924	pd_dur	-0.302533	3.83932e-07	6.25668e-05	CD	PD
msp_0914	msp_0914_unclassified Acutalibacter	pd_dur	0.134836	0.026448	0.160131	CE	PD
msp_0925	msp_0925_Lactobacillus paragasseri	pd_dur	0.255664	2.04133e-05	0.00118182	CE	PD
msp_0930	msp_0930_unclassified Lachnospiraceae K UBA7182	pd_dur	-0.266835	8.4538e-06	0.000590424	CD	PD
msp_1006	msp_1006_Limosilactobacillus fermentum	pd_dur	0.166791	0.00591724	0.0660809	CE	PD
msp_1062	msp_1062_unclassified Dysosmobacter - Oscillibacter	pd_dur	-0.268277	7.52224e-06	0.000560853	CD	PD
msp_1089	msp_1089_Lacticaseibacillus casei == paracasei	pd_dur	0.29505	7.60594e-07	9.22557e-05	CE	PD
msp_1127	msp_1127_Streptococcus anginosus	pd_dur	0.136533	0.0245908	0.153458	CE	PD
msp_1143	msp_1143_unclassified Dysosmobacter - Oscillibacter	pd_dur	-0.267648	7.91559e-06	0.00057096	CD	PD
msp_1172	msp_1172_unclassified Christensenellales CAG-74	pd_dur	0.121735	0.0452626	0.214918	CE	PD
msp_1219	msp_1219_Veillonella rogosae	pd_dur	-0.207744	0.000578024	0.0149606	CD	PD
msp_1236	msp_1236_unclassified Hungatella	pd_dur	-0.309682	1.96198e-07	3.92397e-05	CD	PD
msp_1302	msp_1302_unclassified Oscillospirales 5 CAG-170	pd_dur	-0.300615	4.583e-07	6.95352e-05	CD	PD
msp_1309	msp_1309_unclassified Christensenellaceae	pd_dur	0.175708	0.00371072	0.0487894	CE	PD
msp_1312	msp_1312_unclassified Dysosmobacter - Oscillibacter	pd_dur	-0.282669	2.2608e-06	0.000211167	ND	PD
msp_1323	msp_1323_unclassified Lawsonibacter	pd_dur	-0.267389	8.08336e-06	0.000573658	CD	PD
msp_1381	msp_1381_Agathobaculum sp. Marseille-P4005	pd_dur	0.140055	0.0210932	0.142565	CE	PD
msp_1428	msp_1428_unclassified Lachnospiraceae K GCA-900066575	pd_dur	-0.244834	4.62081e-05	0.00225906	CD	PD
msp_1453	msp_1453_Streptococcus vestibularis	pd_dur	0.187867	0.00189575	0.0319379	CE	PD
msp_1477	msp_1477_Streptococcus mutans	pd_dur	0.258362	1.65585e-05	0.00101191	CE	PD
msp_1483	msp_1483_unclassified Oscillospirales 1 CAG-382	pd_dur	-0.206463	0.000626152	0.015809	CD	PD
msp_1533	msp_1533_unclassified Lachnospiraceae K GCA-900066575	pd_dur	-0.30186	4.08602e-07	6.42089e-05	CD	PD
msp_1558	msp_1558_unclassified Anaerovoracaceae	pd_dur	0.149897	0.0135042	0.109831	CE	PD
msp_1589	msp_1589_unclassified	pd_dur	-0.235638	8.98622e-05	0.00377192	CD	PD
msp_1641	msp_1641_unclassified Lachnospiraceae K UBA7182	pd_dur	-0.284924	1.86107e-06	0.000181971	ND	PD
msp_1684	msp_1684_[Faecalicatena] contorta	pd_dur	0.211305	0.000461658	0.0125389	CE	PD
msp_1748	msp_1748_Streptococcus gordonii	pd_dur	0.124782	0.0401014	0.20209	CE	PD
msp_1805	msp_1805_Lactobacillus gasseri	pd_dur	0.226964	0.000164348	0.0058791	NE	PD
msp_2217	msp_2217_Olsenella sp. oral taxon 807	pd_dur	0.136667	0.0244499	0.153458	CE	PD
msp_2357	msp_2357_unclassified Saccharimonadaceae	pd_dur	-0.139075	0.0220197	0.146946	ND	PD
msp_2489	msp_2489_Alloscardovia omnicolens	pd_dur	0.140265	0.0208988	0.141951	CE	PD
msp_2524	msp_2524_Lacticaseibacillus rhamnosus	pd_dur	0.268073	7.64799e-06	0.000560853	CE	PD
msp_2931	msp_2931_Eubacterium callanderi == [Butyribacterium] methylotrophicum	pd_dur	0.22116	0.000243051	0.00792167	CE	PD
msp_0014	msp_0014_Eisenbergiella tayi	rbdsq_total	0.212061	0.00045092	0.0124003	CE	PD
msp_0018	msp_0018_Eisenbergiella massiliensis	rbdsq_total	0.122639	0.0440698	0.212784	CE	PD
msp_0044	msp_0044_Hungatella hathewayi	rbdsq_total	0.143603	0.0182288	0.130418	CE	PD
msp_0047	msp_0047_[Eubacterium] sp. CAG:115	rbdsq_total	-0.131324	0.0309885	0.173419	CD	PD
msp_0048	msp_0048_[Eubacterium] sp. CAG:38	rbdsq_total	-0.145987	0.01637	0.122915	CD	PD
msp_0077	msp_0077_unclassified Lachnospiraceae B CAG-882	rbdsq_total	-0.126372	0.0379682	0.19631	CD	PD
msp_0121	msp_0121_[Oscillibacter] sp. CAG:241_62_21	rbdsq_total	0.133813	0.0279156	0.164649	CE	PD
msp_0126	msp_0126_[Ruminococcus] torques	rbdsq_total	0.185258	0.00223957	0.0356805	CE	PD
msp_0172	msp_0172_Ruthenibacterium lactatiformans	rbdsq_total	0.214453	0.000386916	0.0110547	CE	PD
msp_0286	msp_0286_Ruminococcus sp. 37_24 & sp. 2789STDY5834934	rbdsq_total	0.120975	0.0470441	0.219529	CE	PD
msp_0468	msp_0468_Firmicutes bacterium CAG:41 / [Clostridium] sp. 2789STDY5834935 & sp. 2789STDY5608853	rbdsq_total	-0.1211	0.0468155	0.219114	CD	PD
msp_0486	msp_0486_Lactococcus lactis subsp. lactis	rbdsq_total	0.173365	0.00427495	0.053135	CE	PD
msp_0524	msp_0524_Mordavella sp. Marseille-P3756	rbdsq_total	0.13442	0.0272078	0.161776	NE	PD
msp_0780	msp_0780_unclassified Hungatella	rbdsq_total	-0.126803	0.0373124	0.194982	ND	PD
msp_0914	msp_0914_unclassified Acutalibacter	rbdsq_total	0.146773	0.0157946	0.120496	CE	PD
msp_1172	msp_1172_unclassified Christensenellales CAG-74	rbdsq_total	0.17001	0.0050942	0.0600924	CE	PD
msp_1219	msp_1219_Veillonella rogosae	rbdsq_total	-0.164857	0.00662938	0.0707765	CD	PD
msp_1323	msp_1323_unclassified Lawsonibacter	rbdsq_total	-0.135269	0.0262425	0.159485	CD	PD
msp_1444	msp_1444_Ruminococcaceae bacterium D5	rbdsq_total	0.123878	0.0419594	0.207673	NE	PD
msp_1641	msp_1641_unclassified Lachnospiraceae K UBA7182	rbdsq_total	-0.133661	0.0280959	0.165447	ND	PD
msp_1684	msp_1684_[Faecalicatena] contorta	rbdsq_total	0.128172	0.0352907	0.189134	CE	PD
msp_0925	msp_0925_Lactobacillus paragasseri	scopa_cardiovascular	0.148309	0.0147215	0.116052	CE	PD
msp_1356	msp_1356_Anaeromassilibacillus sp. An250	scopa_cardiovascular	-0.148768	0.0144134	0.114404	NE	PD
msp_2489	msp_2489_Alloscardovia omnicolens	scopa_cardiovascular	0.192255	0.00150317	0.0280824	CE	PD
msp_0013	msp_0013_Ruminococcus bicirculans	scopa_gastrointestinal	-0.124465	0.0409895	0.204483	ND	PD
msp_0014	msp_0014_Eisenbergiella tayi	scopa_gastrointestinal	0.162314	0.0075298	0.0765153	CE	PD
msp_0015	msp_0015_Agathobacter faecis	scopa_gastrointestinal	-0.135767	0.0256901	0.157276	ND	PD
msp_0018	msp_0018_Eisenbergiella massiliensis	scopa_gastrointestinal	0.148984	0.0142701	0.114161	CE	PD
msp_0024	msp_0024_Hungatella effluvii	scopa_gastrointestinal	0.143251	0.0185183	0.131846	CE	PD
msp_0068	msp_0068_Agathobacter rectale	scopa_gastrointestinal	-0.1851	0.00225944	0.0356805	ND	PD
msp_0074	msp_0074_[Roseburia] sp. CAG:100 / Lachnospiraceae bacterium CIM:MAG 54	scopa_gastrointestinal	-0.141025	0.020443	0.140546	CD	PD
msp_0075	msp_0075_Lachnospiraceae sp. 3	scopa_gastrointestinal	-0.130106	0.0325954	0.179051	CD	PD
msp_0110	msp_0110_Bilophila wadsworthia	scopa_gastrointestinal	0.11991	0.0490344	0.224256	CE	PD
msp_0125	msp_0125_Firmicutes bacterium CAG:24 / [Clostridium] sp. 2789STDY5834869 & 2789STDY5834922	scopa_gastrointestinal	-0.144311	0.0176584	0.129711	CD	PD
msp_0126	msp_0126_[Ruminococcus] torques	scopa_gastrointestinal	0.129106	0.033967	0.185058	CE	PD
msp_0132	msp_0132_Coprobacillus cateniformis	scopa_gastrointestinal	0.151144	0.0129071	0.106197	NE	PD
msp_0164	msp_0164_[Ruminococcus] sp. 2789STDY5608794 & sp. 2789STDY5834890 / Firmicutes bacterium CAG:56	scopa_gastrointestinal	-0.136466	0.0249311	0.15472	ND	PD
msp_0172	msp_0172_Ruthenibacterium lactatiformans	scopa_gastrointestinal	0.181915	0.0026965	0.0387732	CE	PD
msp_0175	msp_0175_Lachnospiraceae bacterium TF01-11 / [Clostridium] sp. CAG:122	scopa_gastrointestinal	-0.200083	0.000946605	0.0214694	CD	PD
msp_0272	msp_0272_unclassified Blautia A	scopa_gastrointestinal	-0.175629	0.00379125	0.0491719	ND	PD
msp_0340	msp_0340_[Clostridium] leptum	scopa_gastrointestinal	0.13632	0.0250883	0.154822	CE	PD
msp_0346	msp_0346_Lachnoclostridium sp. SNUG30386 / [Clostridium] sp. CAG:43	scopa_gastrointestinal	-0.120573	0.0477868	0.221795	ND	PD
msp_0379	msp_0379_Merdimonas faecis	scopa_gastrointestinal	0.217739	0.000312685	0.00929604	CE	PD
msp_0388	msp_0388_Faecalibacterium prausnitzii 3 [F. longum]	scopa_gastrointestinal	-0.287948	1.49561e-06	0.000149561	CD	PD
msp_0403	msp_0403_Enterococcus faecium	scopa_gastrointestinal	0.196401	0.00117912	0.0239986	NE	PD
msp_0437c	msp_0437c_Actinomyces oris	scopa_gastrointestinal	0.192114	0.00151547	0.0281354	CE	PD
msp_0468	msp_0468_Firmicutes bacterium CAG:41 / [Clostridium] sp. 2789STDY5834935 & sp. 2789STDY5608853	scopa_gastrointestinal	-0.163774	0.0070003	0.0725955	CD	PD
msp_0473c	msp_0473c_[Clostridium] sp. 2789STDY5834874 & sp. 2789STDY5608885	scopa_gastrointestinal	-0.140517	0.0209055	0.141951	ND	PD
msp_0484	msp_0484_unclassified Faecalibacterium	scopa_gastrointestinal	-0.122649	0.0440522	0.212784	CD	PD
msp_0497	msp_0497_Enterococcus faecalis	scopa_gastrointestinal	0.175242	0.00387029	0.049648	NE	PD
msp_0524	msp_0524_Mordavella sp. Marseille-P3756	scopa_gastrointestinal	0.126083	0.038414	0.197225	NE	PD
msp_0541	msp_0541_unclassified Oscillospirales 4 UBA5446	scopa_gastrointestinal	0.123058	0.0433476	0.212065	CE	PD
msp_0545	msp_0545_[Pseudoflavonifractor] sp. An184	scopa_gastrointestinal	0.157315	0.00962296	0.0881842	CE	PD
msp_0565	msp_0565_unclassified Ruthenibacterium	scopa_gastrointestinal	0.147306	0.0154149	0.119076	NE	PD
msp_0570	msp_0570_Bifidobacterium dentium	scopa_gastrointestinal	0.140762	0.0206814	0.141384	NE	PD
msp_0627	msp_0627_Bifidobacterium breve	scopa_gastrointestinal	0.135049	0.0264897	0.160131	NE	PD
msp_0639	msp_0639_Faecalibacterium prausnitzii 6 [F. butyricigenerans]	scopa_gastrointestinal	-0.196746	0.00115529	0.0239747	CD	PD
msp_0732	msp_0732_[Clostridiales] bacterium CIM:MAG 442	scopa_gastrointestinal	0.171861	0.0046263	0.0568596	CE	PD
msp_0763	msp_0763_[Oscillibacter] sp. ER4 / Firmicutes bacterium CAG:129_59_24	scopa_gastrointestinal	-0.132062	0.0300487	0.170379	ND	PD
msp_0769	msp_0769_Agathobaculum butyriciproducens	scopa_gastrointestinal	-0.156834	0.00984909	0.0892523	ND	PD
msp_0780	msp_0780_unclassified Hungatella	scopa_gastrointestinal	-0.199618	0.000973416	0.0215071	ND	PD
msp_0898	msp_0898_butyrate-producing bacterium SS3/4-[Clostridium] sp. CAG:81	scopa_gastrointestinal	-0.239548	7.00974e-05	0.00311544	CD	PD
msp_0906	msp_0906_[Clostridium] sp. 2789STDY5834924	scopa_gastrointestinal	-0.138406	0.0229266	0.149447	CD	PD
msp_0930	msp_0930_unclassified Lachnospiraceae K UBA7182	scopa_gastrointestinal	-0.147968	0.0149537	0.117075	CD	PD
msp_1062	msp_1062_unclassified Dysosmobacter - Oscillibacter	scopa_gastrointestinal	-0.143604	0.018228	0.130418	CD	PD
msp_1127	msp_1127_Streptococcus anginosus	scopa_gastrointestinal	0.180333	0.00294091	0.0409494	CE	PD
msp_1143	msp_1143_unclassified Dysosmobacter - Oscillibacter	scopa_gastrointestinal	-0.166939	0.00596519	0.0664477	CD	PD
msp_1172	msp_1172_unclassified Christensenellales CAG-74	scopa_gastrointestinal	0.171595	0.00469104	0.057115	CE	PD
msp_1302	msp_1302_unclassified Oscillospirales 5 CAG-170	scopa_gastrointestinal	-0.121298	0.0464544	0.21791	CD	PD
msp_1323	msp_1323_unclassified Lawsonibacter	scopa_gastrointestinal	-0.189111	0.00180113	0.0310111	CD	PD
msp_1397c	msp_1397c_Catabacter hongkongensis	scopa_gastrointestinal	0.130398	0.0322034	0.177761	CE	PD
msp_1428	msp_1428_unclassified Lachnospiraceae K GCA-900066575	scopa_gastrointestinal	-0.119697	0.0494407	0.225196	CD	PD
msp_1453	msp_1453_Streptococcus vestibularis	scopa_gastrointestinal	0.158586	0.00904654	0.0850961	CE	PD
msp_1477	msp_1477_Streptococcus mutans	scopa_gastrointestinal	0.196435	0.00117675	0.0239986	CE	PD
msp_1558	msp_1558_unclassified Anaerovoracaceae	scopa_gastrointestinal	0.157746	0.009424	0.08693	CE	PD
msp_1641	msp_1641_unclassified Lachnospiraceae K UBA7182	scopa_gastrointestinal	-0.133509	0.0282764	0.165447	ND	PD
msp_1671c	msp_1671c_Neglecta timonensis	scopa_gastrointestinal	0.126458	0.037837	0.196093	CE	PD
msp_1684	msp_1684_[Faecalicatena] contorta	scopa_gastrointestinal	0.170335	0.0050093	0.0593365	CE	PD
msp_1748	msp_1748_Streptococcus gordonii	scopa_gastrointestinal	0.196338	0.00118357	0.0239986	CE	PD
msp_1805	msp_1805_Lactobacillus gasseri	scopa_gastrointestinal	0.137149	0.0242088	0.153348	NE	PD
msp_2217	msp_2217_Olsenella sp. oral taxon 807	scopa_gastrointestinal	0.157534	0.00952142	0.0876449	CE	PD
msp_2379	msp_2379_Scardovia wiggsiae	scopa_gastrointestinal	0.138466	0.0228671	0.149281	NE	PD
msp_2489	msp_2489_Alloscardovia omnicolens	scopa_gastrointestinal	0.169153	0.00532502	0.0611956	CE	PD
msp_2931	msp_2931_Eubacterium callanderi == [Butyribacterium] methylotrophicum	scopa_gastrointestinal	0.241124	6.25696e-05	0.00286777	CE	PD
msp_0021	msp_0021_Bacteroides xylanisolvens	scopa_pupillomotor	0.125263	0.0397018	0.201718	CD	PD
msp_0047	msp_0047_[Eubacterium] sp. CAG:115	scopa_pupillomotor	-0.184146	0.00238304	0.0363041	CD	PD
msp_0053	msp_0053_[Eubacterium] siraeum	scopa_pupillomotor	-0.132425	0.0295956	0.170001	NE	PD
msp_0121	msp_0121_[Oscillibacter] sp. CAG:241_62_21	scopa_pupillomotor	-0.154619	0.0109534	0.0954358	CE	PD
msp_0132	msp_0132_Coprobacillus cateniformis	scopa_pupillomotor	0.128685	0.034558	0.187482	NE	PD
msp_0138	msp_0138_Bifidobacterium pseudocatenulatum	scopa_pupillomotor	0.121075	0.0468606	0.219114	CE	PD
msp_0175	msp_0175_Lachnospiraceae bacterium TF01-11 / [Clostridium] sp. CAG:122	scopa_pupillomotor	-0.137014	0.0243506	0.153458	CD	PD
msp_0380	msp_0380_Streptococcus salivarius	scopa_pupillomotor	0.152152	0.012311	0.102786	CE	PD
msp_0403	msp_0403_Enterococcus faecium	scopa_pupillomotor	0.164714	0.00667744	0.0707765	NE	PD
msp_0570	msp_0570_Bifidobacterium dentium	scopa_pupillomotor	0.152695	0.012	0.100902	NE	PD
msp_0572	msp_0572_[Lachnospira] sp. 2789STDY5834967 / Clostridiales bacterium KLE1615 & 41_12_two_minus	scopa_pupillomotor	-0.142137	0.0194609	0.136033	ND	PD
msp_0763	msp_0763_[Oscillibacter] sp. ER4 / Firmicutes bacterium CAG:129_59_24	scopa_pupillomotor	-0.150526	0.0132845	0.108647	ND	PD
msp_0780	msp_0780_unclassified Hungatella	scopa_pupillomotor	-0.128333	0.0350599	0.188635	ND	PD
msp_0820	msp_0820_unclassified Hungatella	scopa_pupillomotor	-0.138173	0.0231602	0.150296	CD	PD
msp_0833	msp_0833_Streptococcus thermophilus	scopa_pupillomotor	0.127822	0.0357993	0.190238	CE	PD
msp_0903	msp_0903_Oscillibacter sp. 57_20	scopa_pupillomotor	-0.12081	0.0473479	0.22069	CD	PD
msp_0925	msp_0925_Lactobacillus paragasseri	scopa_pupillomotor	0.165145	0.00653372	0.0702894	CE	PD
msp_1062	msp_1062_unclassified Dysosmobacter - Oscillibacter	scopa_pupillomotor	-0.131978	0.0301554	0.170545	CD	PD
msp_1089	msp_1089_Lacticaseibacillus casei == paracasei	scopa_pupillomotor	0.137078	0.0242833	0.153348	CE	PD
msp_1127	msp_1127_Streptococcus anginosus	scopa_pupillomotor	0.127375	0.0364563	0.192737	CE	PD
msp_1291	msp_1291_[Clostridiales] bacterium CIM:MAG 451	scopa_pupillomotor	-0.137658	0.0236829	0.151471	CE	PD
msp_1302	msp_1302_unclassified Oscillospirales 5 CAG-170	scopa_pupillomotor	-0.159679	0.00857595	0.0831149	CD	PD
msp_1453	msp_1453_Streptococcus vestibularis	scopa_pupillomotor	0.170312	0.00501505	0.0593365	CE	PD
msp_1477	msp_1477_Streptococcus mutans	scopa_pupillomotor	0.18173	0.00272403	0.0390414	CE	PD
msp_2217	msp_2217_Olsenella sp. oral taxon 807	scopa_pupillomotor	0.144004	0.017904	0.129857	CE	PD
msp_2489	msp_2489_Alloscardovia omnicolens	scopa_pupillomotor	0.173465	0.00425237	0.0530041	CE	PD
msp_2524	msp_2524_Lacticaseibacillus rhamnosus	scopa_pupillomotor	0.160179	0.0083679	0.0819624	CE	PD
msp_2931	msp_2931_Eubacterium callanderi == [Butyribacterium] methylotrophicum	scopa_pupillomotor	0.222084	0.000234781	0.0077672	CE	PD
msp_0060	msp_0060_Lachnospiraceae bacterium CIM:MAG 844 / Firmicutes bacterium CAG:95	scopa_sexual	0.162873	0.0073231	0.0751087	CD	PD
msp_0244	msp_0244_[Ruminococcus] sp. CAG:60 / Blautia sp. 2789STDY5608836	scopa_sexual	0.180347	0.00293875	0.0409494	CD	PD
msp_0250	msp_0250_[Ruminococcus] lactaris	scopa_sexual	0.148896	0.0143284	0.114273	CD	PD
msp_0439	msp_0439_unclassified Alistipes	scopa_sexual	0.159593	0.00861217	0.0832055	CD	PD
msp_0457	msp_0457_Faecalibacterium prausnitzii 9	scopa_sexual	0.143954	0.0179439	0.129857	CD	PD
msp_0473c	msp_0473c_[Clostridium] sp. 2789STDY5834874 & sp. 2789STDY5608885	scopa_sexual	0.13632	0.0250879	0.154822	ND	PD
msp_0480	msp_0480_unclassified Lachnospiraceae G	scopa_sexual	0.143641	0.0181978	0.130418	CD	PD
msp_1428	msp_1428_unclassified Lachnospiraceae K GCA-900066575	scopa_sexual	0.146327	0.0161189	0.121646	CD	PD
msp_2217	msp_2217_Olsenella sp. oral taxon 807	scopa_sexual	0.138842	0.0224957	0.14862	CE	PD
msp_0077	msp_0077_unclassified Lachnospiraceae B CAG-882	scopa_thermoregulatory	-0.122817	0.0437625	0.212482	CD	PD
msp_0164	msp_0164_[Ruminococcus] sp. 2789STDY5608794 & sp. 2789STDY5834890 / Firmicutes bacterium CAG:56	scopa_thermoregulatory	-0.150742	0.0131513	0.107758	ND	PD
msp_0388	msp_0388_Faecalibacterium prausnitzii 3 [F. longum]	scopa_thermoregulatory	-0.143696	0.0181526	0.130418	CD	PD
msp_0437c	msp_0437c_Actinomyces oris	scopa_thermoregulatory	0.126557	0.0376856	0.195951	CE	PD
msp_0536	msp_0536_unclassified Oscillospirales 4 UBA5446	scopa_thermoregulatory	-0.136339	0.0250674	0.154822	CE	PD
msp_0763	msp_0763_[Oscillibacter] sp. ER4 / Firmicutes bacterium CAG:129_59_24	scopa_thermoregulatory	-0.13814	0.0231935	0.150296	ND	PD
msp_1062	msp_1062_unclassified Dysosmobacter - Oscillibacter	scopa_thermoregulatory	-0.132155	0.029932	0.170379	CD	PD
msp_1309	msp_1309_unclassified Christensenellaceae	scopa_thermoregulatory	0.150191	0.0134938	0.109831	CE	PD
msp_1356	msp_1356_Anaeromassilibacillus sp. An250	scopa_thermoregulatory	-0.123911	0.0419042	0.207634	NE	PD
msp_1558	msp_1558_unclassified Anaerovoracaceae	scopa_thermoregulatory	0.144996	0.0171213	0.127038	CE	PD
msp_0015	msp_0015_Agathobacter faecis	scopa_total	-0.147015	0.0156215	0.120051	ND	PD
msp_0077	msp_0077_unclassified Lachnospiraceae B CAG-882	scopa_total	-0.129064	0.0340254	0.185058	CD	PD
msp_0164	msp_0164_[Ruminococcus] sp. 2789STDY5608794 & sp. 2789STDY5834890 / Firmicutes bacterium CAG:56	scopa_total	-0.12819	0.035265	0.189134	ND	PD
msp_0172	msp_0172_Ruthenibacterium lactatiformans	scopa_total	0.120603	0.0477323	0.221776	CE	PD
msp_0175	msp_0175_Lachnospiraceae bacterium TF01-11 / [Clostridium] sp. CAG:122	scopa_total	-0.19977	0.000964553	0.0215071	CD	PD
msp_0379	msp_0379_Merdimonas faecis	scopa_total	0.144012	0.0178972	0.129857	CE	PD
msp_0388	msp_0388_Faecalibacterium prausnitzii 3 [F. longum]	scopa_total	-0.22002	0.000269189	0.00852108	CD	PD
msp_0397	msp_0397_unclassified Acetatifactor	scopa_total	0.153971	0.0112967	0.0977839	CD	PD
msp_0403	msp_0403_Enterococcus faecium	scopa_total	0.164624	0.00670768	0.0707765	NE	PD
msp_0437c	msp_0437c_Actinomyces oris	scopa_total	0.145265	0.0169147	0.12593	CE	PD
msp_0486	msp_0486_Lactococcus lactis subsp. lactis	scopa_total	0.123692	0.0422712	0.208279	CE	PD
msp_0497	msp_0497_Enterococcus faecalis	scopa_total	0.154814	0.0108518	0.0949972	NE	PD
msp_0769	msp_0769_Agathobaculum butyriciproducens	scopa_total	-0.125874	0.0387381	0.198195	ND	PD
msp_0780	msp_0780_unclassified Hungatella	scopa_total	-0.127184	0.0367395	0.193135	ND	PD
msp_0877	msp_0877_Massiliomicrobiota timonensis	scopa_total	0.128382	0.0349894	0.188635	CE	PD
msp_0898	msp_0898_butyrate-producing bacterium SS3/4-[Clostridium] sp. CAG:81	scopa_total	-0.139367	0.0219866	0.146946	CD	PD
msp_1127	msp_1127_Streptococcus anginosus	scopa_total	0.139064	0.0222797	0.148082	CE	PD
msp_1453	msp_1453_Streptococcus vestibularis	scopa_total	0.121873	0.0454184	0.215114	CE	PD
msp_1477	msp_1477_Streptococcus mutans	scopa_total	0.14187	0.0196929	0.137102	CE	PD
msp_1748	msp_1748_Streptococcus gordonii	scopa_total	0.133619	0.0281458	0.165447	CE	PD
msp_2217	msp_2217_Olsenella sp. oral taxon 807	scopa_total	0.162058	0.007626	0.0773143	CE	PD
msp_2489	msp_2489_Alloscardovia omnicolens	scopa_total	0.132426	0.0295946	0.170001	CE	PD
msp_2931	msp_2931_Eubacterium callanderi == [Butyribacterium] methylotrophicum	scopa_total	0.221336	0.000246738	0.0079329	CE	PD
msp_0058	msp_0058_[Ruminococcus] gnavus	scopa_urinary	-0.134976	0.0265722	0.160192	CE	PD
msp_0060	msp_0060_Lachnospiraceae bacterium CIM:MAG 844 / Firmicutes bacterium CAG:95	scopa_urinary	0.134811	0.0267586	0.160192	CD	PD
msp_0072	msp_0072_Roseburia inulinivorans	scopa_urinary	-0.122793	0.043803	0.212482	CD	PD
msp_0175	msp_0175_Lachnospiraceae bacterium TF01-11 / [Clostridium] sp. CAG:122	scopa_urinary	-0.164649	0.00669935	0.0707765	CD	PD
msp_0373	msp_0373_[Clostridium] sp. 2789STDY5608884	scopa_urinary	0.153819	0.0113785	0.0977839	CD	PD
msp_0397	msp_0397_unclassified Acetatifactor	scopa_urinary	0.170524	0.00496028	0.0593078	CD	PD
msp_0457	msp_0457_Faecalibacterium prausnitzii 9	scopa_urinary	0.129737	0.0330956	0.181572	CD	PD
msp_0654	msp_0654_Firmicutes bacterium CAG:103	scopa_urinary	0.137815	0.0235227	0.151471	CD	PD
msp_0885	msp_0885_unclassified Lachnospiraceae C EuR	scopa_urinary	0.141608	0.0199221	0.138043	CD	PD
msp_0903	msp_0903_Oscillibacter sp. 57_20	scopa_urinary	0.128352	0.035033	0.188635	CD	PD
msp_0013	msp_0013_Ruminococcus bicirculans	updrs_i_total	-0.128826	0.0340252	0.185058	ND	PD
msp_0015	msp_0015_Agathobacter faecis	updrs_i_total	-0.14511	0.0168283	0.125499	ND	PD
msp_0047	msp_0047_[Eubacterium] sp. CAG:115	updrs_i_total	-0.140441	0.0207369	0.141384	CD	PD
msp_0077	msp_0077_unclassified Lachnospiraceae B CAG-882	updrs_i_total	-0.126024	0.0381451	0.196749	CD	PD
msp_0110	msp_0110_Bilophila wadsworthia	updrs_i_total	0.152871	0.0117431	0.0997481	CE	PD
msp_0126	msp_0126_[Ruminococcus] torques	updrs_i_total	0.158954	0.00875941	0.0837856	CE	PD
msp_0133	msp_0133_Coprococcus sp. 2789STDY5608819 / [Clostridium] sp. CAG:264	updrs_i_total	-0.119801	0.0488202	0.223526	CD	PD
msp_0164	msp_0164_[Ruminococcus] sp. 2789STDY5608794 & sp. 2789STDY5834890 / Firmicutes bacterium CAG:56	updrs_i_total	-0.210851	0.000475175	0.0128268	ND	PD
msp_0172	msp_0172_Ruthenibacterium lactatiformans	updrs_i_total	0.130425	0.0318476	0.176485	CE	PD
msp_0175	msp_0175_Lachnospiraceae bacterium TF01-11 / [Clostridium] sp. CAG:122	updrs_i_total	-0.128595	0.0343494	0.186589	CD	PD
msp_0274	msp_0274_Sellimonas intestinalis == Drancourtella massiliensis	updrs_i_total	0.122099	0.0446192	0.214094	CE	PD
msp_0379	msp_0379_Merdimonas faecis	updrs_i_total	0.141902	0.0194373	0.136033	CE	PD
msp_0388	msp_0388_Faecalibacterium prausnitzii 3 [F. longum]	updrs_i_total	-0.138349	0.02273	0.149111	CD	PD
msp_0419	msp_0419_Bifidobacterium bifidum	updrs_i_total	0.122777	0.0434388	0.212065	NE	PD
msp_0486	msp_0486_Lactococcus lactis subsp. lactis	updrs_i_total	0.134568	0.0267528	0.160192	CE	PD
msp_0510	msp_0510_Mediterraneibacter glycyrrhizinilyticus	updrs_i_total	0.14939	0.0138268	0.111629	CE	PD
msp_0572	msp_0572_[Lachnospira] sp. 2789STDY5834967 / Clostridiales bacterium KLE1615 & 41_12_two_minus	updrs_i_total	-0.152641	0.0118719	0.100454	ND	PD
msp_0639	msp_0639_Faecalibacterium prausnitzii 6 [F. butyricigenerans]	updrs_i_total	-0.147487	0.0150981	0.117996	CD	PD
msp_0641	msp_0641_unclassified Acutalibacteraceae 3	updrs_i_total	-0.121487	0.0457062	0.216012	CE	PD
msp_0877	msp_0877_Massiliomicrobiota timonensis	updrs_i_total	0.1469	0.0155101	0.119518	CE	PD
msp_1302	msp_1302_unclassified Oscillospirales 5 CAG-170	updrs_i_total	-0.197533	0.00107909	0.0229372	CD	PD
msp_1558	msp_1558_unclassified Anaerovoracaceae	updrs_i_total	0.154145	0.0110527	0.0959212	CE	PD
msp_1684	msp_1684_[Faecalicatena] contorta	updrs_i_total	0.136616	0.0245034	0.153458	CE	PD
msp_1805	msp_1805_Lactobacillus gasseri	updrs_i_total	0.151605	0.0124665	0.103691	NE	PD
msp_2931	msp_2931_Eubacterium callanderi == [Butyribacterium] methylotrophicum	updrs_i_total	0.124108	0.0411978	0.205057	CE	PD
msp_0047	msp_0047_[Eubacterium] sp. CAG:115	updrs_ii_total	-0.147752	0.014915	0.11698	CD	PD
msp_0048	msp_0048_[Eubacterium] sp. CAG:38	updrs_ii_total	-0.13404	0.0273604	0.162245	CD	PD
msp_0071	msp_0071_Roseburia hominis	updrs_ii_total	-0.142135	0.0192361	0.135639	CD	PD
msp_0077	msp_0077_unclassified Lachnospiraceae B CAG-882	updrs_ii_total	-0.126043	0.038115	0.196749	CD	PD
msp_0110	msp_0110_Bilophila wadsworthia	updrs_ii_total	0.125547	0.0388865	0.198723	CE	PD
msp_0126	msp_0126_[Ruminococcus] torques	updrs_ii_total	0.132016	0.029801	0.170379	CE	PD
msp_0164	msp_0164_[Ruminococcus] sp. 2789STDY5608794 & sp. 2789STDY5834890 / Firmicutes bacterium CAG:56	updrs_ii_total	-0.182662	0.00254006	0.0375042	ND	PD
msp_0172	msp_0172_Ruthenibacterium lactatiformans	updrs_ii_total	0.140059	0.0210889	0.142565	CE	PD
msp_0175	msp_0175_Lachnospiraceae bacterium TF01-11 / [Clostridium] sp. CAG:122	updrs_ii_total	-0.138702	0.022382	0.148538	CD	PD
msp_0340	msp_0340_[Clostridium] leptum	updrs_ii_total	0.13357	0.027911	0.164649	CE	PD
msp_0380	msp_0380_Streptococcus salivarius	updrs_ii_total	0.121345	0.0459625	0.216294	CE	PD
msp_0388	msp_0388_Faecalibacterium prausnitzii 3 [F. longum]	updrs_ii_total	-0.184415	0.00230365	0.0362002	CD	PD
msp_0437c	msp_0437c_Actinomyces oris	updrs_ii_total	0.156479	0.00988073	0.0892715	CE	PD
msp_0565	msp_0565_unclassified Ruthenibacterium	updrs_ii_total	0.176169	0.0036201	0.0481222	NE	PD
msp_0732	msp_0732_[Clostridiales] bacterium CIM:MAG 442	updrs_ii_total	0.145291	0.0166911	0.124688	CE	PD
msp_1089	msp_1089_Lacticaseibacillus casei == paracasei	updrs_ii_total	0.166955	0.00586754	0.0659016	CE	PD
msp_1127	msp_1127_Streptococcus anginosus	updrs_ii_total	0.196421	0.00115294	0.0239747	CE	PD
msp_1172	msp_1172_unclassified Christensenellales CAG-74	updrs_ii_total	0.157115	0.00958118	0.0880108	CE	PD
msp_1309	msp_1309_unclassified Christensenellaceae	updrs_ii_total	0.122897	0.0432329	0.211831	CE	PD
msp_1453	msp_1453_Streptococcus vestibularis	updrs_ii_total	0.139107	0.0219888	0.146946	CE	PD
msp_1477	msp_1477_Streptococcus mutans	updrs_ii_total	0.183798	0.00238452	0.0363041	CE	PD
msp_1558	msp_1558_unclassified Anaerovoracaceae	updrs_ii_total	0.1824	0.00257713	0.037814	CE	PD
msp_1684	msp_1684_[Faecalicatena] contorta	updrs_ii_total	0.129325	0.0333322	0.182189	CE	PD
msp_2217	msp_2217_Olsenella sp. oral taxon 807	updrs_ii_total	0.119326	0.0497285	0.225734	CE	PD
msp_2240	msp_2240_Rothia mucilaginosa	updrs_ii_total	-0.136869	0.024237	0.153348	CD	PD
msp_2931	msp_2931_Eubacterium callanderi == [Butyribacterium] methylotrophicum	updrs_ii_total	0.199281	0.000971804	0.0215071	CE	PD
msp_0021	msp_0021_Bacteroides xylanisolvens	updrs_iii_total	-0.165141	0.00643549	0.0699164	CD	PD
msp_0057	msp_0057_[Roseburia] sp. CAG:45 & sp. 2789STDY5608886	updrs_iii_total	0.131561	0.0303744	0.171133	CD	PD
msp_0121	msp_0121_[Oscillibacter] sp. CAG:241_62_21	updrs_iii_total	0.181732	0.00267415	0.0387048	CE	PD
msp_0126	msp_0126_[Ruminococcus] torques	updrs_iii_total	0.137521	0.0235624	0.151471	CE	PD
msp_0238	msp_0238_Clostridiales bacterium CIM:MAG 404	updrs_iii_total	0.131933	0.0299043	0.170379	CD	PD
msp_0286	msp_0286_Ruminococcus sp. 37_24 & sp. 2789STDY5834934	updrs_iii_total	0.132706	0.0289484	0.168038	CE	PD
msp_0314	msp_0314_unclassified Christensenellales CAG-74	updrs_iii_total	0.166943	0.00587123	0.0659016	CE	PD
msp_0337	msp_0337_[Eubacterium] sp. 38_16 & CAG:146	updrs_iii_total	0.134507	0.0268222	0.160192	CE	PD
msp_0340	msp_0340_[Clostridium] leptum	updrs_iii_total	0.121404	0.0458553	0.216021	CE	PD
msp_0380	msp_0380_Streptococcus salivarius	updrs_iii_total	0.168786	0.00534071	0.0611956	CE	PD
msp_0437c	msp_0437c_Actinomyces oris	updrs_iii_total	0.122948	0.0431445	0.211634	CE	PD
msp_0524	msp_0524_Mordavella sp. Marseille-P3756	updrs_iii_total	0.131842	0.0300191	0.170379	NE	PD
msp_0573	msp_0573_Eggerthella lenta	updrs_iii_total	-0.1263	0.0377206	0.195951	CE	PD
msp_0604	msp_0604_Dorea sp. CAG:105	updrs_iii_total	0.202919	0.000779272	0.0183743	CE	PD
msp_0732	msp_0732_[Clostridiales] bacterium CIM:MAG 442	updrs_iii_total	0.144583	0.0172349	0.127237	CE	PD
msp_0767	msp_0767_unclassified Tyzzerella	updrs_iii_total	0.127962	0.0352532	0.189134	NE	PD
msp_0769	msp_0769_Agathobaculum butyriciproducens	updrs_iii_total	-0.136625	0.0244944	0.153458	ND	PD
msp_0814	msp_0814_[Lachnoclostridium] sp. An138	updrs_iii_total	0.123269	0.0425983	0.209656	CE	PD
msp_1078	msp_1078_unclassified Intestinimonas	updrs_iii_total	-0.119803	0.0488173	0.223526	CD	PD
msp_1127	msp_1127_Streptococcus anginosus	updrs_iii_total	0.176728	0.00351304	0.0474152	CE	PD
msp_1172	msp_1172_unclassified Christensenellales CAG-74	updrs_iii_total	0.180862	0.00280554	0.0396926	CE	PD
msp_1244	msp_1244_Collinsella aerofaciens	updrs_iii_total	0.142769	0.0186992	0.132704	CE	PD
msp_1291	msp_1291_[Clostridiales] bacterium CIM:MAG 451	updrs_iii_total	0.174825	0.00389012	0.0497573	CE	PD
msp_1312	msp_1312_unclassified Dysosmobacter - Oscillibacter	updrs_iii_total	-0.157554	0.00937901	0.0868792	ND	PD
msp_1444	msp_1444_Ruminococcaceae bacterium D5	updrs_iii_total	0.18187	0.00265383	0.038665	NE	PD
msp_1477	msp_1477_Streptococcus mutans	updrs_iii_total	0.143855	0.0178102	0.129857	CE	PD
msp_1748	msp_1748_Streptococcus gordonii	updrs_iii_total	0.149411	0.0138136	0.111629	CE	PD
msp_2217	msp_2217_Olsenella sp. oral taxon 807	updrs_iii_total	0.128244	0.0348482	0.1886	CE	PD
msp_0005	msp_0005_Escherichia coli	updrs_iv_total	0.153352	0.0114783	0.0982577	CE	PD
msp_0017	msp_0017_Roseburia intestinalis	updrs_iv_total	-0.120381	0.0477293	0.221776	CD	PD
msp_0047	msp_0047_[Eubacterium] sp. CAG:115	updrs_iv_total	-0.164548	0.00663149	0.0707765	CD	PD
msp_0053	msp_0053_[Eubacterium] siraeum	updrs_iv_total	-0.126257	0.0377857	0.196058	NE	PD
msp_0068	msp_0068_Agathobacter rectale	updrs_iv_total	-0.121832	0.0450909	0.214719	ND	PD
msp_0071	msp_0071_Roseburia hominis	updrs_iv_total	-0.195319	0.00123065	0.0244834	CD	PD
msp_0072	msp_0072_Roseburia inulinivorans	updrs_iv_total	-0.14861	0.014336	0.114273	CD	PD
msp_0077	msp_0077_unclassified Lachnospiraceae B CAG-882	updrs_iv_total	-0.12016	0.0481436	0.222193	CD	PD
msp_0125	msp_0125_Firmicutes bacterium CAG:24 / [Clostridium] sp. 2789STDY5834869 & 2789STDY5834922	updrs_iv_total	-0.173808	0.00410624	0.0519179	CD	PD
msp_0164	msp_0164_[Ruminococcus] sp. 2789STDY5608794 & sp. 2789STDY5834890 / Firmicutes bacterium CAG:56	updrs_iv_total	-0.224112	0.000199441	0.0069646	ND	PD
msp_0166	msp_0166_Bifidobacterium longum	updrs_iv_total	0.186261	0.0020766	0.0340935	NE	PD
msp_0175	msp_0175_Lachnospiraceae bacterium TF01-11 / [Clostridium] sp. CAG:122	updrs_iv_total	-0.213809	0.00039328	0.0110925	CD	PD
msp_0200	msp_0200_Anaerostipes caccae	updrs_iv_total	0.127118	0.0364887	0.192737	CE	PD
msp_0263	msp_0263_Bifidobacterium adolescentis	updrs_iv_total	0.122554	0.0438241	0.212482	CE	PD
msp_0285	msp_0285_[Clostridium] sp. CAG:217 / Clostridiales bacterium CIM:MAG 317_1	updrs_iv_total	-0.126426	0.0375285	0.195414	CD	PD
msp_0388	msp_0388_Faecalibacterium prausnitzii 3 [F. longum]	updrs_iv_total	-0.140933	0.0202907	0.139717	CD	PD
msp_0403	msp_0403_Enterococcus faecium	updrs_iv_total	0.174746	0.00390651	0.0498221	NE	PD
msp_0419	msp_0419_Bifidobacterium bifidum	updrs_iv_total	0.127513	0.0359055	0.190572	NE	PD
msp_0572	msp_0572_[Lachnospira] sp. 2789STDY5834967 / Clostridiales bacterium KLE1615 & 41_12_two_minus	updrs_iv_total	-0.184737	0.00226247	0.0356805	ND	PD
msp_0627	msp_0627_Bifidobacterium breve	updrs_iv_total	0.168822	0.00533061	0.0611956	NE	PD
msp_0780	msp_0780_unclassified Hungatella	updrs_iv_total	-0.132129	0.0296594	0.170145	ND	PD
msp_0840	msp_0840_unclassified Atopobiaceae	updrs_iv_total	0.119387	0.0496106	0.225503	CE	PD
msp_0877	msp_0877_Massiliomicrobiota timonensis	updrs_iv_total	0.206396	0.000628766	0.015809	CE	PD
msp_1089	msp_1089_Lacticaseibacillus casei == paracasei	updrs_iv_total	0.16539	0.00635469	0.0693813	CE	PD
msp_1302	msp_1302_unclassified Oscillospirales 5 CAG-170	updrs_iv_total	-0.162042	0.00751978	0.0765153	CD	PD
msp_1312	msp_1312_unclassified Dysosmobacter - Oscillibacter	updrs_iv_total	-0.154541	0.0108459	0.0949972	ND	PD
msp_1381	msp_1381_Agathobaculum sp. Marseille-P4005	updrs_iv_total	0.13467	0.0266363	0.160192	CE	PD
msp_1533	msp_1533_unclassified Lachnospiraceae K GCA-900066575	updrs_iv_total	-0.147362	0.0151846	0.118461	CD	PD
msp_1558	msp_1558_unclassified Anaerovoracaceae	updrs_iv_total	0.144386	0.0173887	0.127944	CE	PD
msp_1589	msp_1589_unclassified	updrs_iv_total	-0.144584	0.0172338	0.127237	CD	PD
msp_1641	msp_1641_unclassified Lachnospiraceae K UBA7182	updrs_iv_total	-0.121726	0.0452793	0.214918	ND	PD
msp_2240	msp_2240_Rothia mucilaginosa	updrs_iv_total	-0.134137	0.0272474	0.161793	CD	PD
msp_2524	msp_2524_Lacticaseibacillus rhamnosus	updrs_iv_total	0.164681	0.00658691	0.0706887	CE	PD
msp_2931	msp_2931_Eubacterium callanderi == [Butyribacterium] methylotrophicum	updrs_iv_total	0.15452	0.0108568	0.0949972	CE	PD
msp_0014	msp_0014_Eisenbergiella tayi	updrs_total	0.126438	0.0375095	0.195414	CE	PD
msp_0121	msp_0121_[Oscillibacter] sp. CAG:241_62_21	updrs_total	0.153455	0.0114222	0.0979681	CE	PD
msp_0125	msp_0125_Firmicutes bacterium CAG:24 / [Clostridium] sp. 2789STDY5834869 & 2789STDY5834922	updrs_total	-0.127175	0.0364031	0.192737	CD	PD
msp_0126	msp_0126_[Ruminococcus] torques	updrs_total	0.19105	0.00157934	0.0285817	CE	PD
msp_0164	msp_0164_[Ruminococcus] sp. 2789STDY5608794 & sp. 2789STDY5834890 / Firmicutes bacterium CAG:56	updrs_total	-0.205814	0.000651935	0.0161238	ND	PD
msp_0172	msp_0172_Ruthenibacterium lactatiformans	updrs_total	0.134531	0.0267946	0.160192	CE	PD
msp_0175	msp_0175_Lachnospiraceae bacterium TF01-11 / [Clostridium] sp. CAG:122	updrs_total	-0.1561	0.0100635	0.0901819	CD	PD
msp_0314	msp_0314_unclassified Christensenellales CAG-74	updrs_total	0.131775	0.0301033	0.170469	CE	PD
msp_0340	msp_0340_[Clostridium] leptum	updrs_total	0.163439	0.00701207	0.0725955	CE	PD
msp_0379	msp_0379_Merdimonas faecis	updrs_total	0.147916	0.0148026	0.116306	CE	PD
msp_0380	msp_0380_Streptococcus salivarius	updrs_total	0.147167	0.0153215	0.118897	CE	PD
msp_0388	msp_0388_Faecalibacterium prausnitzii 3 [F. longum]	updrs_total	-0.124537	0.0404965	0.203175	CD	PD
msp_0437c	msp_0437c_Actinomyces oris	updrs_total	0.136361	0.0247738	0.153962	CE	PD
msp_0524	msp_0524_Mordavella sp. Marseille-P3756	updrs_total	0.150884	0.0128957	0.106197	NE	PD
msp_0545	msp_0545_[Pseudoflavonifractor] sp. An184	updrs_total	0.121497	0.0456881	0.216012	CE	PD
msp_0565	msp_0565_unclassified Ruthenibacterium	updrs_total	0.138387	0.0226921	0.149111	NE	PD
msp_0604	msp_0604_Dorea sp. CAG:105	updrs_total	0.122016	0.044765	0.21456	CE	PD
msp_0732	msp_0732_[Clostridiales] bacterium CIM:MAG 442	updrs_total	0.143825	0.0178342	0.129857	CE	PD
msp_0767	msp_0767_unclassified Tyzzerella	updrs_total	0.121839	0.0450786	0.214719	NE	PD
msp_0769	msp_0769_Agathobaculum butyriciproducens	updrs_total	-0.122571	0.0437939	0.212482	ND	PD
msp_0780	msp_0780_unclassified Hungatella	updrs_total	-0.133297	0.0282347	0.165447	ND	PD
msp_1127	msp_1127_Streptococcus anginosus	updrs_total	0.204131	0.000723407	0.0175856	CE	PD
msp_1172	msp_1172_unclassified Christensenellales CAG-74	updrs_total	0.193374	0.00137965	0.0263914	CE	PD
msp_1244	msp_1244_Collinsella aerofaciens	updrs_total	0.13156	0.0303761	0.171133	CE	PD
msp_1291	msp_1291_[Clostridiales] bacterium CIM:MAG 451	updrs_total	0.121672	0.0453761	0.215114	CE	PD
msp_1302	msp_1302_unclassified Oscillospirales 5 CAG-170	updrs_total	-0.121844	0.0450698	0.214719	CD	PD
msp_1312	msp_1312_unclassified Dysosmobacter - Oscillibacter	updrs_total	-0.161029	0.00790811	0.0790811	ND	PD
msp_1453	msp_1453_Streptococcus vestibularis	updrs_total	0.12509	0.0396085	0.201477	CE	PD
msp_1477	msp_1477_Streptococcus mutans	updrs_total	0.169339	0.00518998	0.0608957	CE	PD
msp_1558	msp_1558_unclassified Anaerovoracaceae	updrs_total	0.163644	0.00694047	0.0721941	CE	PD
msp_1684	msp_1684_[Faecalicatena] contorta	updrs_total	0.1484	0.0144755	0.114554	CE	PD
msp_1748	msp_1748_Streptococcus gordonii	updrs_total	0.1249	0.0399121	0.201854	CE	PD
msp_2931	msp_2931_Eubacterium callanderi == [Butyribacterium] methylotrophicum	updrs_total	0.142006	0.0193471	0.135986	CE	PD
msp_0014	msp_0014_Eisenbergiella tayi	upsit_total	-0.143749	0.0181101	0.130418	CE	PD
msp_0021	msp_0021_Bacteroides xylanisolvens	upsit_total	0.138561	0.0227733	0.149111	CD	PD
msp_0048	msp_0048_[Eubacterium] sp. CAG:38	upsit_total	0.171033	0.00483073	0.0582317	CD	PD
msp_0072	msp_0072_Roseburia inulinivorans	upsit_total	0.143646	0.0181934	0.130418	CD	PD
msp_0125	msp_0125_Firmicutes bacterium CAG:24 / [Clostridium] sp. 2789STDY5834869 & 2789STDY5834922	upsit_total	0.161472	0.00785077	0.0786866	CD	PD
msp_0126	msp_0126_[Ruminococcus] torques	upsit_total	-0.146468	0.0160159	0.121291	CE	PD
msp_0127	msp_0127_Ruminococcus sp. CAG:353 & sp. 2789STDY5834938	upsit_total	-0.131582	0.0306571	0.172055	CD	PD
msp_0130	msp_0130_Candidatus Gastranaerophilales bacterium x14	upsit_total	-0.139309	0.022042	0.146946	CD	PD
msp_0172	msp_0172_Ruthenibacterium lactatiformans	upsit_total	-0.195505	0.00124316	0.0244834	CE	PD
msp_0262	msp_0262_Ruminococcus callidus	upsit_total	0.144879	0.0172122	0.127237	CD	PD
msp_0272	msp_0272_unclassified Blautia A	upsit_total	0.207668	0.000594716	0.0153026	ND	PD
msp_0286	msp_0286_Ruminococcus sp. 37_24 & sp. 2789STDY5834934	upsit_total	-0.145896	0.0164379	0.123214	CE	PD
msp_0379	msp_0379_Merdimonas faecis	upsit_total	-0.119529	0.0497642	0.225734	CE	PD
msp_0388	msp_0388_Faecalibacterium prausnitzii 3 [F. longum]	upsit_total	0.133897	0.0278169	0.164509	CD	PD
msp_0403	msp_0403_Enterococcus faecium	upsit_total	-0.137171	0.0241867	0.153348	NE	PD
msp_0437c	msp_0437c_Actinomyces oris	upsit_total	-0.127895	0.0356923	0.189899	CE	PD
msp_0439	msp_0439_unclassified Alistipes	upsit_total	-0.199924	0.000955664	0.0215071	CD	PD
msp_0536	msp_0536_unclassified Oscillospirales 4 UBA5446	upsit_total	-0.125149	0.0398831	0.201854	CE	PD
msp_0541	msp_0541_unclassified Oscillospirales 4 UBA5446	upsit_total	-0.120973	0.0470491	0.219529	CE	PD
msp_0545	msp_0545_[Pseudoflavonifractor] sp. An184	upsit_total	-0.198331	0.00105143	0.0227895	CE	PD
msp_0570	msp_0570_Bifidobacterium dentium	upsit_total	-0.143752	0.0181072	0.130418	NE	PD
msp_0737	msp_0737_unclassified Emergencia	upsit_total	-0.188156	0.00190175	0.0319379	CE	PD
msp_0780	msp_0780_unclassified Hungatella	upsit_total	0.189503	0.00176124	0.0306302	ND	PD
msp_0903	msp_0903_Oscillibacter sp. 57_20	upsit_total	0.154655	0.0109346	0.0954358	CD	PD
msp_0906	msp_0906_[Clostridium] sp. 2789STDY5834924	upsit_total	0.121511	0.0460686	0.216562	CD	PD
msp_1062	msp_1062_unclassified Dysosmobacter - Oscillibacter	upsit_total	0.125052	0.0400393	0.20209	CD	PD
msp_1219	msp_1219_Veillonella rogosae	upsit_total	0.136756	0.0246231	0.153458	CD	PD
msp_1302	msp_1302_unclassified Oscillospirales 5 CAG-170	upsit_total	0.137109	0.0242508	0.153348	CD	PD
msp_1641	msp_1641_unclassified Lachnospiraceae K UBA7182	upsit_total	0.128104	0.0353894	0.189432	ND	PD
msp_1776c	msp_1776c_Anaerofilum sp. An201	upsit_total	-0.170981	0.00484382	0.0582317	CE	PD
msp_2217	msp_2217_Olsenella sp. oral taxon 807	upsit_total	-0.120307	0.0482849	0.222465	CE	PD
msp_2524	msp_2524_Lacticaseibacillus rhamnosus	upsit_total	-0.125153	0.0398777	0.201854	CE	PD
msp_2931	msp_2931_Eubacterium callanderi == [Butyribacterium] methylotrophicum	upsit_total	-0.128066	0.0354448	0.189498	CE	PD
msp_0013	msp_0013_Ruminococcus bicirculans	wcs_total	-0.120151	0.0485782	0.223348	ND	PD
msp_0014	msp_0014_Eisenbergiella tayi	wcs_total	0.25394	2.41364e-05	0.0013275	CE	PD
msp_0018	msp_0018_Eisenbergiella massiliensis	wcs_total	0.183028	0.00253564	0.0375042	CE	PD
msp_0024	msp_0024_Hungatella effluvii	wcs_total	0.152666	0.0120165	0.100902	CE	PD
msp_0044	msp_0044_Hungatella hathewayi	wcs_total	0.235645	9.25742e-05	0.00384041	CE	PD
msp_0056	msp_0056_unclassified Enterocloster	wcs_total	0.127262	0.0366237	0.193135	CE	PD
msp_0068	msp_0068_Agathobacter rectale	wcs_total	-0.233538	0.000107364	0.00425588	ND	PD
msp_0072	msp_0072_Roseburia inulinivorans	wcs_total	-0.232551	0.000115032	0.00447913	CD	PD
msp_0074	msp_0074_[Roseburia] sp. CAG:100 / Lachnospiraceae bacterium CIM:MAG 54	wcs_total	-0.169291	0.00528728	0.0611956	CD	PD
msp_0086	msp_0086_[Clostridium] symbiosum	wcs_total	0.195634	0.00123378	0.0244834	CE	PD
msp_0103	msp_0103_[Clostridium] innocuum	wcs_total	0.192018	0.00152389	0.0281619	CE	PD
msp_0125	msp_0125_Firmicutes bacterium CAG:24 / [Clostridium] sp. 2789STDY5834869 & 2789STDY5834922	wcs_total	-0.153863	0.0113547	0.0977839	CD	PD
msp_0126	msp_0126_[Ruminococcus] torques	wcs_total	0.209048	0.000545526	0.0143731	CE	PD
msp_0132	msp_0132_Coprobacillus cateniformis	wcs_total	0.184217	0.0023737	0.0363041	NE	PD
msp_0164	msp_0164_[Ruminococcus] sp. 2789STDY5608794 & sp. 2789STDY5834890 / Firmicutes bacterium CAG:56	wcs_total	-0.152365	0.012188	0.101953	ND	PD
msp_0172	msp_0172_Ruthenibacterium lactatiformans	wcs_total	0.311807	1.68845e-07	3.68862e-05	CE	PD
msp_0175	msp_0175_Lachnospiraceae bacterium TF01-11 / [Clostridium] sp. CAG:122	wcs_total	-0.121982	0.0452251	0.214918	CD	PD
msp_0244	msp_0244_[Ruminococcus] sp. CAG:60 / Blautia sp. 2789STDY5608836	wcs_total	-0.161984	0.0076541	0.0774208	CD	PD
msp_0272	msp_0272_unclassified Blautia A	wcs_total	-0.15969	0.00857125	0.0831149	ND	PD
msp_0274	msp_0274_Sellimonas intestinalis == Drancourtella massiliensis	wcs_total	0.174694	0.00398474	0.050673	CE	PD
msp_0303	msp_0303_unclassified Oscillospirales 4 UBA5446	wcs_total	0.130569	0.031977	0.176757	CE	PD
msp_0314	msp_0314_unclassified Christensenellales CAG-74	wcs_total	0.186955	0.00203568	0.0336388	CE	PD
msp_0317	msp_0317_unclassified Oscillospirales 4 UBA5446	wcs_total	0.195722	0.0012274	0.0244834	CE	PD
msp_0340	msp_0340_[Clostridium] leptum	wcs_total	0.219892	0.000271482	0.0085323	CE	PD
msp_0346	msp_0346_Lachnoclostridium sp. SNUG30386 / [Clostridium] sp. CAG:43	wcs_total	-0.188243	0.00189238	0.0319379	ND	PD
msp_0373	msp_0373_[Clostridium] sp. 2789STDY5608884	wcs_total	-0.134903	0.0266549	0.160192	CD	PD
msp_0379	msp_0379_Merdimonas faecis	wcs_total	0.243286	5.34699e-05	0.00250285	CE	PD
msp_0388	msp_0388_Faecalibacterium prausnitzii 3 [F. longum]	wcs_total	-0.307311	2.58559e-07	4.65803e-05	CD	PD
msp_0403	msp_0403_Enterococcus faecium	wcs_total	0.184189	0.00237737	0.0363041	NE	PD
msp_0437c	msp_0437c_Actinomyces oris	wcs_total	0.188934	0.00181945	0.0311502	CE	PD
msp_0457	msp_0457_Faecalibacterium prausnitzii 9	wcs_total	-0.125524	0.0392884	0.20008	CD	PD
msp_0468	msp_0468_Firmicutes bacterium CAG:41 / [Clostridium] sp. 2789STDY5834935 & sp. 2789STDY5608853	wcs_total	-0.196546	0.00116907	0.0239986	CD	PD
msp_0473c	msp_0473c_[Clostridium] sp. 2789STDY5834874 & sp. 2789STDY5608885	wcs_total	-0.199547	0.000977595	0.0215071	ND	PD
msp_0480	msp_0480_unclassified Lachnospiraceae G	wcs_total	-0.134747	0.0268322	0.160192	CD	PD
msp_0484	msp_0484_unclassified Faecalibacterium	wcs_total	-0.177304	0.00346596	0.0469238	CD	PD
msp_0486	msp_0486_Lactococcus lactis subsp. lactis	wcs_total	0.13344	0.0283594	0.165712	CE	PD
msp_0497	msp_0497_Enterococcus faecalis	wcs_total	0.16581	0.00631746	0.0691464	NE	PD
msp_0524	msp_0524_Mordavella sp. Marseille-P3756	wcs_total	0.244261	4.97904e-05	0.00235568	NE	PD
msp_0536	msp_0536_unclassified Oscillospirales 4 UBA5446	wcs_total	0.143385	0.0184073	0.131267	CE	PD
msp_0541	msp_0541_unclassified Oscillospirales 4 UBA5446	wcs_total	0.183906	0.00241506	0.0365164	CE	PD
msp_0545	msp_0545_[Pseudoflavonifractor] sp. An184	wcs_total	0.223024	0.000220504	0.00735012	CE	PD
msp_0558	msp_0558_unclassified Blautia A	wcs_total	-0.1562	0.0101548	0.0908157	CD	PD
msp_0565	msp_0565_unclassified Ruthenibacterium	wcs_total	0.184515	0.00233447	0.0362956	NE	PD
msp_0570	msp_0570_Bifidobacterium dentium	wcs_total	0.122432	0.0444316	0.213427	NE	PD
msp_0572	msp_0572_[Lachnospira] sp. 2789STDY5834967 / Clostridiales bacterium KLE1615 & 41_12_two_minus	wcs_total	-0.149972	0.0136315	0.110458	ND	PD
msp_0573	msp_0573_Eggerthella lenta	wcs_total	0.1757	0.00377697	0.0491676	CE	PD
msp_0639	msp_0639_Faecalibacterium prausnitzii 6 [F. butyricigenerans]	wcs_total	-0.234666	9.91941e-05	0.00396776	CD	PD
msp_0641	msp_0641_unclassified Acutalibacteraceae 3	wcs_total	0.154805	0.0108565	0.0949972	CE	PD
msp_0732	msp_0732_[Clostridiales] bacterium CIM:MAG 442	wcs_total	0.188418	0.00187365	0.0319379	CE	PD
msp_0737	msp_0737_unclassified Emergencia	wcs_total	0.195461	0.00124643	0.0244834	CE	PD
msp_0763	msp_0763_[Oscillibacter] sp. ER4 / Firmicutes bacterium CAG:129_59_24	wcs_total	-0.171563	0.00469901	0.057115	ND	PD
msp_0766	msp_0766_unclassified Dysosmobacter - Oscillibacter	wcs_total	-0.132203	0.0298724	0.170379	CD	PD
msp_0769	msp_0769_Agathobaculum butyriciproducens	wcs_total	-0.196669	0.00116059	0.0239747	ND	PD
msp_0780	msp_0780_unclassified Hungatella	wcs_total	-0.191084	0.00160839	0.0285817	ND	PD
msp_0820	msp_0820_unclassified Hungatella	wcs_total	-0.131618	0.0306119	0.172021	CD	PD
msp_0879	msp_0879_unclassified Faecalibacterium	wcs_total	-0.200186	0.000940728	0.0214467	CD	PD
msp_0898	msp_0898_butyrate-producing bacterium SS3/4-[Clostridium] sp. CAG:81	wcs_total	-0.29572	7.50798e-07	9.22557e-05	CD	PD
msp_0903	msp_0903_Oscillibacter sp. 57_20	wcs_total	-0.138563	0.0227707	0.149111	CD	PD
msp_0906	msp_0906_[Clostridium] sp. 2789STDY5834924	wcs_total	-0.191298	0.00158869	0.0285817	CD	PD
msp_0914	msp_0914_unclassified Acutalibacter	wcs_total	0.135416	0.0260776	0.159287	CE	PD
msp_0930	msp_0930_unclassified Lachnospiraceae K UBA7182	wcs_total	-0.224146	0.000204515	0.00703019	CD	PD
msp_1062	msp_1062_unclassified Dysosmobacter - Oscillibacter	wcs_total	-0.135274	0.0262365	0.159485	CD	PD
msp_1089	msp_1089_Lacticaseibacillus casei == paracasei	wcs_total	0.125549	0.0392489	0.20008	CE	PD
msp_1127	msp_1127_Streptococcus anginosus	wcs_total	0.136086	0.025341	0.155727	CE	PD
msp_1143	msp_1143_unclassified Dysosmobacter - Oscillibacter	wcs_total	-0.191314	0.00158724	0.0285817	CD	PD
msp_1172	msp_1172_unclassified Christensenellales CAG-74	wcs_total	0.240919	6.3502e-05	0.0028805	CE	PD
msp_1236	msp_1236_unclassified Hungatella	wcs_total	-0.163015	0.00727114	0.0748794	CD	PD
msp_1302	msp_1302_unclassified Oscillospirales 5 CAG-170	wcs_total	-0.127939	0.035628	0.189899	CD	PD
msp_1309	msp_1309_unclassified Christensenellaceae	wcs_total	0.140122	0.0212713	0.143549	CE	PD
msp_1312	msp_1312_unclassified Dysosmobacter - Oscillibacter	wcs_total	-0.13579	0.0256649	0.157276	ND	PD
msp_1323	msp_1323_unclassified Lawsonibacter	wcs_total	-0.245565	4.52402e-05	0.00223659	CD	PD
msp_1339	msp_1339_Gordonibacter urolithinfaciens	wcs_total	0.198044	0.00106958	0.0229372	CE	PD
msp_1397c	msp_1397c_Catabacter hongkongensis	wcs_total	0.180076	0.00298246	0.041397	CE	PD
msp_1428	msp_1428_unclassified Lachnospiraceae K GCA-900066575	wcs_total	-0.173594	0.00422352	0.052794	CD	PD
msp_1444	msp_1444_Ruminococcaceae bacterium D5	wcs_total	0.123022	0.0434081	0.212065	NE	PD
msp_1453	msp_1453_Streptococcus vestibularis	wcs_total	0.14047	0.0209483	0.142022	CE	PD
msp_1461	msp_1461_unclassified Acutalibacteraceae 3	wcs_total	0.140986	0.0204777	0.140565	CE	PD
msp_1477	msp_1477_Streptococcus mutans	wcs_total	0.15383	0.0113724	0.0977839	CE	PD
msp_1483	msp_1483_unclassified Oscillospirales 1 CAG-382	wcs_total	-0.123824	0.04205	0.207888	CD	PD
msp_1533	msp_1533_unclassified Lachnospiraceae K GCA-900066575	wcs_total	-0.149313	0.0140546	0.113054	CD	PD
msp_1558	msp_1558_unclassified Anaerovoracaceae	wcs_total	0.21083	0.000487565	0.0130017	CE	PD
msp_1581	msp_1581_unclassified Lawsonibacter	wcs_total	0.162981	0.00728372	0.0748794	CE	PD
msp_1589	msp_1589_unclassified	wcs_total	-0.133523	0.0282598	0.165447	CD	PD
msp_1641	msp_1641_unclassified Lachnospiraceae K UBA7182	wcs_total	-0.216374	0.000341739	0.0100916	ND	PD
msp_1671c	msp_1671c_Neglecta timonensis	wcs_total	0.184302	0.00236243	0.0363041	CE	PD
msp_1684	msp_1684_[Faecalicatena] contorta	wcs_total	0.275073	4.48057e-06	0.000352044	CE	PD
msp_1805	msp_1805_Lactobacillus gasseri	wcs_total	0.124549	0.0408527	0.204089	NE	PD
msp_2489	msp_2489_Alloscardovia omnicolens	wcs_total	0.143437	0.0183644	0.131174	CE	PD
msp_2931	msp_2931_Eubacterium callanderi == [Butyribacterium] methylotrophicum	wcs_total	0.247631	3.88217e-05	0.00203352	CE	PD

## Sheet: Supplementary Table 9
msp_id	msp_name	clinical_variable	correlation	pvalue	qvalue	Type	group
msp_0044	msp_0044_Hungatella hathewayi	age	0.307468	0.0448915	0.726941	CE	GBA_NMC
msp_0048	msp_0048_[Eubacterium] sp. CAG:38	age	0.333097	0.0290614	0.661916	CD	GBA_NMC
msp_0133	msp_0133_Coprococcus sp. 2789STDY5608819 / [Clostridium] sp. CAG:264	age	-0.302121	0.0489477	0.731486	CD	GBA_NMC
msp_0178	msp_0178_Ruminococcus sp. A254.MGS-254 & CAG:254	age	-0.32031	0.0362557	0.693898	CD	GBA_NMC
msp_0380	msp_0380_Streptococcus salivarius	age	0.361706	0.0171585	0.609519	CE	GBA_NMC
msp_0385	msp_0385_[Ruminococcaceae] bacterium D16 / Clostridiales bacterium Choco116	age	0.312935	0.0410307	0.701133	CE	GBA_NMC
msp_0914	msp_0914_unclassified Acutalibacter	age	0.319789	0.0365775	0.693898	CE	GBA_NMC
msp_1541	msp_1541_unclassified Lachnospiraceae H	age	0.319573	0.0367113	0.693898	CE	GBA_NMC
msp_0058	msp_0058_[Ruminococcus] gnavus	bdi_total	0.336859	0.0271855	0.657372	CE	GBA_NMC
msp_0060	msp_0060_Lachnospiraceae bacterium CIM:MAG 844 / Firmicutes bacterium CAG:95	bdi_total	-0.492053	0.000804121	0.318998	CD	GBA_NMC
msp_0238	msp_0238_Clostridiales bacterium CIM:MAG 404	bdi_total	-0.316501	0.038662	0.693898	CD	GBA_NMC
msp_0263	msp_0263_Bifidobacterium adolescentis	bdi_total	-0.316197	0.0388591	0.693898	CE	GBA_NMC
msp_0397	msp_0397_unclassified Acetatifactor	bdi_total	-0.336743	0.0272419	0.657372	CD	GBA_NMC
msp_0457	msp_0457_Faecalibacterium prausnitzii 9	bdi_total	-0.433242	0.00370759	0.357031	CD	GBA_NMC
msp_0534	msp_0534_Firmicutes bacterium CAG:176_63_11	bdi_total	-0.464561	0.00169897	0.318998	CD	GBA_NMC
msp_0763	msp_0763_[Oscillibacter] sp. ER4 / Firmicutes bacterium CAG:129_59_24	bdi_total	-0.465058	0.00167708	0.318998	ND	GBA_NMC
msp_0883	msp_0883_[Clostridium] spiroforme	bdi_total	0.313073	0.0409371	0.701133	CE	GBA_NMC
msp_1302	msp_1302_unclassified Oscillospirales 5 CAG-170	bdi_total	-0.323695	0.0342224	0.693898	CD	GBA_NMC
msp_0021	msp_0021_Bacteroides xylanisolvens	bmi	-0.388413	0.0100566	0.517807	CD	GBA_NMC
msp_0030	msp_0030_Klebsiella pneumoniae	bmi	-0.319664	0.0366552	0.693898	CE	GBA_NMC
msp_0079	msp_0079_[Clostridium] sp. CAG:7	bmi	0.483046	0.00103453	0.318998	ND	GBA_NMC
msp_0133	msp_0133_Coprococcus sp. 2789STDY5608819 / [Clostridium] sp. CAG:264	bmi	-0.315107	0.0395738	0.696499	CD	GBA_NMC
msp_0379	msp_0379_Merdimonas faecis	bmi	-0.438678	0.00325475	0.357031	CE	GBA_NMC
msp_0388	msp_0388_Faecalibacterium prausnitzii 3 [F. longum]	bmi	-0.334164	0.0285186	0.657372	CD	GBA_NMC
msp_0418	msp_0418_unclassified Gemmiger	bmi	-0.303464	0.0479023	0.731486	CE	GBA_NMC
msp_0439	msp_0439_unclassified Alistipes	bmi	0.302631	0.0485485	0.731486	CD	GBA_NMC
msp_0524	msp_0524_Mordavella sp. Marseille-P3756	bmi	-0.306523	0.0455883	0.726941	NE	GBA_NMC
msp_0545	msp_0545_[Pseudoflavonifractor] sp. An184	bmi	-0.360129	0.0176852	0.621585	CE	GBA_NMC
msp_0665	msp_0665_[Clostridiales] Family XIII bacterium CIM:MAG 1057	bmi	-0.365018	0.0160952	0.599237	CD	GBA_NMC
msp_1652	msp_1652_unclassified Intestinimonas	bmi	-0.322466	0.0349496	0.693898	CE	GBA_NMC
msp_2931	msp_2931_Eubacterium callanderi == [Butyribacterium] methylotrophicum	bmi	-0.304429	0.0471621	0.730447	CE	GBA_NMC
msp_0132	msp_0132_Coprobacillus cateniformis	DQS_score	-0.492428	0.000795629	0.318998	NE	GBA_NMC
msp_0166	msp_0166_Bifidobacterium longum	DQS_score	-0.305229	0.0465558	0.726941	NE	GBA_NMC
msp_0250	msp_0250_[Ruminococcus] lactaris	DQS_score	-0.316363	0.0387514	0.693898	CD	GBA_NMC
msp_0437c	msp_0437c_Actinomyces oris	DQS_score	0.358884	0.0181107	0.621585	CE	GBA_NMC
msp_0565	msp_0565_unclassified Ruthenibacterium	DQS_score	-0.31651	0.0386556	0.693898	NE	GBA_NMC
msp_0766	msp_0766_unclassified Dysosmobacter - Oscillibacter	DQS_score	-0.39091	0.0095455	0.513336	CD	GBA_NMC
msp_0840	msp_0840_unclassified Atopobiaceae	DQS_score	-0.384301	0.0109492	0.523401	CE	GBA_NMC
msp_0877	msp_0877_Massiliomicrobiota timonensis	DQS_score	-0.387626	0.0102224	0.517807	CE	GBA_NMC
msp_1533	msp_1533_unclassified Lachnospiraceae K GCA-900066575	DQS_score	0.44342	0.00290006	0.357031	CD	GBA_NMC
msp_1581	msp_1581_unclassified Lawsonibacter	DQS_score	-0.35434	0.0197373	0.64221	CE	GBA_NMC
msp_0021	msp_0021_Bacteroides xylanisolvens	hads_anxiety_total	0.430693	0.00393833	0.357031	CD	GBA_NMC
msp_0058	msp_0058_[Ruminococcus] gnavus	hads_anxiety_total	0.371286	0.0142354	0.57416	CE	GBA_NMC
msp_0060	msp_0060_Lachnospiraceae bacterium CIM:MAG 844 / Firmicutes bacterium CAG:95	hads_anxiety_total	-0.432	0.00381853	0.357031	CD	GBA_NMC
msp_0263	msp_0263_Bifidobacterium adolescentis	hads_anxiety_total	-0.313958	0.0403391	0.69729	CE	GBA_NMC
msp_0379	msp_0379_Merdimonas faecis	hads_anxiety_total	0.345382	0.0233056	0.653908	CE	GBA_NMC
msp_0747	msp_0747_unclassified Oscillospiraceae CAG-129	hads_anxiety_total	-0.306782	0.0453962	0.726941	CD	GBA_NMC
msp_0898	msp_0898_butyrate-producing bacterium SS3/4-[Clostridium] sp. CAG:81	hads_anxiety_total	0.301037	0.049805	0.731486	CD	GBA_NMC
msp_1244	msp_1244_Collinsella aerofaciens	hads_anxiety_total	-0.376582	0.0128091	0.543148	CE	GBA_NMC
msp_1533	msp_1533_unclassified Lachnospiraceae K GCA-900066575	hads_anxiety_total	-0.450156	0.00245474	0.339455	CD	GBA_NMC
msp_0018	msp_0018_Eisenbergiella massiliensis	hads_depression_total	0.301237	0.0496464	0.731486	CE	GBA_NMC
msp_0060	msp_0060_Lachnospiraceae bacterium CIM:MAG 844 / Firmicutes bacterium CAG:95	hads_depression_total	-0.351768	0.0207115	0.652757	CD	GBA_NMC
msp_0250	msp_0250_[Ruminococcus] lactaris	hads_depression_total	-0.301508	0.0494316	0.731486	CD	GBA_NMC
msp_0263	msp_0263_Bifidobacterium adolescentis	hads_depression_total	-0.400547	0.00777644	0.478667	CE	GBA_NMC
msp_0274	msp_0274_Sellimonas intestinalis == Drancourtella massiliensis	hads_depression_total	0.362162	0.0170088	0.609519	CE	GBA_NMC
msp_0639	msp_0639_Faecalibacterium prausnitzii 6 [F. butyricigenerans]	hads_depression_total	-0.309385	0.0435053	0.722971	CD	GBA_NMC
msp_1078	msp_1078_unclassified Intestinimonas	hads_depression_total	0.305381	0.0464409	0.726941	CD	GBA_NMC
msp_1461	msp_1461_unclassified Acutalibacteraceae 3	hads_depression_total	0.322313	0.0350408	0.693898	CE	GBA_NMC
msp_1533	msp_1533_unclassified Lachnospiraceae K GCA-900066575	hads_depression_total	-0.400253	0.00782599	0.478667	CD	GBA_NMC
msp_1748	msp_1748_Streptococcus gordonii	hads_depression_total	0.319562	0.0367186	0.693898	CE	GBA_NMC
msp_0337	msp_0337_[Eubacterium] sp. 38_16 & CAG:146	moca_total	0.356831	0.0188312	0.635076	CE	GBA_NMC
msp_0737	msp_0737_unclassified Emergencia	moca_total	0.320507	0.0361352	0.693898	CE	GBA_NMC
msp_1312	msp_1312_unclassified Dysosmobacter - Oscillibacter	moca_total	0.320457	0.0361655	0.693898	ND	GBA_NMC
msp_1533	msp_1533_unclassified Lachnospiraceae K GCA-900066575	moca_total	0.334055	0.0285736	0.657372	CD	GBA_NMC
msp_0060	msp_0060_Lachnospiraceae bacterium CIM:MAG 844 / Firmicutes bacterium CAG:95	rbdsq_total	-0.365925	0.0158141	0.599237	CD	GBA_NMC
msp_0457	msp_0457_Faecalibacterium prausnitzii 9	rbdsq_total	-0.421832	0.00484087	0.357031	CD	GBA_NMC
msp_0534	msp_0534_Firmicutes bacterium CAG:176_63_11	rbdsq_total	-0.323522	0.0343242	0.693898	CD	GBA_NMC
msp_0558	msp_0558_unclassified Blautia A	rbdsq_total	-0.336118	0.0275468	0.657372	CD	GBA_NMC
msp_0639	msp_0639_Faecalibacterium prausnitzii 6 [F. butyricigenerans]	rbdsq_total	-0.363034	0.0167252	0.609519	CD	GBA_NMC
msp_1270	msp_1270_unclassified Lachnospiraceae H	rbdsq_total	-0.323584	0.0342878	0.693898	CE	GBA_NMC
msp_1748	msp_1748_Streptococcus gordonii	rbdsq_total	0.301197	0.0496782	0.731486	CE	GBA_NMC
msp_0109	msp_0109_[Clostridium] scindens 2	scopa_cardiovascular	0.445436	0.00275986	0.356205	NE	GBA_NMC
msp_0379	msp_0379_Merdimonas faecis	scopa_cardiovascular	0.315963	0.0390119	0.693898	CE	GBA_NMC
msp_0627	msp_0627_Bifidobacterium breve	scopa_cardiovascular	0.324679	0.0336495	0.693898	NE	GBA_NMC
msp_0737	msp_0737_unclassified Emergencia	scopa_cardiovascular	0.315553	0.0392801	0.694486	CE	GBA_NMC
msp_0767	msp_0767_unclassified Tyzzerella	scopa_cardiovascular	0.398263	0.00816795	0.479187	NE	GBA_NMC
msp_0908	msp_0908_unclassified Christensenellales QAND01	scopa_cardiovascular	0.320031	0.0364276	0.693898	CE	GBA_NMC
msp_1671c	msp_1671c_Neglecta timonensis	scopa_cardiovascular	0.318638	0.0372966	0.693898	CE	GBA_NMC
msp_1805	msp_1805_Lactobacillus gasseri	scopa_cardiovascular	0.300922	0.0498974	0.731486	NE	GBA_NMC
msp_0058	msp_0058_[Ruminococcus] gnavus	scopa_gastrointestinal	0.323737	0.034198	0.693898	CE	GBA_NMC
msp_0113	msp_0113_Blautia producta 2	scopa_gastrointestinal	0.34758	0.0223835	0.652757	NE	GBA_NMC
msp_0213	msp_0213_Flavonifractor plautii	scopa_gastrointestinal	0.337735	0.0267637	0.657372	CE	GBA_NMC
msp_0274	msp_0274_Sellimonas intestinalis == Drancourtella massiliensis	scopa_gastrointestinal	0.315965	0.0390104	0.693898	CE	GBA_NMC
msp_0373	msp_0373_[Clostridium] sp. 2789STDY5608884	scopa_gastrointestinal	-0.347669	0.0223469	0.652757	CD	GBA_NMC
msp_0379	msp_0379_Merdimonas faecis	scopa_gastrointestinal	0.463012	0.0017689	0.318998	CE	GBA_NMC
msp_0457	msp_0457_Faecalibacterium prausnitzii 9	scopa_gastrointestinal	-0.36253	0.0168885	0.609519	CD	GBA_NMC
msp_0480	msp_0480_unclassified Lachnospiraceae G	scopa_gastrointestinal	-0.325533	0.033158	0.693898	CD	GBA_NMC
msp_0545	msp_0545_[Pseudoflavonifractor] sp. An184	scopa_gastrointestinal	0.469227	0.00150288	0.318998	CE	GBA_NMC
msp_0639	msp_0639_Faecalibacterium prausnitzii 6 [F. butyricigenerans]	scopa_gastrointestinal	-0.341613	0.0249601	0.657372	CD	GBA_NMC
msp_0747	msp_0747_unclassified Oscillospiraceae CAG-129	scopa_gastrointestinal	-0.318544	0.0373554	0.693898	CD	GBA_NMC
msp_0763	msp_0763_[Oscillibacter] sp. ER4 / Firmicutes bacterium CAG:129_59_24	scopa_gastrointestinal	-0.397102	0.00837336	0.483905	ND	GBA_NMC
msp_0814	msp_0814_[Lachnoclostridium] sp. An138	scopa_gastrointestinal	0.455644	0.00213759	0.323616	CE	GBA_NMC
msp_1533	msp_1533_unclassified Lachnospiraceae K GCA-900066575	scopa_gastrointestinal	-0.31646	0.0386885	0.693898	CD	GBA_NMC
msp_1652	msp_1652_unclassified Intestinimonas	scopa_gastrointestinal	0.347418	0.0224503	0.652757	CE	GBA_NMC
msp_2357	msp_2357_unclassified Saccharimonadaceae	scopa_gastrointestinal	0.347596	0.022377	0.652757	ND	GBA_NMC
msp_0014	msp_0014_Eisenbergiella tayi	scopa_pupillomotor	0.35599	0.0191332	0.635076	CE	GBA_NMC
msp_0018	msp_0018_Eisenbergiella massiliensis	scopa_pupillomotor	0.358799	0.0181403	0.621585	CE	GBA_NMC
msp_0024	msp_0024_Hungatella effluvii	scopa_pupillomotor	0.399398	0.00797137	0.478667	CE	GBA_NMC
msp_0044	msp_0044_Hungatella hathewayi	scopa_pupillomotor	0.39134	0.00945983	0.513336	CE	GBA_NMC
msp_0056	msp_0056_unclassified Enterocloster	scopa_pupillomotor	0.432756	0.00375064	0.357031	CE	GBA_NMC
msp_0062	msp_0062_Odoribacter splanchnicus	scopa_pupillomotor	0.333821	0.0286921	0.657372	CD	GBA_NMC
msp_0086	msp_0086_[Clostridium] symbiosum	scopa_pupillomotor	0.433178	0.00371324	0.357031	CE	GBA_NMC
msp_0113	msp_0113_Blautia producta 2	scopa_pupillomotor	0.464747	0.00169077	0.318998	NE	GBA_NMC
msp_0126	msp_0126_[Ruminococcus] torques	scopa_pupillomotor	0.346768	0.0227207	0.652757	CE	GBA_NMC
msp_0166	msp_0166_Bifidobacterium longum	scopa_pupillomotor	-0.34377	0.0240017	0.657372	NE	GBA_NMC
msp_0172	msp_0172_Ruthenibacterium lactatiformans	scopa_pupillomotor	0.330902	0.0302043	0.672133	CE	GBA_NMC
msp_0213	msp_0213_Flavonifractor plautii	scopa_pupillomotor	0.359731	0.0178203	0.621585	CE	GBA_NMC
msp_0263	msp_0263_Bifidobacterium adolescentis	scopa_pupillomotor	-0.34916	0.02174	0.652757	CE	GBA_NMC
msp_0317	msp_0317_unclassified Oscillospirales 4 UBA5446	scopa_pupillomotor	0.346676	0.0227588	0.652757	CE	GBA_NMC
msp_0373	msp_0373_[Clostridium] sp. 2789STDY5608884	scopa_pupillomotor	-0.307368	0.0449645	0.726941	CD	GBA_NMC
msp_0422	msp_0422_Romboutsia timonensis	scopa_pupillomotor	-0.335673	0.0277659	0.657372	CE	GBA_NMC
msp_0457	msp_0457_Faecalibacterium prausnitzii 9	scopa_pupillomotor	-0.301058	0.0497885	0.731486	CD	GBA_NMC
msp_0484	msp_0484_unclassified Faecalibacterium	scopa_pupillomotor	-0.302841	0.0483854	0.731486	CD	GBA_NMC
msp_0545	msp_0545_[Pseudoflavonifractor] sp. An184	scopa_pupillomotor	0.345906	0.0230827	0.653908	CE	GBA_NMC
msp_0558	msp_0558_unclassified Blautia A	scopa_pupillomotor	-0.326927	0.0323695	0.693898	CD	GBA_NMC
msp_0639	msp_0639_Faecalibacterium prausnitzii 6 [F. butyricigenerans]	scopa_pupillomotor	-0.375859	0.0129963	0.543148	CD	GBA_NMC
msp_0737	msp_0737_unclassified Emergencia	scopa_pupillomotor	0.33236	0.0294412	0.665329	CE	GBA_NMC
msp_0930	msp_0930_unclassified Lachnospiraceae K UBA7182	scopa_pupillomotor	-0.329528	0.030939	0.680658	CD	GBA_NMC
msp_1219	msp_1219_Veillonella rogosae	scopa_pupillomotor	-0.342759	0.0244468	0.657372	CD	GBA_NMC
msp_1236	msp_1236_unclassified Hungatella	scopa_pupillomotor	-0.422545	0.00476207	0.357031	CD	GBA_NMC
msp_1339	msp_1339_Gordonibacter urolithinfaciens	scopa_pupillomotor	0.332101	0.0295753	0.665329	CE	GBA_NMC
msp_1444	msp_1444_Ruminococcaceae bacterium D5	scopa_pupillomotor	0.378959	0.0122096	0.541093	NE	GBA_NMC
msp_1541	msp_1541_unclassified Lachnospiraceae H	scopa_pupillomotor	0.365321	0.016001	0.599237	CE	GBA_NMC
msp_1641	msp_1641_unclassified Lachnospiraceae K UBA7182	scopa_pupillomotor	-0.336742	0.0272422	0.657372	ND	GBA_NMC
msp_1652	msp_1652_unclassified Intestinimonas	scopa_pupillomotor	0.521643	0.000334197	0.318998	CE	GBA_NMC
msp_2357	msp_2357_unclassified Saccharimonadaceae	scopa_pupillomotor	0.369703	0.0146868	0.578862	ND	GBA_NMC
msp_2931	msp_2931_Eubacterium callanderi == [Butyribacterium] methylotrophicum	scopa_pupillomotor	0.384325	0.0109438	0.523401	CE	GBA_NMC
msp_0021	msp_0021_Bacteroides xylanisolvens	scopa_sexual	-0.306319	0.0457395	0.726941	CD	GBA_NMC
msp_0030	msp_0030_Klebsiella pneumoniae	scopa_sexual	0.33893	0.0261966	0.657372	CE	GBA_NMC
msp_0057	msp_0057_[Roseburia] sp. CAG:45 & sp. 2789STDY5608886	scopa_sexual	-0.396034	0.00856614	0.487766	CD	GBA_NMC
msp_0072	msp_0072_Roseburia inulinivorans	scopa_sexual	-0.343412	0.0241585	0.657372	CD	GBA_NMC
msp_0113	msp_0113_Blautia producta 2	scopa_sexual	0.341726	0.0249088	0.657372	NE	GBA_NMC
msp_0130	msp_0130_Candidatus Gastranaerophilales bacterium x14	scopa_sexual	-0.341738	0.0249035	0.657372	CD	GBA_NMC
msp_0258	msp_0258_Anaerotignum faecicola	scopa_sexual	-0.426864	0.0043085	0.357031	ND	GBA_NMC
msp_0403	msp_0403_Enterococcus faecium	scopa_sexual	0.311535	0.0419924	0.703873	NE	GBA_NMC
msp_0480	msp_0480_unclassified Lachnospiraceae G	scopa_sexual	-0.320229	0.0363059	0.693898	CD	GBA_NMC
msp_0763	msp_0763_[Oscillibacter] sp. ER4 / Firmicutes bacterium CAG:129_59_24	scopa_sexual	-0.35337	0.0201003	0.648569	ND	GBA_NMC
msp_1389	msp_1389_unclassified Bacilli RFN20 CAG-449	scopa_sexual	-0.312393	0.0414011	0.701139	CE	GBA_NMC
msp_1652	msp_1652_unclassified Intestinimonas	scopa_sexual	0.3171	0.0382746	0.693898	CE	GBA_NMC
msp_0018	msp_0018_Eisenbergiella massiliensis	scopa_thermoregulatory	0.399284	0.00799092	0.478667	CE	GBA_NMC
msp_0058	msp_0058_[Ruminococcus] gnavus	scopa_thermoregulatory	0.348974	0.0218147	0.652757	CE	GBA_NMC
msp_0060	msp_0060_Lachnospiraceae bacterium CIM:MAG 844 / Firmicutes bacterium CAG:95	scopa_thermoregulatory	-0.365264	0.0160186	0.599237	CD	GBA_NMC
msp_0068	msp_0068_Agathobacter rectale	scopa_thermoregulatory	-0.340543	0.0254474	0.657372	ND	GBA_NMC
msp_0086	msp_0086_[Clostridium] symbiosum	scopa_thermoregulatory	0.400211	0.00783306	0.478667	CE	GBA_NMC
msp_0113	msp_0113_Blautia producta 2	scopa_thermoregulatory	0.460705	0.00187779	0.318998	NE	GBA_NMC
msp_0250	msp_0250_[Ruminococcus] lactaris	scopa_thermoregulatory	-0.30558	0.0462912	0.726941	CD	GBA_NMC
msp_0272	msp_0272_unclassified Blautia A	scopa_thermoregulatory	-0.320366	0.0362213	0.693898	ND	GBA_NMC
msp_0274	msp_0274_Sellimonas intestinalis == Drancourtella massiliensis	scopa_thermoregulatory	0.440948	0.0030805	0.357031	CE	GBA_NMC
msp_0285	msp_0285_[Clostridium] sp. CAG:217 / Clostridiales bacterium CIM:MAG 317_1	scopa_thermoregulatory	-0.404136	0.00719405	0.472125	CD	GBA_NMC
msp_0373	msp_0373_[Clostridium] sp. 2789STDY5608884	scopa_thermoregulatory	-0.378604	0.0122976	0.541093	CD	GBA_NMC
msp_0457	msp_0457_Faecalibacterium prausnitzii 9	scopa_thermoregulatory	-0.351421	0.0208459	0.652757	CD	GBA_NMC
msp_0510	msp_0510_Mediterraneibacter glycyrrhizinilyticus	scopa_thermoregulatory	0.378824	0.012243	0.541093	CE	GBA_NMC
msp_0570	msp_0570_Bifidobacterium dentium	scopa_thermoregulatory	-0.393429	0.00905261	0.505637	NE	GBA_NMC
msp_0763	msp_0763_[Oscillibacter] sp. ER4 / Firmicutes bacterium CAG:129_59_24	scopa_thermoregulatory	-0.465581	0.00165427	0.318998	ND	GBA_NMC
msp_0767	msp_0767_unclassified Tyzzerella	scopa_thermoregulatory	0.379516	0.0120726	0.541093	NE	GBA_NMC
msp_0903	msp_0903_Oscillibacter sp. 57_20	scopa_thermoregulatory	-0.331811	0.0297267	0.665329	CD	GBA_NMC
msp_1062	msp_1062_unclassified Dysosmobacter - Oscillibacter	scopa_thermoregulatory	-0.312827	0.0411046	0.701133	CD	GBA_NMC
msp_1143	msp_1143_unclassified Dysosmobacter - Oscillibacter	scopa_thermoregulatory	-0.375136	0.0131859	0.543148	CD	GBA_NMC
msp_1236	msp_1236_unclassified Hungatella	scopa_thermoregulatory	-0.365395	0.0159779	0.599237	CD	GBA_NMC
msp_1389	msp_1389_unclassified Bacilli RFN20 CAG-449	scopa_thermoregulatory	-0.378619	0.0122938	0.541093	CE	GBA_NMC
msp_1483	msp_1483_unclassified Oscillospirales 1 CAG-382	scopa_thermoregulatory	-0.305075	0.0466719	0.726941	CD	GBA_NMC
msp_0018	msp_0018_Eisenbergiella massiliensis	scopa_total	0.343909	0.0239408	0.657372	CE	GBA_NMC
msp_0086	msp_0086_[Clostridium] symbiosum	scopa_total	0.305448	0.0463909	0.726941	CE	GBA_NMC
msp_0113	msp_0113_Blautia producta 2	scopa_total	0.4815	0.0010795	0.318998	NE	GBA_NMC
msp_0373	msp_0373_[Clostridium] sp. 2789STDY5608884	scopa_total	-0.325051	0.0334346	0.693898	CD	GBA_NMC
msp_0379	msp_0379_Merdimonas faecis	scopa_total	0.348269	0.022101	0.652757	CE	GBA_NMC
msp_0480	msp_0480_unclassified Lachnospiraceae G	scopa_total	-0.329952	0.0307106	0.679493	CD	GBA_NMC
msp_0510	msp_0510_Mediterraneibacter glycyrrhizinilyticus	scopa_total	0.387274	0.0102973	0.517807	CE	GBA_NMC
msp_0545	msp_0545_[Pseudoflavonifractor] sp. An184	scopa_total	0.428759	0.00412164	0.357031	CE	GBA_NMC
msp_0763	msp_0763_[Oscillibacter] sp. ER4 / Firmicutes bacterium CAG:129_59_24	scopa_total	-0.486913	0.000929254	0.318998	ND	GBA_NMC
msp_0814	msp_0814_[Lachnoclostridium] sp. An138	scopa_total	0.460354	0.00189487	0.318998	CE	GBA_NMC
msp_1652	msp_1652_unclassified Intestinimonas	scopa_total	0.427028	0.00429203	0.357031	CE	GBA_NMC
msp_2357	msp_2357_unclassified Saccharimonadaceae	scopa_total	0.350852	0.0210678	0.652757	ND	GBA_NMC
msp_0379	msp_0379_Merdimonas faecis	scopa_urinary	0.334221	0.02849	0.657372	CE	GBA_NMC
msp_0545	msp_0545_[Pseudoflavonifractor] sp. An184	scopa_urinary	0.356005	0.0191277	0.635076	CE	GBA_NMC
msp_0814	msp_0814_[Lachnoclostridium] sp. An138	scopa_urinary	0.345558	0.0232303	0.653908	CE	GBA_NMC
msp_1671c	msp_1671c_Neglecta timonensis	scopa_urinary	0.310919	0.0424217	0.708004	CE	GBA_NMC
msp_2931	msp_2931_Eubacterium callanderi == [Butyribacterium] methylotrophicum	scopa_urinary	0.355382	0.0193541	0.635076	CE	GBA_NMC
msp_0018	msp_0018_Eisenbergiella massiliensis	updrs_i_total	0.369968	0.0146105	0.578862	CE	GBA_NMC
msp_0024	msp_0024_Hungatella effluvii	updrs_i_total	0.333971	0.0286164	0.657372	CE	GBA_NMC
msp_0060	msp_0060_Lachnospiraceae bacterium CIM:MAG 844 / Firmicutes bacterium CAG:95	updrs_i_total	-0.465768	0.0016462	0.318998	CD	GBA_NMC
msp_0110	msp_0110_Bilophila wadsworthia	updrs_i_total	0.4466	0.00268166	0.356205	CE	GBA_NMC
msp_0113	msp_0113_Blautia producta 2	updrs_i_total	0.326665	0.0325163	0.693898	NE	GBA_NMC
msp_0172	msp_0172_Ruthenibacterium lactatiformans	updrs_i_total	0.422544	0.00476222	0.357031	CE	GBA_NMC
msp_0213	msp_0213_Flavonifractor plautii	updrs_i_total	0.316984	0.0383498	0.693898	CE	GBA_NMC
msp_0373	msp_0373_[Clostridium] sp. 2789STDY5608884	updrs_i_total	-0.463849	0.00173082	0.318998	CD	GBA_NMC
msp_0379	msp_0379_Merdimonas faecis	updrs_i_total	0.384665	0.0108677	0.523401	CE	GBA_NMC
msp_0439	msp_0439_unclassified Alistipes	updrs_i_total	-0.399025	0.00803547	0.478667	CD	GBA_NMC
msp_0457	msp_0457_Faecalibacterium prausnitzii 9	updrs_i_total	-0.41382	0.0058068	0.408798	CD	GBA_NMC
msp_0473c	msp_0473c_[Clostridium] sp. 2789STDY5834874 & sp. 2789STDY5608885	updrs_i_total	-0.434133	0.00362982	0.357031	ND	GBA_NMC
msp_0510	msp_0510_Mediterraneibacter glycyrrhizinilyticus	updrs_i_total	0.308945	0.0438207	0.725102	CE	GBA_NMC
msp_0545	msp_0545_[Pseudoflavonifractor] sp. An184	updrs_i_total	0.490242	0.000846381	0.318998	CE	GBA_NMC
msp_0573	msp_0573_Eggerthella lenta	updrs_i_total	0.314658	0.0398721	0.69729	CE	GBA_NMC
msp_0639	msp_0639_Faecalibacterium prausnitzii 6 [F. butyricigenerans]	updrs_i_total	-0.467837	0.00155908	0.318998	CD	GBA_NMC
msp_0763	msp_0763_[Oscillibacter] sp. ER4 / Firmicutes bacterium CAG:129_59_24	updrs_i_total	-0.334439	0.0283804	0.657372	ND	GBA_NMC
msp_0814	msp_0814_[Lachnoclostridium] sp. An138	updrs_i_total	0.511882	0.000450442	0.318998	CE	GBA_NMC
msp_1062	msp_1062_unclassified Dysosmobacter - Oscillibacter	updrs_i_total	-0.40989	0.00633895	0.430604	CD	GBA_NMC
msp_1078	msp_1078_unclassified Intestinimonas	updrs_i_total	0.305757	0.0461585	0.726941	CD	GBA_NMC
msp_1236	msp_1236_unclassified Hungatella	updrs_i_total	-0.338794	0.0262604	0.657372	CD	GBA_NMC
msp_1461	msp_1461_unclassified Acutalibacteraceae 3	updrs_i_total	0.305927	0.0460314	0.726941	CE	GBA_NMC
msp_1533	msp_1533_unclassified Lachnospiraceae K GCA-900066575	updrs_i_total	-0.422941	0.00471879	0.357031	CD	GBA_NMC
msp_1541	msp_1541_unclassified Lachnospiraceae H	updrs_i_total	0.373682	0.0135742	0.553254	CE	GBA_NMC
msp_1641	msp_1641_unclassified Lachnospiraceae K UBA7182	updrs_i_total	-0.340159	0.025624	0.657372	ND	GBA_NMC
msp_1652	msp_1652_unclassified Intestinimonas	updrs_i_total	0.427415	0.00425339	0.357031	CE	GBA_NMC
msp_0172	msp_0172_Ruthenibacterium lactatiformans	updrs_ii_total	0.304974	0.046748	0.726941	CE	GBA_NMC
msp_0286	msp_0286_Ruminococcus sp. 37_24 & sp. 2789STDY5834934	updrs_ii_total	0.470962	0.00143525	0.318998	CE	GBA_NMC
msp_0314	msp_0314_unclassified Christensenellales CAG-74	updrs_ii_total	0.316875	0.0384198	0.693898	CE	GBA_NMC
msp_0373	msp_0373_[Clostridium] sp. 2789STDY5608884	updrs_ii_total	-0.322991	0.0346372	0.693898	CD	GBA_NMC
msp_0379	msp_0379_Merdimonas faecis	updrs_ii_total	0.419005	0.00516439	0.370306	CE	GBA_NMC
msp_0418	msp_0418_unclassified Gemmiger	updrs_ii_total	-0.337615	0.0268209	0.657372	CE	GBA_NMC
msp_0422	msp_0422_Romboutsia timonensis	updrs_ii_total	-0.410467	0.00625834	0.430604	CE	GBA_NMC
msp_0457	msp_0457_Faecalibacterium prausnitzii 9	updrs_ii_total	-0.350122	0.0213555	0.652757	CD	GBA_NMC
msp_0545	msp_0545_[Pseudoflavonifractor] sp. An184	updrs_ii_total	0.421418	0.00488704	0.357031	CE	GBA_NMC
msp_0558	msp_0558_unclassified Blautia A	updrs_ii_total	-0.362918	0.0167629	0.609519	CD	GBA_NMC
msp_1389	msp_1389_unclassified Bacilli RFN20 CAG-449	updrs_ii_total	-0.312033	0.0416482	0.701139	CE	GBA_NMC
msp_1558	msp_1558_unclassified Anaerovoracaceae	updrs_ii_total	0.302527	0.0486295	0.731486	CE	GBA_NMC
msp_1671c	msp_1671c_Neglecta timonensis	updrs_ii_total	0.392968	0.00914117	0.505637	CE	GBA_NMC
msp_2931	msp_2931_Eubacterium callanderi == [Butyribacterium] methylotrophicum	updrs_ii_total	0.349816	0.0214774	0.652757	CE	GBA_NMC
msp_0048	msp_0048_[Eubacterium] sp. CAG:38	updrs_iii_total	0.369311	0.0148004	0.578862	CD	GBA_NMC
msp_0071	msp_0071_Roseburia hominis	updrs_iii_total	0.381549	0.0115839	0.541093	CD	GBA_NMC
msp_0164	msp_0164_[Ruminococcus] sp. 2789STDY5608794 & sp. 2789STDY5834890 / Firmicutes bacterium CAG:56	updrs_iii_total	0.301319	0.0495814	0.731486	ND	GBA_NMC
msp_0258	msp_0258_Anaerotignum faecicola	updrs_iii_total	0.43615	0.00345893	0.357031	ND	GBA_NMC
msp_0286	msp_0286_Ruminococcus sp. 37_24 & sp. 2789STDY5834934	updrs_iii_total	0.303307	0.0480233	0.731486	CE	GBA_NMC
msp_0380	msp_0380_Streptococcus salivarius	updrs_iii_total	0.37959	0.0120545	0.541093	CE	GBA_NMC
msp_0925	msp_0925_Lactobacillus paragasseri	updrs_iii_total	0.3864	0.0104855	0.52051	CE	GBA_NMC
msp_1453	msp_1453_Streptococcus vestibularis	updrs_iii_total	0.305645	0.0462425	0.726941	CE	GBA_NMC
msp_1671c	msp_1671c_Neglecta timonensis	updrs_iii_total	0.423426	0.00466627	0.357031	CE	GBA_NMC
msp_2524	msp_2524_Lacticaseibacillus rhamnosus	updrs_iii_total	0.43438	0.00360846	0.357031	CE	GBA_NMC
msp_0110	msp_0110_Bilophila wadsworthia	updrs_total	0.333864	0.0286702	0.657372	CE	GBA_NMC
msp_0258	msp_0258_Anaerotignum faecicola	updrs_total	0.387825	0.0101802	0.517807	ND	GBA_NMC
msp_0286	msp_0286_Ruminococcus sp. 37_24 & sp. 2789STDY5834934	updrs_total	0.338455	0.0264207	0.657372	CE	GBA_NMC
msp_0379	msp_0379_Merdimonas faecis	updrs_total	0.335736	0.0277346	0.657372	CE	GBA_NMC
msp_0545	msp_0545_[Pseudoflavonifractor] sp. An184	updrs_total	0.388721	0.00999217	0.517807	CE	GBA_NMC
msp_0639	msp_0639_Faecalibacterium prausnitzii 6 [F. butyricigenerans]	updrs_total	-0.3469	0.0226655	0.652757	CD	GBA_NMC
msp_0767	msp_0767_unclassified Tyzzerella	updrs_total	0.302082	0.0489784	0.731486	NE	GBA_NMC
msp_0814	msp_0814_[Lachnoclostridium] sp. An138	updrs_total	0.496785	0.000702478	0.318998	CE	GBA_NMC
msp_1062	msp_1062_unclassified Dysosmobacter - Oscillibacter	updrs_total	-0.438483	0.00327014	0.357031	CD	GBA_NMC
msp_1533	msp_1533_unclassified Lachnospiraceae K GCA-900066575	updrs_total	-0.324598	0.033696	0.693898	CD	GBA_NMC
msp_1541	msp_1541_unclassified Lachnospiraceae H	updrs_total	0.317783	0.0378376	0.693898	CE	GBA_NMC
msp_1652	msp_1652_unclassified Intestinimonas	updrs_total	0.33416	0.0285206	0.657372	CE	GBA_NMC
msp_1671c	msp_1671c_Neglecta timonensis	updrs_total	0.453367	0.00226448	0.324743	CE	GBA_NMC
msp_2524	msp_2524_Lacticaseibacillus rhamnosus	updrs_total	0.326059	0.0328586	0.693898	CE	GBA_NMC
msp_0303	msp_0303_unclassified Oscillospirales 4 UBA5446	upsit_total	-0.31412	0.0402305	0.69729	CE	GBA_NMC
msp_0380	msp_0380_Streptococcus salivarius	upsit_total	-0.32111	0.0357665	0.693898	CE	GBA_NMC
msp_0480	msp_0480_unclassified Lachnospiraceae G	upsit_total	-0.319951	0.0364776	0.693898	CD	GBA_NMC
msp_0541	msp_0541_unclassified Oscillospirales 4 UBA5446	upsit_total	-0.321386	0.035599	0.693898	CE	GBA_NMC
msp_1589	msp_1589_unclassified	upsit_total	0.341549	0.0249891	0.657372	CD	GBA_NMC
msp_1776c	msp_1776c_Anaerofilum sp. An201	upsit_total	-0.336253	0.0274808	0.657372	CE	GBA_NMC
msp_0044	msp_0044_Hungatella hathewayi	wcs_total	0.339973	0.02571	0.657372	CE	GBA_NMC
msp_0086	msp_0086_[Clostridium] symbiosum	wcs_total	0.422758	0.00473879	0.357031	CE	GBA_NMC
msp_0132	msp_0132_Coprobacillus cateniformis	wcs_total	-0.314327	0.040092	0.69729	NE	GBA_NMC
msp_0138	msp_0138_Bifidobacterium pseudocatenulatum	wcs_total	-0.375294	0.0131442	0.543148	CE	GBA_NMC
msp_1581	msp_1581_unclassified Lawsonibacter	wcs_total	-0.377042	0.0126912	0.543148	CE	GBA_NMC

[truncated: 14 more sheets: Supplementary Table 10, Supplementary Table 11, Supplementary Table 12, Supplementary Table 13, Supplementary Table 14, Supplementary Table 15, Supplementary Table 16, Supplementary Table 17, Supplementary Table 18, Supplementary Table 19, Supplementary Table 20, Supplementary Table 21, Supplementary Table 22, Supplementary Table 23]
